# Supplementary material for: Kinesin-4 KIF21B is a potent microtubule pausing factor
Source: eLife. 2017 Mar 14;6:e24746. doi: 10.7554/eLife.24746 (PMC5383399; doi:10.7554/eLife.24746)
Supplement: Figure 1—source data 1. — DOI: http://dx.doi.org/10.7554/eLife.24746.004 [file elife-24746-fig1-data1.xlsx]

## Sheet: Figure 1B
Figure 1B	KIF21B-FL-GFP kinesin velocities in COS-7 cells	0.786296
		0.597221
		0.67797
		0.735282
		0.573973
		0.5995
		0.688771
		0.328954
		0.625
		0.500003
		0.147064
		0.656246
		0.590269
		0.821441
		0.60715
		0.393523
		0.551477
		0.486111
		0.531259
		0.578696
		0.372811
		0.553576
		0.25338
		0.412942
		0.60715
		0.462493
		0.511356
		0.43074
		0.708325
		0.503052
		0.791671
		0.687493
		0.87499
		0.625
		0.474143
		1.06618
		0.625
		0.625
		0.555565
		0.237066
		0.538192
		0.484381
		0.69445
		0.375004
		0.274994
		0.370375
		0.653408
		0.397724
		0.384623
		0.458336
		0.394025
		0.404408
		0.380439
		0.32609
		0.461312
		0.336542
		0.236741
		0.448711
		0.379468
		0.625
		0.937502
		0.574596
		1.07953
		0.664069
		0.483874
		0.591343
		0.846368
		0.673075
		0.721164
		0.890408
		0.625
		0.729174
		0.480776
		0.738646
		0.669644
		0.865374
		0.820311
		0.439192
		0.515467
		0.809414
		0.868915
		0.680159
		0.500003
		0.669644
		1.22283
		0.542462
		0.545222
		0.812488
		0.976572
		0.786296
		0.608976
		0.555565
		0.665069
		0.810554
		0.860523
		0.793264
		0.575987
		0.883634
		0.727836
		0.094701
		0.410158
		0.40095
		0.553576
		0.73661
		0.665325
		0.167679
		0.788695
		0.711798
		0.7639
		0.899391
		0.684534
		0.685495
		0.826278
		0.862073
		0.803571
		0.872637
		0.572908
		0.753217
		0.625
		0.818976
		0.531259
		0.806966
		0.663257
		0.798612
		0.738646
		0.643375
		0.673075
		0.685976
		0.772059
		0.781245
		0.803571
		0.89675
		0.900732
		0.645829
		0.749989
		0.584681
		0.681829
		0.729174
		0.302419
		0.605477
		0.48295
		0.500003
		0.416666
		0.703114
		0.73661
		0.859387
		0.60855
		0.729174
		0.625
		0.735282
		0.700007
		0.596595
		0.566397
		0.789487
		0.723686
		0.749989
		0.738646
		0.670723
		0.807286
		0.681829
		0.625
		0.765616
		0.673075
		0.669644
		0.406252
		0.360582
		0.285712
		0.364577
		0.367654
		0.367654
		0.312499
		0.143224
		0.651038
		0.403233
		0.35417
		0.625
		0.625
		0.58593
		0.446434
		0.795461
		0.885403
		0.83333
		0.375004
		0.749989
		0.434775
		0.845595
		1.25
		0.546876
		0.806442
		0.77082
		0.643375
		0.604843
		0.190223
		0.342263
		0.535709
		0.370375
		0.338543
		0.422791
		0.691968
		0.598956
		0.240391
		0.386898
		0.700007
		0.468752
		0.496791
		0.649993
		0.687493
		0.456728
		0.458336
		0.141125
		0.812488
		0.803571
		0.842392
		0.892858
		0.83333
		0.625
		0.723686
		0.55803
		0.791671
		0.812488
		0.581905
		0.598956
		0.60855
		0.625
		0.721164
		0.625
		0.590269
		0.703114
		0.625
		0.675009
		0.817318
		0.972231
		0.353262
		0.848225
		2.08337
		0.661774
		0.649993
		0.888164
		0.803571
		0.522952
		0.660203
		0.732765
		0.568188
		0.772059
		1.25
		1.66667
		0.92392
		0.367654
		0.625
		0.749989
		0.625
		0.574999
		0.625
		0.55803
		0.687493
		0.795461
		0.560899
		0.706533
		0.799992
		0.572908
		0.795461
		0.749989
		0.729174
		0.823855
		0.965918
		0.625
		0.428572
		0.83333
		0.870549
		0.775014
		0.581132
		0.775872
		0.919107
		1.25
		0.240391
		0.652177
		0.361848
		0.827689
		0.81596
		0.731703
		0.892858
		0.625
		0.625
		0.375004
		0.543477
		0.60855
		0.625
		0.482149
		0.538801
		0.83333
		0.507815
		0.576915
		0.491067
		0.729174
		0.651038
		0.625
		0.649993
		0.524995
		0.58593
		0.697112
		0.500003
		0.281253
		0.405399
		0.187497
		0.649993
		0.297614
		0.260418
		0.18581
		0.781245
		0.46052
		0.590269
		0.279759
		0.20433
		0.151515
		0.190223
		0.234374
		0.487812
		0.972231
		0.863086
		0.487812
		0.597827
		1.02271
		0.738646
		0.758941
		0.69445
		0.69445
		0.572908
		1.00696
		0.822363
		0.504023
		0.714284
		0.446434
		0.424112
		0.30172
		0.625
		0.625
		0.657899
		0.708325
		0.588229
		0.526318
		0.347228
		0.937502
		0.395827
		0.491067
		0.789487
		0.972231
		0.681829
		0.217391
		0.532406
		0.625
		0.740741
		0.716905
		0.791671
		0.87499
		0.859387
		0.798612
		0.574999
		0.77651
		0.539771
		0.390619
		0.714284
		0.366377
		0.46052
		0.865374
		0.847234
		0.785705
		0.781245
		0.722666
		0.673075
		0.343313
		0.703114
		0.791671
		0.290407
		0.749989
		0.194438
		0.344834
		0.443541
		0.347228

## Sheet: Figure 1C
Figure 1C	Quantification of MT growth rate	GFP	KIF21B FL-GFP
		4.99997	5.90252
		3.84614	9.68769
		4.78723	1.36392
		5.38566	12.5
		1.49999	2.63146
		2.72724	2.34353
		1.31582	1.63073
		5.20075	6.69665
		16.016	0
		9.37483	0.354094
		17.0455	8.33347
		10.2019	14.2854
		15.234	6.52187
		17.0755	12.9804
		13.0039	0.594989
		18.75	6.59742
		15.6251	9.75614
		14.4497	1.76911
		13.859	7.03148
		0.797889	1.88458
		4.68749	20.0896
		11.2206	3.54479
		9.30254	22.1315
		9.81556	3.12524
		10.4998	6.63723
		8.80659	5.4613
		4.03845	5.35707
		9.65069	22.2969
		14.8382	15.2028
		13.6793	0.922374
		12.8676	9.64302
		14.3694	1.55205
		23.2501	6.61766
		11.6742	4.50015
		12.076	16.6663
		9.53981	21.4287
		11.8813	8.79624
		12.3714	4.68749
		18.607	8.33347
		20.3244	5.62516
		15.6505	10.0607
		7.32255	1.38883
		17.2219	5.89313
		14.9997	14.6101
		25.9614	7.50005
		9.12626	12.097
		12.9101	16.3047
		13.9625	16.3047
		8.89849	11.5809
		17.1483	13.4831
		19.9299	9.61511
		10.714	26.471
		15.9479	8.4675
		11.8179	9.16648
		11.8323	23.0774
		18.8335	11.2498
		10.3032	19.4448
		15.9294	8.56592
		14.5649	17.2497
		9.42213	11.2498
		15.5583	6.7311
		10.6249	4.90168
		29.0325	11.4019
		13.6874	12.9548
		10.6744	10.1351
		13.9536	0.925649
		6.50508	0.721346
		7.3307	15.8653
		13.5001	10.6136
		14.431	5.1722
		9.30879	2.67882
		14.2914	4.58316
		23.5465	6.40258
		14.2854	7.8123
		17.3878	1.51533
		16.2712	15.5169
		12.2598	1.13656
		15.8545	0.305658
		7.03148	9.86873
		8.21884	27.5002
		6.77975	3.62934
		3.12497	0.871949
		12.8165	8.33347
		4.91613	15.682
		8.0482	6.24978
		8.65411	1.81438
		3.12497	3.07384
		6.99152	5.42789
		10.4434	6.24978
		8.96351	12.5
		11.2955	13.1948
		10.0748	2.08345
		4.10586	3.48537
		4.7845	0.852304
		4.74839	3.04024
		10.0804	3.29467
		9.17827	7.31711
		9.02788	3.6888
		10.7714	1.26694
		10.5556	2.28637
		15.6251	16.8107
		6.74191	1.78551
		5.44352	18.75
		11.2498	18.75
		3.45877	11.7539
		8.55972	4.80785
		10.8139	1.63073
		6.65681	16.8752
		7.50005	3.23269
		17.9581	9.92613
		20.5647	5.99981
		12.2323	12.9804
		13.9998	2.58608
		21.0612	17.763
		13.729	5.11353
		10.6857	3.67625
		7.42588	0.986557
		9.28865	1.44257
		8.12492	0.833314
		10.9821	0.293876
		2.85716	6.68314
		8.16535	2.11299
		6.82978	10.2272
		11.6247	1.29315
		10.4871	2.27258
		10.821	4.68749
		9.37483	14.6101
		8.80452	3.05209
		11.7468	12.7843
		15.9248	19.9215
		10.909	3.65841
		13.5504	16.6663
		7.72903	3.05209
		1.53507	5.62516
		7.85738	13.2353
		9.41796	4.16654
		7.17386	27.2723
		9.45623	2.27258
		9.04242	17.5001
		10.3264	16.406
		11.3634	9.05142
		14.7112	1.84455
		9.21435	20.6636
		18.75	18.75
		21.8746	6.81829
		7.74608	1.09201
		9.97518	0.141372
		8.12492	0.355403
		9.21435	11.4134
		7.29198	1.85636
		18.854	1.17193
		9.28587	0.614629
		14.5453	24.4562
		10.0607	1.54942
		2.75738	2.83017
		8.51084	1.13656
		18.75	11.3634
		9.66465	19.5895
		10.4871	16.0718
		10.714	0
		14.8973	1.84455
		15.5169	1.20993
		10.5471	1.6668
		11.1244	0.750155
		8.74999	5.66866
		4.22532	5.35707
		8.92823	8.82386
		9.02788	1.29315
		6.12984	2.08345
		6.35962	4.05394
		8.22776	0.435916
		8.65411	2.12284
		10.8941	6.24978
		13.3539	12.9804
		11.4706	10.7955
		3.07838	0
		11.4019	0.646709
		12.766	16.3047
		8.15233	0
		11.3326	1.50026
		10.714	0.594989
		7.22476	8.10779
		10.714	1.2499
			1.60712
			19.6429
			0.792061
			2.00861
			1.84455
			7.8123
			7.70515
			7.50005
			10.714
			10.4166
			5.62516
			0
			1.05664
			2.74396
			2.04931
			5.66063
			8.43724
			3.15819
			10.5768
			7.60902
			20.8337
			8.20307
			2.29623
			6.24978
			6.94412
			5.35707
			1.32329
			8.33347
			0.765215
			16.406
			1.01341

## Sheet: Figure 1E
Figure 1E	KIF21B-MD-CC1-GFP velocities in COS-7 cells	1.30208
		1.58657
		1.11844
		1.48435
		1.3839
		1.08332
		1.07145
		1.05262
		1.12498
		1.77084
		1.02677
		1.1111
		0.902783
		1.18748
		1.04166
		1.25
		1.25
		0.742185
		0.961534
		0.976572
		1.20534
		1.31252
		1.29466
		1.66667
		1.25
		1.18057
		1.48435
		1.62496
		1.71876
		1.25
		0.937502
		1.12498
		1.11606
		1.18057
		1.04166
		0.955865
		1.09374
		1.07145
		1.04166
		1.00002
		1.19318
		1.44229
		1.11606
		1.00002
		1.1111
		1.36361
		0.98957
		0.937502
		1.20833
		1.25
		1.1111
		1.375
		1.1111
		1.18057
		1.10118
		0.87499
		0.990872
		1.1111
		1.12498
		1.1111
		1.00963
		0.937502
		0.500003
		1.47319
		1.07145
		1.79688
		1.25
		0.87499
		1.12498
		1.18057
		0.937502
		1.09374
		1.32813
		0.98215
		1.20195
		1.375
		1.1607
		0.937502
		1.09374
		1.04166
		0.98957
		1.31252
		1.56253
		1.29466
		1.21711
		1.52778
		0.892858
		1.21091
		1.31946
		1.21325
		1.25
		1.31252
		1.25
		1.25
		1.30208
		1.25
		1.00002
		1.51787
		1.25
		0.7639
		1.19318
		1.00963
		1.33928
		1.01561
		1.15001
		1.04166
		0.859387
		1.00002
		1.09374
		1.56253
		1.31946
		1.25
		1.97911
		1.04166
		1.33928
		1.0577
		1.25
		1.12498
		1.13279
		1.12498
		1.10293
		1.02677
		1.12498
		1.18748
		0.976572
		1.30682
		1.07953
		1.12498
		1.18057
		1.18748
		1.32813
		1.56253
		1.40628
		1.48435
		1.06248
		0.937502
		1.00963
		1.66667
		1.18748
		1.14586
		1.25
		1.62496
		1.35417
		1.25
		1.56253
		1.32813
		1.25
		1.04166
		1.31946
		1.74998
		1.4583
		1.28474
		1.00002
		1.1607
		1.19791
		1.25
		1.25
		1.29807
		1.15384
		1.14586
		0.88236
		1.31252
		1.33928
		1.35417
		1.19318
		1.06248
		2.18756
		1.25
		1.30208
		1.48435
		1.05467
		1.13635
		1.07145
		1.14586
		1.56253
		1.31946
		1.375
		1.35417
		1.07641
		1.1719
		1.47728
		1.51787
		1.44229
		0.902783
		1.1607
		0.961534
		1.08332
		1.18057
		0.972231
		1.14586
		1.07145
		0.976572
		1.33928
		1.66667
		1.36575
		1.25
		1.35417
		1.51787
		1.10118
		1.29466
		0.902783
		0.859387
		1.04166
		1.33928
		1.56253
		0.859387
		0.58593
		1.25
		0.729174
		0.87499
		1.09374
		0.83333
		1.20534
		0.803571
		1.1607
		1.04166
		1.1607
		0.937502
		1.19318
		1.18748
		1.09374
		1.04166
		1.9643
		1.1111
		1.14586
		1.66667
		1.12498
		1.25
		1.40628
		1.71876
		1.09374
		1.56253
		1.87499
		1.25
		0.885403
		0.708325
		0.729174
		1.40628
		0.681829
		1.20195
		0.916662
		1.12498
		1.32813
		0.88236
		1.4286
		1.00002
		0.666676
		1.13635
		1.1607
		1.25
		1.375
		1.87499
		1.12498
		1.31946
		1.33928
		1.74998
		1.375
		1.41446
		1.33332
		1.49999
		1.00002
		1.28127
		1.36361
		1.43747
		1.00002
		1.20534
		1.25
		1.00002
		1.87499
		1.19567
		1.47319
		1.21325
		1.07953
		1.00543
		1.10293
		1.12498
		1.20534
		1.18057
		1.25
		1.32813
		0.892858
		1.38887
		1.04166
		0.976572
		1.19791
		1.12498
		1.38887
		1.51787
		1.35417
		1.14586
		1.06248
		1.00002
		1.3942
		1.25
		1.48435
		1.07145
		1.09374
		1.25
		3.12498
		1.05262
		0.98957
		1.30208
		1.07145
		1.07953
		1.40628
		1.42049
		1.66667
		2.03122
		1.56253
		1.33928
		1.34614
		1.6071
		1.09374
		1.14586
		0.892858
		0.892858
		1.19791
		1.14586
		1.06248
		1.12498
		1.06248
		1.04166
		0.859387
		1.05467
		1.25
		1.21325
		1.19318
		0.937502
		1.1111
		1.1607
		0.937502
		1.10576
		1.06248
		0.937502
		0.986859
		0.902783
		1.3942
		1.6071
		1.1111
		1.78572
		1.43747
		1.36361
		1.25
		1.07145
		0.909075
		1.25
		1.375
		1.42049
		1.49999
		1.69642
		1.25
		1.25
		1.4583
		1.21211
		1.27844
		1.15384
		2.23218
		1.25
		1.21711
		1.35417
		1.44229
		1.30208
		1.02271
		0.789487
		1.33928
		1.36361
		1.0577
		0.781245
		1.30682
		1.375
		1.34614
		1.59719
		1.35417
		1.03127
		1.25
		1.18057
		1.25
		0.953937
		1.25
		1.35417
		1.1607
		1.12498
		1.19791
		1.44533
		1.33928
		1.27719
		1.56253
		1.48435
		1.9271
		1.29807
		2.12494
		1.09374
		0.961534
		1.4583
		2.22217
		2.08337
		0.98215
		1.87499
		1.1111
		1.18057
		1.1607
		0.972231
		1.1719
		1.10576
		0.892858
		0.958346
		1.01975
		1.18057
		1.49999
		1.375
		1.21528
		1.14586
		1.33928
		1.13279
		1.04166
		1.56253
		1.4286
		1.43747
		1.27974
		1.49038
		1.79688
		1.87499
		1.3942
		1.4286
		1.31252
		1.1719
		1.00963
		1.38887
		1.20833
		0.83333
		1.4286

## Sheet: Figure 1I
Figure 1I	Quantification of MT growth rate	GFP	KIF21A MD2-GFP	KIF21B MD2-GFP
		4.99997	8.96766	12.5
		3.84614	3.57141	13.1544
		4.78723	5.69853	8.30668
		5.38566	7.72084	12.9548
		1.49999	4.03229	8.86808
		2.72724	9.02788	4.41174
		1.31582	3.98939	1.38889
		5.20075	0.892839	1.76885
		16.016	4.5732	3.62392
		9.37483	5.4974	3.08543
		17.0455	6.24998	12.4353
		10.2019	1.93963	12.5
		15.234	1.81451	8.69548
		17.0755	7.05452	13.2574
		13.0039	6.34615	4.48369
		18.75	19.3552	3.40907
		15.6251	8.06464	7.78294
		14.4497	3.83067	3.33333
		13.859	6.52173	4.68749
		0.797889	1.15739	6.85074
		4.68749	6.52173	4.13136
		11.2206	4.13964	2.62502
		9.30254	6.61766	5.63586
		9.81556	3.07377	5.84418
		10.4998	11.7978	6.67842
		8.80659	3.10507	2.69606
		4.03845	12.1093	5.92103
		9.65069	17.3783	9.26989
		14.8382	0.396837	9.31366
		13.6793	2.78574	16.5442
		12.8676	7.58449	3.40907
		14.3694	6.88795	12.1874
		23.2501	4.52126	18.4808
		11.6742	6.12742	8.36506
		12.076	19.1666	13.125
		9.53981	2.08331	14.4527
		11.8813	6.18556	10.8132
		12.3714	7.64582	9.96396
		18.607	5.37217	7.6615
		20.3244	12.2279	7.50005
		15.6505	10.4949	9.7219
		7.32255	7.15012	10.3123
		17.2219	12.8208	4.99997
		14.9997	7.39052	7.71402
		25.9614	5.53277	12.2366
		9.12626	4.65977	3.01204
		12.9101	2.91668	6.67842
		13.9625	1.81451	13.32
		8.89849	10.1632	2.07563
		17.1483	13.3332	8.71341
		19.9299	7.32731	4.07606
		10.714	5.93351	6.92923
		15.9479	10.2272	2.78133
		11.8179	14.0625	6.01606
		11.8323	14.1895	6.2849
		18.8335	4.6296	11.4585
		10.3032	4.26138	10.9914
		15.9294	1.9565	5.79545
		14.5649	6.0268	15.4893
		9.42213	10.2821	8.10779
		15.5583	9.37483	4.82675
		10.6249	0.551455	3.4226
		29.0325	9.66465	8.08792
		13.6874	6.47481	4.85829
		10.6744	3.36209	8.91371
		13.9536	5.56146	8.4675
		6.50508	8.94068	6.21548
		7.3307	3.26084	7.4048
		13.5001	8.06053	1.79738
		14.431	3.54327	3.75
		9.30879	2.58622	4.85436
		14.2914	5.60348	3.85607
		23.5465	8.96005	2.7966
		14.2854	6.24998	3.44827
		17.3878	9.00019	11.9793
		16.2712	5.90554	4.44917
		12.2598	4.50646	5.69618
		15.8545	3.80435	3.79747
		7.03148	5.8594	4.136
		8.21884	4.23387	11.0653
		6.77975	8.48194	8.18181
		3.12497	4.68749	10.714
		12.8165	6.27326	1.98236
		4.91613	12.6456	14.1506
		8.0482	5.17241	2.25563
		8.65411	6.19564	4.77273
		3.12497	7.50005	12.2279
		6.99152	10.714	8.62309
		10.4434	8.23188	3.31855
		8.96351	3.78154	7.74813
		11.2955	3.93645	13.4764
		10.0748	3.56143	3.85514
		4.10586	9.37483	9.52379
		4.7845	1.97369	5.15627
		4.74839	10.0446	9.23101
		10.0804	2.33709	6.10861
		9.17827	6.46551	1.5093
		9.02788	4.77273	9.73588
		10.7714	5.17241	7.07282
		10.5556	3.68854	15.9572
		15.6251	7.95446	9.23101
		6.74191	9.7219	16.0718
		5.44352	5.15627	3.10151
		11.2498	10.714	14.4234
		3.45877	10.3546	9.16648
		8.55972	6.9536	13.125
		10.8139	15.7612	3.98436
		6.65681	9.01888	12.75
		7.50005	6.18933	5.27949
		17.9581	10.2863	7.50005
		20.5647	6.24998	7.22204
		12.2323	8.96766	2.98912
		13.9998	5.96156	6.92923
		21.0612	13.1624	7.43268
		13.729	7.42928	7.99208
		10.6857	9.74985	2.459
		7.42588	14.9041	19.4996
		9.28865	7.53613	9.57466
		8.12492	16.1764	4.12739
		10.9821	2.56576	9.08191
		2.85716	9.64302	8.43724
		8.16535	5.7846	7.92232
		6.82978	2.56412	9.96116
		11.6247	3.681	6.87848
		10.4871	13.2875	9.82115
		10.821	11.8424	5.16053
		9.37483	3.59591	12.2844
		8.80452	3.28465	6.29661
		11.7468	8.29295	10.887
		15.9248	7.17115	15.4686
		10.909	3.42742	5.03735
		13.5504	5.08473	7.72084
		7.72903	4.12089	9.28587
		1.53507	7.83552	9.83304
		7.85738	2.62739	8.92823
		9.41796	13.7023	9.29976
		7.17386		7.60152
		9.45623		17.8127
		9.04242		10.5471
		10.3264		11.5387
		11.3634		2.11266
		14.7112		9.42144
		9.21435		13.2574
		18.75		3.26084
		21.8746		6.07394
		7.74608		9.62418
		9.97518		3.63634
		8.12492		6.49038
		9.21435		2.38098
		7.29198		3.77797
		18.854		3.12497
		9.28587		10.1632
		14.5453		4.05705
		10.0607		1.33928
		2.75738		12.9548
		8.51084		9.82115
		18.75		4.82142
		9.66465		2.87671
		10.4871		1.05422
		10.714		9.27406
		14.8973		2.67856
		15.5169		9.37483
		10.5471		6.49753
		11.1244		16.6663
		8.74999		5.30973
		4.22532		6.89675
		8.92823		5.12046
		9.02788		9.12141
		6.12984		6.37753
		6.35962		13.9379
		8.22776		4.99997
		8.65411		7.05452
		10.8941		9.77361
		13.3539		6.51041
		11.4706		9.09784
		3.07838		6.52173
		11.4019		8.61483
		12.766		2.97133
		8.15233		6.08106
		11.3326
		10.714
		7.22476
		10.714
