# Supplementary material for: Kinesin-4 KIF21B is a potent microtubule pausing factor
Source: eLife. 2017 Mar 14;6:e24746. doi: 10.7554/eLife.24746 (PMC5383399; doi:10.7554/eLife.24746)
Supplement: Figure 2—source data 1. — DOI: http://dx.doi.org/10.7554/eLife.24746.007 [file elife-24746-fig2-data1.xlsx]

## Sheet: Figure 2A
Figure 2A	Fluorescence intensities	GFP	GFP-EB3	MD-CC1-GFP
		2591.36	4773.53	8028.85
		2017.64	4563.22	19556.3
		1787.01	5819.87	2504.1
		2492.44	5369.49	5180.33
		4732.33	4605.35	5621.28
		5918.94	8458.83	6082.73
		1609.2	2964.32	5927.76
		2698.78	8675.16	9581.62
		3447.92	7792.77	15704
		3818.46	5531.6	4548.61
		1113.68	19928.9	8313.03
		8737.91	5518.78	13100.9
		1631.01	5408.46	10280.5
		2628.05	11832.6	5773.33
		1723.61	4395.21	6215.95
		2733.93	2550.27	6610.97
		1403.94	3376.57	7310.25
		1094.35	1954.26	5532.48
		1686.78	3223.94	6937.45
		1017.92	3714.73	6501.32
		3582.48	6579.53	6704.55
		4045.85	5147.85	16271.3
		1019.33	4884.9	8211.48
		1585.6	27292.4	6241.78
		929.768	4266.32	4106.1
		1983.65	16200	6356.71
		1013.93	7598.43	5104.15
		4265.17	4560.31	5192.12
		3054.61	5375.7	4880.37
		1277.87	5262.07	6044.09
		727.533	5313.14	5836.76
		3822.72	8633	5191.38
		2096.55	1557.86	11057.4
		1787.46	22838.5	6255.46
		3287.36	4776.12	9309.2
		3709.06	37081.2	6155.33
		1958.95	2421.7	6408.73
		1848.4	10090.8	25344.1
		2199.88	4264.44	11188.2
		1114.5	5710.59	7524.93
		930.638	5776.7	5590.48
		1179.75	13865.5	7218.29
		1867.86	5046.8	5460.98
		3372.76	7631.44	7407.38
		4121.41	4212.56	9816.98
		2783.22	6525.02	22159.7
		1935.93	9034.69	5219.81
		1791.7	2329.06	4690.46
		1044.62	5418.34	7346.29
		4296.36	6061.3	5759.78
		547.451	6874.96	5088.52
		2772.11	6475.97	5066.99
		847.657	11536.6	5059.74
		3044.01	3038.86	5369.17
		1659.22	7225.45	5806.11
		1553.96	9418.18	5386.88
		1314.12	8496.47	18416.1
		1723.48	2175.35	4578.18
		1909.65	4706.25	2255.98
		1745.19	9813.77	11755.6
		2990.08	5866.52	7779.49
		1835.1	1819.29	5946.11
		3131.79	1812.36	4642.8
		1212.81	2577.64	10364.5
		921.412	7139.31	7376.98
		3036.01	2795.16	2004.93
		860.584	19370.7	5061.59
		1230.48	2715.61	5052.97
		1850.71	5724.87	5736.61
		1520.23	2720.28	6433.09
		1761.3	20325.2	4301.4
		1014.24	2328.09	5978.1
		1541.98	3185.79	5664.08
		3948.32	6906.55	5825.8
		3823.24	2149.16	5950.82
		2189.83	8655.72	54884.1
		2128.56	14199.6	16918.2
		2213.31	8148.92	7722.93
		1335.12	3122.84	7521.2
		2177.25	8249.56	7713.38
		2927.83	5587.2	5245.33
		1341.31	1781.14	3319.44
		2380.3	2525.42	35612.4
		1046.18	2487.86	6067.55
		2617.98	11042	3794.11
		3669.21	12557.8	14998.4
		2020.51	11863.9	1555.3
		2838.69	2044.25	74733.8
		2341.98	3459.9	4534.4
		1800.9	4516.86	3295.81
		1933.75	697.859	4958.21
		1994.38	4325.75	7816.79
		2001.88	4027.26	4483.15
		1313.78	2133.23	1293.94
		2050.47	1575.3	7627.54
		1782.22	5334.79	2768.34
		2497.01	10865.8	2289.64
		883.496	23039.8	5429.58
		2682.78	1914.42	2210.9
		1020.03	3270.72	8933.31
		1369.79	2497.9	13494.5
		1598.91	2021.7	6460.22
		2970.6	954.93	3733.22
		1845.82	18820.4	3120.91
		3174.51	10549.9	3153.78
		971.299	7894.44	4172.17
		1863.43	21313	5033.4
		1367.08	1453.62	1656.7
		705.61	3067.79	13668.7
		1585.87	6159.71	7948.16
		1647.74	3669.2	2395.17
		3501.55	6113.62	10126.5
		6428.78	3893.79	6704.08
		1486.86	2842.71	7154.85
		632.568	1043.88	4675.57
		1213.93	2016.29	5868.44
		780.935	4119.08	1133.66
		1538.31	26309.6	3794.15
		3867.9	13338.8	2720.17
		3298.42	6114.16	1869.23
		4586.66	6616.16	3177.03
		3660.25	3296.47	3273.18
		5362.98	3443.21	1957.4
		2366.17	1464.2	2063.27
		620.301	2596.55	6983.96
		1353.48	11346.2	13357.3
		1266.31	5497.29	1980.73
		1404.47	7700.47	19133.5
		3418.79	12004.3	4910.6
		3063.13	17319.4	7897.18
		3388.36	18919.9	28975.3
		1574.14	4791.93	2772.17
		3768.26	5574.41	2770.15
		1178.79	9878.71	8922.98
		4159	29085.3	20337.9
		2364.34	12302.2	36949.9
		2311.39	3264.88	4265.42
		4278.31	2752.42	6068.94
		3442.28	45917.1	17091.8
		1685.59	7892.57	2862.57
		1007.34	2509.83	5062.45
		1302.97	8823.49	36308.4
		2421.18	3419.84	9681.36
		2028.28	23620.3	1150.69
		1699.76	1768.63	5653.14
		1843.61	1891.63	3445.93
		3832.83	4783.53	15642.2
		840.234	1936.68	9324.86
		2903.75	4400.47	15981.3
		2207.81	17768.2	6199.12
		1453.95	1669.8	815.92
		1976.7	1918.56	1275.22
		754.319	50860.7	3854.27
		1375.52	13334.3	4863.07
		2916.84	3726.32	16712.6
		1183.04	2017.52	5757.59
		911.747	7873.44	6121.41
		5119.81	9452.07	2270.25
		1744.82	7362.08	7748.84
		2100.32	6405.11	5639.68
		2012.95	6307.43	3880.24
		1175.16	2888.07	5884.44
		693.432	3892.63	3644.18
		3783.41	7523.43	1435.06
		1905.4	1926.74	3030.5
		2270.11	983.746	11934.6
		2378.16	12158	1640.44
		3319.54	1011.16	1415.47
		790.517	2171.49	3468.23
		599.226	8502.52	2133.97
		668.524	1900.78	11949.8
		2575.83	23812.2	5924.12
		2060.92	3972.81	4964.48
		1806.98	1900.41	4898.14
		2732.13	14056.6	7141.1
		3467.04	1483.58	1865.3
		2853.85	537.585	3847.4
		1028.1	6289.93	11834.2
		1066.51	5102.13	5297.74
		2061.09	10163.9	3771.47
		1077.98	1058.59	1559.41
		1083.54	14016.9	1832.28
		1077.4	5823.12	13380.4
		2640.21	11553.3	24107.3
		1942.26	4696	13272.4
		2238.24	7626.84	8143
		2043.12	4412.83	6350.54
		1603.07	5289.13	5167.02
		2001.03	3882.61	8697.56
		757.515	1895.27	3402.09
		3335.21	2791.07	15722
		2792.84	1586.05	10482.2
		1660.53	9368.2	7926.94
		764.889	2654.13	3230.08
		3534.35	5428.74	3579.89
		3252.24	3877.04	6400.82
		1750.62	8498.09	25323.4
		1823.74	11944.9	17095.4
		1132.97	2499.25	9928.64
		1592.16	4900.41	6697.85
		1856.03	7329.02	4837.44
		2860.67	3707.4	5878.59
		1529.75	7728.97	5715.27
		1126.89	2846.51	9494.72
		1761.37	7766.02	4352.16
		1425.29	2974.77	8364.54
		1771.51	1844.81	3844.46
		1924.86	3425.4	3360.14
		2054.74	10139.7	4997.95
		714.955	12601.2	3378.72
		2181.21	18374.3	1686.6
		2502.51	3427.15	11662.4
		4096.9	2914.47	9509.84
		2553.13	2109.69	1384.8
		4177.33	955.158	3476.04
		1342.93	6282.66	4687.51
		1816.08	4091.1	19983.5
		2706.04	10029.3	6594.24
		770.953	18953.9	2803.94
		1250.47	6330.19	6374.08
		1690.78	2946.88	6344.4
		1193.27	12302.3	4769.11
		787.843	3605.2	4270.38
		1494.46	4855.86	8613.73
		1360.13	4275.73	4708.96
		2273.94	4886.41	1902.28
		2051.15	2204.52	1388.05
		1435.17	3116.64	2333.54
		1372.44	11357.1	3788.52
		2307.36	17023.7	14822
		2636.05	4737.84	2273.14
		2171.43	1876.08	3742.25
		5071.49	4193.8	5054.04
		4485.09	5096.9	2108.45
		1832.1	813.51	9880.28
		1921.53	12386.5	5857.44
		2780.43	6046.72	5885.31
		978.737	7271.89	10330.3
		1399.72	1966.33	2949.22
		1227.7	1333.79	21115
		1118.17	3128.07	2752.53
		5099.53	2892.33	7787.29
		1062.53	5620.3	2888.03
		1694.56	5655.11	1893.83
		4219.17	1196.23	3381.3
		1656.11	5150.33	1047.07
		1554.26	949.105	5050.12
		2980.18	5405.2	8486.14
		1053.28	7060.74	3200.01
		1404.99	15312.5	3819.34
		1047.9	6591.18	15276.9
		3888.17	5721.55	2184.1
		1149.93	2351.06	1670.92
		2798.85	15162.4	5749.65
		1496.88	1714.63	8816.77
		1755.6	2817.61	1908.31
		917.297	5933.84	25797.7
		1997.31	5291.54	3906.95
		926.567	7048.12	11069.4
		4295.4	5543.4	5533.63
		4479.23	27172.3	6389.88
		2122.56	6753.41	5460.66
		6465.79	2802.32	13063
		1051.99	3616.58	5343.73
		2408.17	9931.92	3899.28
		1664.19	5839.43	7451.48
		3853.13	7163.56	3051.11
		2259.1	1338.98	6170.37
		1963.23	6930.24	14096
		1895.9	2064.61	2396.95
		2537.95	9865.98	3777.27
		923.74	3939.13	5160.14
		1764.88	3007.41	8250.72
		1044.02	5164.68	4483.46
		2151.44	2336.6	2746.57
		2550.14	7522.81	1988.78
		1351.99	7598.81	3295.39
		3849.42	3974.38	32963.2
		922.194	2542.91	9936.8
		1537.85	5749.77	3899.32
		2177.15	5752.58	1656.33
		3034.43	2340.61	7495.42
		2561.29	4139.42	15415.5
		1613.3	2390.12	12665.5
		1241.84	10946	4855.1
		3032.58	1948.23	7082.22
		2591.15	2208.81	5428.93
		900.869	3362.97	3549.97
		2247.23	6494.91	2170.31
		988.553	15331.6	2503.03
		993.974	2659.16	2875.85
		1994.14	3231.15	13751.4
		3356.18	13711.6	2768.91
		1141.18	7750.81	6348.93
		2526.91	6405.82	6409.22
		1760.76	7909.63	1830.58
		823.928	9236.88	3445.32
		3324.77	4186.14	9605.55
		3690.95	3626.63	2853.09
		1145.3	1114.95	3332.99
		1368.29	1204.86	9799.31
		1010.31	2596.75	12573
		1840.34	3986.4	8445.46
		1698.88	4205.93	10209.6
		1683.87	3786.04	5426.59
		1396.28	26937.4	1177.32
		2337.78	4536.91	2484.43
		2750.89	9033.57	1984.11
		3807.52	9481.37	6563.26
		2747.1	11137.4	2355.19
		2978.24	14364.1	2006.88
		5558.92	3486.5	4570.97
		763.172	4193.23	4037.51
		3137.36	3207.81	17883.5
		1670.18	1106.54	2576.47
		3315.68	10221.7	9867.18
		2057.78	5425.05	24609.6
		1104.3	3433.94	7320.81
		996.314	1575.61	3183.9
		3225.1	4166.95	4525.4
		906.309	1013.15	6548.98
		3350.63	1350.09	1363.82
		2181.53	6489.77	7867.73
		997.364	4610.78	1933.9
		2888.27	3738.26	7508.13
		2767.58	6739.37	9618.17
		4050.15	3569.1	4229.16
		6728.6	3448.02	4439.51
		4212.65	4586.23	3998.17
		3711.59	3691.59	3557.86
		2351.24	9733.4	4049.1
		2274.2	4744.89	15810.8
		4043.97	3332.34	4159.32
		2652.95	16448.3	7120.53
		3891.06	3180.22	14029.1
		1057.92	3152.59	9164.01
		2978.87	3938.96	10952.9
		1555.8	11079.7	8413.49
		992.67	19250.3	2978.56
		1243.42	6075.63	2029.65
		952.513	7247.71	5059.6
		1279.85	2254.87	8328.26
		3673.7	2423.64	3780.8
		2339.06	2687.03	4157.58
		6205.26	5698.31	1168.4
		2857.31	6042.15	11160.5
		1982.28	6165.73	3651.5
		4154.57	8477.84	14522.9
		739.213	10399.5	5304.67
		517.309	3805.6	1801.63
		2696.01	8027.29	2255.78
		2706.91	2185.75	1923.91
		1594.03	12992.8	6553.94
		1048.45	14485.2	11434.8
		3201.03	1170.78	6972.85
		2192.17	1186.8	2286.12
		4157.97	21820.6	17647
		2759.42	3578.51	3546.85
		2100.94	2058.42	7113.67
		1113.25	9775.86	4951.62
		1608.69	1595.19	5174.46
		1783.88	6036.58	7557.07
		2523.19	4188.6	21084.3
		1073.18	1972.51	1773.58
		6140.47	1484.17	4322.23
		1360.53	3212.78	5914.01
		1408.06	5648.97	6135.26
		5368.1	1720.74	2119.89
		3249.65	20776.5	11864.1
		3289.31	6078.02	2245.67
		2683.89	3329.97	2782.49
		1605.19	8605.64	15565.5
		5406.56	16728.1	1524.94
		2188.57	3662.73	3413.51
		854.064	5315.35	11474.3
		1874.21	3011.31	12933
		1195.51	5254.69	3482.66
		1646.56	5383.87	1576.43
		1054.28	18984.8	4604.82
		1188.07	10305.6	5156.82
		2769.94	7430.04	2359.63
		4991.59	1185.81	2184.56
		4707.03	7883.97	8821.34
		1376.51	34997.2	4906.54
		2914.94	1949.59	1943.65
		2120.42	7254.3	6600.13
		1535.9	2504.76	14543.5
		4682.61	5467.64	10407.2
		4129.43	4496.11	5095.29
		4430.45	1257.36	5505.96
		3680.75	1804.7	10021.7
		3011.22	4296.27	4221.82
		1093.83	14349.8	13746.1
		1386.26	16580.6	13297.4
		2196.77	12948.8	1084.9
		929.015	3328.03	2516.11
		2591.22	1750.6	2769.72
		801.311	4533.92	15085
		1784.09	10317.9	4338.84
		936.744	1683.66	3654.08
		1212.18	4666.38	1309.61
		1227.44	3691.51	4627.14
		1229.97	1342.28	5141.1
		5047.41	2806.52	6103.97
		1756.17	12200.7	20972.3
		3936.2	5161.99	1217.22
		1790.32	1953.65	10470.4
		4082.14	4494.82	1387.35
		1155.72	8791.92	3892.63
		1970.31	1882.13	28272.2
		809.445	4519.71	3353.25
		2310.55	2010.46	5693.03
		2199	6719.34	75384
		3219.6	8867.95	6619.13
		5932.73	15159.8	2679.85
		3226.89	3384.78	3228.19
		962.24	1536.71	9500.18
		2561.96	8960.84	15003.8
		841.986	1737.94	6420.2
		1774.43	1685.78	3294.22
		1233.57	2579.43	4926.23
		2755.32	6780.7	888.223
		2877.52	5206.47	1048.57
		3327.19	1063.74	15678.6
		2803.43	7551.56	2915.48
		2423.98	5140.55	15540.8
		1558.77	11536.4	4604.18
		4935.9	19963.2	3488.49
		2138.9	1978.13	8544.28
		3073.32	1124.52	13084.4
		3006.57	21123.5	4496.72
		2916.3	3025.36	7619.22
		2894.11	3070.62	5040.14
		2397.15	11138.6	4322.95
		1324.16	7454.98	10989.6
		3142.04	6931.85	2548.68
		2514.73	2959.96	11422.7
		3759.23	2453.3	4031.52
		2711.06	4178.84	1209.72
		1143.08	25609.9	2511.33
		1701.25	17205.9	4436.86
		3573.58	5201.92	7198.47
		2041.53	2052.7	3000.46
		1193.57	21074.2	5963.3
		1085.73	3000.21	6722.9
		2310.46	5758.93	7894.72
		2000.62	8792.3	8367.81
		2429.57	17183.2	1569
		1059.91	7234.88	13974.7
		771.754	6410.64	7327.63
		2018.08	3327.26	1388.74
		1508.8	12769.7	11408.9
		863.92	2634.34	10334.2
		1126.19	2733.52	5222.15
		1514.62	4573.07	1788.8
		1019.32	25462.2	2482.61
		1544.09	2209.86	5930.53
		758.667	2846.8	3872.23
		2355.86	5530.54	12882
		1959.54	4773.57	4222.32
		887.834	29908.6	2087.89
		3190.72	10480.8	2556.95
		2397.61	3838.39	6314.04
		2186.3	2001.19	2816.46
		2337.92	4365.35	1639.92
		1313.23	8929.85	3160.5
		3379.75	6737.02	3273.39
		2031.08	7963.83	3801.96
		1796.02	3018.65	10244.3
		2573.54	16120.2	16278.5
		3059.38	8811.34	23474.2
		1387.2	8843.56	5049.1
		1400.5	3548.37	3445.12
		1741.5	4906.95	36995.7
		3030.09	5827.01	36243.6
		2768.36	15530.4	6642.25
		2156.68	11257.5	3787.57
		1348.51	9042.36	3864.32
		1206.59	3889.36	10105
		1448.79	5591.9	52775
		1465.39	17217.3	3366.74
		828.709	3788.74	1641.72
		736.059	5090.14	6213.84
		3554.17	9211.43	3646.09
		1759.53	7819.65	8808.39
		1169.3	16654.8	3471.06
		1875.15	6285.86	12651.2
		2291.7	19633.6	3768.56
		991.393	1808.41	5598.05
		821.251	13991.4	34438.1
		4749.84	3490.78	1130.76
		3878.4	11251.3	6614.62
		2704.6	13707.8	4682.36
		4887.27	6431.33	4810.35
		3404.89	8024.83	3724.62
		2127.96	4518.31	10163.4
		1526.28	11736.6	11662
		3322.3	11475.8	12825.1
		2158.81	38110.8	11922.3
		1648.14	2514.88	3354.51
		4907.3	8452.12	3231.38
		2122.19	10788	6876.23
		2095.58	3467.79	5630.94
		4365.21	6254.18	1908.52
		2577.78	12144.9	2502.42
		3430.73	11141.3	2009.09
		692.524	1732.78	15671.1
		3112.21	11142.6	16861.6
		3054.24	9749.9	7255.9
		1794.02	14563.3	17306
		3487.34	3943.07	2558.82
		2396.43	9909.68	2893.81
		755.008	21683.7	11826.3
		3246.15	48863	8047.94
		1234.54	6365.82	26969.8
		2604.99	6071.22	4020.92
		2118.57	1822.33	14676.8
		561.997	5233.77	3647.77
		1885.7	4536.43	6937.65
		2430.22	7846.86	18663
		1796.21	13720.3	3478.96
		1447.95	842.644	4653.66
		1414.14	14927.2	13865
		3468.8	3225.24	1054.35
		664.176	1019.61	4584.68
		2841.98	3444.07	5177.05
		1403.54	4315.68	1731.12
		971.533	12336.7	7316.86
		1927.89	4179.44	3162.13
		3192.12	2673.49	6966.72
		1828.46	6199.09	3240.75
		1524.23	5752.74	14771.1
		828.708	5779.52	2590.76
		4223.54	10996.5	3145.03
		2236.38	948.656	8778.86
		1966.2	4139.84	4631.47
		4398.96	3346.53	3935.55
		1023.11	12250.5	3180.86
		1658.32	9780.59	1912.22
		1093.76	2354.07	8248.7
		1519.15	2351.84	1495.58
		2303.69	5213.14	17616.5
		2420.34	1527.92	4891.1
		716.088	3124.24	8212.36
		1035.97	3476.45	9190.6
		4143.52	8926.47	2935.77
		2514.08	9526.11	1953.19
		1324.38	9876.66	15199.8
		1377.82	1223.53	7953.35
		1576.61	4436.01	15214.9
		2171.15	11925.8	4769.47
		919.513	4475.47	3460.31
		2684.14	2670.64	13807.7
		735.64	4507.15	11456.6
		1705.47	5042.35	20378.6
		725.301	3491.45	1582.31
		3729.91	5357.95	6534.91
		853.209	21134.8	5915.18
		1925.75	3189.43	2295.74
		2971.27	3012.45	2569.9
		741.269	16779.8	21663.7
		908.458	5676.11	4579.45
		1810.33	17514.3	2193.36
		2171.92	5487.85	1856.11
		3049.55	11753.2	2135.51
		5555.04	3003.8	6836.27
		1938.66	586.158	1750.15
		5293.4	11867.2	2734.39
		3250.36	5014.46	38158.4
		1423.01	3842.77	6733.11
		3831.72	2225.29	5629.22
		5678.75	1712.25	2460.64
		998.671	1646.45	18633
		4228.17	4398.27	4807.62
		2502.41	10542.3	2593.78
		2401.38	10256	7723.27
		2079.61	3014.2	3356.04
		2122.8	4530.03	8217.95
		1569.46	8897.83	19270.9
		4973	15404.4	5498.77
		1440.44	2243.51	1441.12
		1587.79	18799.9	5124.01
		3411.6	1547.69	2398.94
		2032.65	13846.2	7994.34
		3170.45	2627.09	11431.9
		3589.31	12203.5	8717.18
		2105.3	3483.41	4555.04
		2573.82	6105.64	6924.74
		1685.78	21358.3	5768.77
		2063.93	579.507	5937.96
		3110.67	4964.78	14044.3
		1931.05	10970.5	7280.22
		2516.93	5897.17	15570
		1244.48	17381.8	7587.95
		2975.11	1537.29	3310.49
		537.792	33793.8	4755.22
		1576.68	4368.87	8948.92
		1664.15	10092.9	13734.7
		2806.42	4448.82	12651.2
		1149.2	4034.77	20352.3
		1485.95	4068.96	22785.6
		1025.49	3481.04	13701.1
		2243.3	12124.8	1306.16
		5346.95	16978	3768.88
		1216.63	5027.74	12061.6
		3491.7	7550	2913.27
		3164.27	8687.25	48899.3
		1851.31	2300.6	33692.9
		2736.63	9339.09	7042.58
		3474.46	2235.92	14853.9
		1221.17	2890.25	13736.7
		2536.2	2776.36	4390.06
		3131.09	14240.4	2540.65
		1488.36	3326.9	3966.13
		2224.51	3824.4	2690.7
		2546.09	9476.56	4005.92
		1465.01	3510.11	1666.43
		2556.94	1915.44	1879.62
		3939.79	6434.61	4743.27
		1529.27	3137.61	13143.6
		3074.54	2416.57	4426.65
		812.822	2772.84	2815.77
		2067.58	1537.13	7491.61
		890.314	4451.65	11088.5
		2301.47	2938.66	2871.3
		1786.95	10404.6	1843.35
		1254.51	1308.77	14483.8
		751.874	17686.1	11078
		2049.24	6002.13	1625.97
		1178.94	4310.12	2264.72
		2604.72	15049.6	3498.25
		989.108	3387.26	5614.02
		706.308	33765.8	8041.14
		1887.8	12324.5	3408.22
		3116.98	21339.4	4705.01
		806.125	2231.44	6020.95
		3028.68	6968.09	7947.99
		3193.07	7297.53	1903.07
		3285.88	3337.99	16379.5
		1902.69	8494.14	5721.49
		3904.27	20272.7	4642.01
		2178.28	2807.82	10381.8
		2010.65	8059.68	2663.18
		1407.24	10231.3	4778.41
		2497.32	11886	16855.5
		2018.6	5032.88	7914.85
		5808.48	6324.26	4031.72
		3071.94	5625.4	14359.8
		3385.63	10566.9	3923.78
		2052.82	9228.98	9166.44
		2170.97	17248.5	17884.5
		596.139	2575.69	15158.1
		2853.11	1064.89	4914.21
		2508.93	4919.97	18263.6
		2510.15	6579.04	6008.46
		3393.48	3531.25	12713.5
		3286.43	13134.9	4230.91
		1468.23	15546.4	1976.43
		2012.65	5427.45	5274.99
		1481.46	1046.6	3011.7
		2213.01	5229.2	9360.33
		1292.08	4652.06	4575.03
		3896.84	2374.64	22708.1
		7502.26	1638.21	13585
		3076.75	8032.65	5819.41
		1184.41	6945.47	8071.61
		1080.78	3766.34	8366.04
		1135.11	6153.88	6562.22
		910.755	2387.9	15438
		1098.72	8925.62	3770.79
		1345.62	2729.95	2235.55
		2783.21	2891.07	21615.4
		2941.96	12020.8	5064.04
		2201.16	18633.5	2903.74
		1139.88	3707.94	6725.76
		5204.09	3350.54	14953.4
		1365.71	1024.04	2705.18
		3343.69	3971.55	4980.03
		3362.39	5560.79	2879.84
		1459.36	2964.97	10720.4
		2044.71	12737.5	9398.49
		966.786	4379.84	1473.12
		694.289	2464.95	4109.37
		768.3	1035.44	1518.65
		1583.22	2701.9	11270.7
		1688.73	4247.06	1922.69
		2260.18	3465.95	8381.26
		791.934	10099.8	7287.87
		4657.41	4613.3	5613.17
		2789.45	21072.7	4030.43
		963.085	4692.79	15614.9
		2422.47	27613.4	9777.99
		4492.96	3458.34	7765.73
		5036.91	11518.3	17965
		2626.09	2203.18	3893.18
		1443.31	27306	11126.6
		551.388	9561.32	2490.5
		2535.66	2543.17	5591.75
		1753.14	10270.3	10064.4
		1976.42	4659.08	4374.63
		3494.73	4326.62	2672.85
		3060.86	986.026	17553.6
		2520.51	2467.72	5610.06
		1290.22	1946.86	6091
		3174.2	5685.02	8614.84
		2543.2	12060.6	13490.1
		711.268	13018.7	9071.8
		4814.83	1812.52	2557.86
		2469.21	1366.57	16805.7
		3779.8	2542.75	10517.4
		2881.92	19881.7	2324.16
		1144	2528.88	3514.96
		1629.86	9623.38	16199.3
		1724.72	10827.6	7193.26
		1904.04	8876.15	10575
		1127.64	2588.84	1699.32
		2101.36	10859.7	6538.51
		1319.24	5750.38	1712.74
		2402.87	2500.02	3814.15
		2701.45	12763.9	7589.01
		886.11	4273.18	5594.11
		2112.99	5491.89	3438.57
		1032.11	8253.31	16940.5
		2422.15	18507.1	5254.09
		1508.83	12247.8	28601.4
		1140.73	11085.7	17612.9
		2857.22	18176.3	3950.57
		1261.07	2857.1	7211.48
		658.802	10153.5	2752.93
		3089.32	2846.44	6106.66
		4738.22	2466.72	4406.44
		2366.47	1796.43	6254.73
		4137.79	9027.84	34462.5
		1390.06	3191.99	4889.69
		1348.95	4969.09	5422.1
		4749.84	7821.41	9968.82
		3846.07	1711.31	14233.1
		2094.6	16091.9	2450.63
		675.771	1944.89	2248.39
		698.688	3469.98	1805.23
		1357.94	8361.68	5786.46
		2389.93	1713.82	23275.5
		3293.94	2694.23	4079.59
		3353.86	4228.3	10411.9
		1621.76	3555.12	4954.29
		2184.45	11976.1	4754.34
		1796.33	9260.38	4040.44
		2312.5	5905.73	7467.94
		1477.67	4204.06	8035.98
		4256.15	9317.76	3170.49
		805.991	9106.56	2975
		2511.6	8528.38	3431.3
		4092.62	8234.05	1659.71
		944.597	1074.92	7737.93
		1770.91	1887.31	4740.81
		1880.09	2128.07	12500.2
		1661.74	3043.42	4711.37
		4693.07	4654.52	4460.23
		2873.9	3603.05	5394.64
		1148.09	3442.64	5566.05
		2023.98	3327.15	3212.7
		2916.53	3670.01	15178.5
		655.058	24784	4685.05
		2223.39	9045.84	2830.31
		1176.16	2862.71	2822.28
		1247.16	8941.88	6495.41
		2849.98	6612.67	32123.5
		2335.6	15860.4	3829.17
		1693.63	3561.27	9991.63
		3373.95	21832.5	8516.58
		2686.13	1328.7	10465.9
		1990.65	12050.2	1612.63
		1744.43	3676.56	2776.49
		1329.21	1813.5	4294.12
		4280.61	3164.56	5521.02
		3870.38	26587.3	10229
		1489.89	4373.92	17568.5
		2037.82	4191.48	3067.44
		1734.41	7650.17	6983.52
		852.672	6056.05	3919.52
		559.668	3891.6	1865.41
		3038.45	3923.07	3909.59
		1772.41	1940.68	3064.14
		1332.9	2716.33	7013.04
		2683.18	9255.72	5756.86
		1984.68	11727.9	1754.03
		1075.3	16667.7	1489.64
		1396.47	2258.8	13219.3
		535.15	2739.49	9806.21
		1857.64	5539.52	6214.61
		3205.74	4411.97	2793.59
		1536.1	5636.35	33372.6
		2968.45	40258.2	8246.85
		1163.38	8658.94	2837.03
		2265.77	2959.08	17545.5
		2571.37	6882.26	4500.26
		1073.18	4131.33	4320.64
		1908.44	7389.52	1866.36
		2315.58	2852.68	3818.21
		3514.32	1657.38	4583.2
		1817.57	3225.87	2083.36
		1945.76	2496.46	2233.69
		2498.98	2202	7480.89
		2541.28	9885.22	9219.3
		6479.99	1615.17	3816.34
		1776.36	2313.34	3014.92
		2822.77	2466.31	3778.52
		4133.64	4498.43	3031.76
		1573.43	7109.18	2078.48
		1758.99	7605.73	4197.08
		4757.38	2351.28	6640.23
		3329.76	6934.25	1725.37
		978.31	3691.36	4854.65
		2974.09	3814.99	4685.96
		1563.33	47979	15753.1
		689.94	2499.37	6736.73
		2800.28	13507.7	3484.67
		2819.65	3111.53	3033.88
		1657.26	12046.1	7023.32
		838.763	5163.94	6045.7
		1327.01	1523.54	1210.56
		1928.12	2443.21	6596.45
		2882.67	3944.72	2906.19
		5875.98	6368.18	1777.63
		1523.6	18639.1	8301.35
		1774	23215.4	3207.12
		3936.54	5713.32	6464.52
		892.318	3285.42	6497.59
		1573.41	4323.57	6196.96
		733.76	4550.57	5408.54
		4602.15	2001.75	2310.37
		3679.28	10837.6	16893.8
		1822.16	19887.1	7202.9
		6053.58	10776.7	2424.32
		3974.85	2857.92	3073.19
		2633.05	9433.61	1344.76
		1682.34	10412	5811.71
		2833.74	14371.5	3890.63
		1187.97	4364.52	5483.76
		1163.37	18500.4	12541.4
		5338.25	2351.53	3959.44
		3452.76	3125.69	2915.46
		4625.32	2555.2	1501.47
		2550.42	1768.08	3963.03
		2467	6130.7	6305.19
		1641.83	7866.22	8493.86
		2048.15	2456.69	5337.62
		1459.31	10306.8	10765
		2365.22	1184.69	2445.75
		3269.79	5612.56	6874.24
		1388.69	3435.23	16940.2
		1244.32	7564.21	2749.41
		1186.64	15386.3	9523.91
		1781.96	670.019	11395.7
		1897.36	3931.21	1539.49
		2117.49	26184.2	6541.11
		1657.88	3730.65	2776.85
		3411.52	15216.7	2080.2
		3186.81	7402.98	2567.68
		1948.46	12875.2	4491.38
		4354.93	5905.81	2328.32
		3201.66	1933.93	1925.59
		4193.93	4803.44	2109.04
		2060.45	3670.77	6910.47
		1007.31	4822.93	2426.49
		1207.78	3966.35	7125.24
		2734.82	13184.8	5143.93
		3064.42	4898.11	10954.8
		2153.46	2433.13	3418.59
		1007.51	15057.2	6248.83
		1316.83	6982.77	10386.1
		2554.9	12961.1	1573.33
		2452.32	11222.6	2994.29
		2067.61	1589.25	919.959
		4193.42	9998.55	5734.64
		1853.45	4502.4	3381.32
		1521.28	5219.52	6408.81
		542.372	32583.3	38299.8
		3539.7	9580.68	3778.76
		3197.31	6258.88	4434.29
		2051.29	1645.09	5839.46
		1665.29	12652.1	5689.66
		2548.8	3862.23	2171.85
		1257.55	20861.8	5635.46
		1141.75	8385.56	18825.6
		2381.74	5461.2	3115.99
		1310.6	2179.99	13911.7
		2638.38	9806.75	4080.57
		885.262	1867.3	8446.24
		3551.67	3410.37	2171.06
		4127.93	10589.5	2051.31
		1581.08	6460.09	4563.26
		2000.61	4198.1	8241.5
		1185.78	4900.65	18887.1
		481.981	2068.37	5971.21
		2555.04	2140.39	2236.9
		1715.9	3800.27	5734.92
		995.472	9147.33	3479.93
		2921.67	5840.94	2882.06
		4258.88	4932.64	4362.72
		4233.08	3512.89	7140.6
		4674.49	19165.1	2803.34
		3876.36	2018.99	5583.36
		1662.46	7389.87	4720.34
		2569.35	3100.77	2331.66
		1442.74	4144.74	2163.86
		1678.8	6480.88	10651.6
		1108.2	10248.7	2924.03
		1121.55	2794.91	2561.85
		2921.39	4508.53	12993.7
		1647.72	2094.37	23807.4
		837.325	2421.36	5512.38
		1068.72	6867.73	5766.34
		4146.8	4336.96	12407.5
		1871.94	7605.18	6650.82
		3574.52	4653.93	2391.98
		1082.91	15228.9	9532.51
		658.903	9882.7	2798.28
		2976.72	3005.42	6487.98
		3761.9	13162.1	3812.1
		2044.72	9070.02	8190.01
		1929.97	5451.67	6520.97
		550.876	8618.41	5368.91
		2000.04	4022.88	8734.15
		1793.72	3741.89	2069.81
		1278.74	5642.21	35857.1
		910.56	7364.98	4257.38
		1377.67	3995.97	6188.52
		2560.28	8080.92	5887.13
		709.979	4413.16	2018.31
		2214.83	5066.19	4285.4
		1915.52	4196.08	13570.3
		2582.32	6560.59	1312.32
		1713.08	12237.9	1795.8
		2722.88	4312.95	3716.02
		2170.13	1623.21	3262.52
		2012.01	3511.8	14131.9
		2222.36	4642.65	7425.37
		536.16	2039.08	26731.2
		5706.87	5637.52	2945.48
		659.693	8116.95	2444.06
		2056.18	2645.32	4383.05
		2156.97	7724.67	19025.8
		2786.01	4970.33	1860.82
		2356.7	2104.87	6846.02
		2082.46	2294.54	4513.16
		2759.35	1548.07	5559.19
		1433.53	5504.4	16184.1
		1442.13	9658.56	6755.87
		812.651	5482.57	2190.1
		3452.66	2903.45	2306.99
		4486.59	13520.3	13064.7
		2574.12	1258.67	4107.99
		1956.2	3217.88	6440.33
		2890.06	8888.64	2437.09
		4766.62	3974.43	29247.7
		3513.56	6015.44	5744.95
		3273.44	2730.18	10717.8
		862.989	2528.49	6535.49
		3925.39	4418.56	4694.25
		893.805	5320.53	2156.05
		1090.54	7311.17	2602.37
		2158.8	13644.6	2991.56
		3154.43	4877.36	6150.84
		1673.65	4579.63	3597.97
		4574.66	3034.86	6332.04
		1582.81	16901.5	24463.5
		3203.56	3631.28	21247.3
		1762.54	1658.29	19024.9
		3265.4	1438.33	3255.39
		1848.46	5076.97	1484.96
		2362.95	4835.02	1438.17
		946.345	5552.06	11010.2
		632.162	10758.4	2452.93
		1560.59	4387.3	8346.64
		1900.01	10423.8	10036.6
		1417.27	1563.99	3107.73
		2961.89	2421.07	4579.74
		2092.82	10987.5	7804.36
		2813.35	1602.28	11436.9
		2149.5	7291.07	1534.94
		2637.15	2756.39	4487.52
		1036.14	3394.99	4676.26
		1821.86	7685.87	8780.55
		3920.28	812.726	2467.54
		5563.15	21433.7	6189.25
		2128.59	10584.1	5243.25
		3936.9	3337.54	9117.53
		3314.87	3116.73	30452.9
		1736.24	2496.54	1730
		2911.57	4702.34	3553.86
		1267.86	7529.49	2701.54
		2071.37	916.419	6203.46
		2667.39	4737.63	17230.9
		2986.84	6480.94	8778.59
		2889.7	6272.48	9444.4
		4517.39	4854.58	2102.25
		1958.86	3344.21	1187.93
		1718.85	12740	4570.5
		816.282	1384.74	5650.62
		2440.21	5566.36	4040.67
		3994.08	8496.8	2681.23
		2574.65	3646.51	3346.12
		1369.8	7333.06	2944.43
		1251.54	1160.07	6049.29
		2748.73	3197.02	23333.9
		991.187	7250.88	2099.44
		666.712	11355.6	5434.64
		3480.85	3818.59	2684.53
		1031.96	6886.59	7312.5
		1457.44	3992.95	5979.61
		1099.62	4114.81	5061.06
		1590.75	10043.2	5639.86
		1428.65	17063.3	15524.5
		1376.15	3321.25	2174.02
		4130.03	19279	6343.15
		2371.47	3179.3	4013.81
		743.654	5878.95	4594.94
		1730.07	14121	4111.31
		1783.16	4450.79	21872
		1885.91	9635.21	15694.5
		1503.9	14147.4	1644.55
		2197.89	10742.6	2170.38
		1736.29	6671.08	8267.52
		1129.05	3279.55	6013.36
		3919.18	18521.3	3792.43
		3618	13957	3777.3
		1609.18	3474.14	2660.06
		3813.86	2453.27	3898.44
		1483.96	3218.26	5388.13
		1663.92	12947	5228.28
		1627.34	40825.4	3681.94
		2395.78	8908.23	10775
		1294.55	3570.5	2154.47
		1816.59	6410.45	2699
		2286.95	40848.8	3647.62
		1329.64	6710.6	2434.38
		2052.49	6833.97	6890.66
		2511.27	11676.1	4753.48
		1886.24	14187.4	9992.59
		1189.21	5549.05	2118.44
		1041.9	1867.45	6089.09
		3895.27	4626.99	7380.18
		1215.38	6273.66	3599.4
		3632.2	6475.52	10245.2
		619.909	2151.45	3961.35
		3168.58	6809.86	2481.3
		2265.12	1690.35	4263.19
		1948.31	2039.97	4267.03
		2257.72	2188.35	3642.94
		654.709	6842.95	8842.61
		1352.39	28445.9	3122.05
		2940.45	3126.69	1141.26
		1634.28	1958.71	17585.8
		2730.09	7438.67	2602.12
		1182.68	4860.15	2359.76
		2462.78	5375.52	3012.88
		2220.89	6202.21	5260.77
		3908.29	22344.8	7676.93
		3153.15	6038.31	6213.06
		1002.51	3826.32	2794.73
		2199.65	8309.5	3781.66
		1897.34	5936.62	1431.57
		5290.01	11425	3426.82
		650.916	3031.98	3795.39
		1006.14	3528.57	10095.2
		1176.27	7020.12	2783.94
		2203.43	5929.91	10608.3
		1168.39	14878.3	4157.41
		1992.65	1488.37	2050.68
		790.48	2850.47	13257.5
		2063.01	3680.95	12164.9
		1000.56	3482.94	2436.13
		1987.17	3094.1	9697.78
		1872.34	3842.8	6658.37
		2194.32	4501.82	7432.16
		2372.01	2568.18	3620.6
		993.533	5086.36	14845.7
		3392.88	3695.77	3489.59
		953.693	11244.9	15876.5
		2075.78	6754.22	1419.56
		2647.98	7522.7	6496.28
		3116.69	25330	4802.01
		3335.81	10274.5	20136.9
		2783.83	2596.3	3860.38
		1688.8	3860.73	5815.25
		1596.75	3655.74	1901.39
		1522.29	6555.72	12967.5
		5004.17	6912.02	1905.54
		2749.55	8165.42	6332.69
		3057.83	3806.95	3963.88
		1468.89	6226.92	2592.95
		1070.9	5861.54	5524.3
		938.565	7373.81	9415.1
		2846.62	2961.89	2463.59
		1120.98	5432.04	14182.4
		1514.09	22037.8	21719.3
		2301.38	2196.55	22208.5
		3189.51	4078	16374.3
		1860.65	9813.25	2146.46
		1134.9	16090.3	1966.79
		955.553	7745.65	1289.17
		1196.15	1852.36	1450.34
		1580.31	11929	3638.24
		3110.43	1689.81	3831.61
		798.273	3043.64	2235.96
		1692.12	6534.4	2114.16
		2297.69	7346.54	14351.8
		3073.59	19958	4013.59
		3042.79	6526.19	2844.55
		948.846	14229.6	7636.97
		3010.38	2306.39	21254
		2974.2	4013.42	6727.93
		2252.85	2973.49	2856.52
		2254.35	5691.54	4403.77
		2943.88	4166.03	12975.1
		4045.54	8462.17	1441.47
		1419.77	3530.07	2865.7
		3932.54	4763.68	2003.42
		2895.27	9895.18	4947.02
		1457.04	2951.87	3410.94
		2548.7	9760.84	22277.3
		1110.04	4299.56	18149.5
		3202.76	2928.21	2101.49
		3229.54	5945.94	6500.62
		1260.82	14182.4	3398.5
		765.727	7596.97	27329.5
		921.74	6173.31	4158.13
		1368.39	2750.78	4402.14
		1221.33	9612.67	6494.79
		807.314	6740.2	2121.61
		4874.54	2264.21	6708.76
		2030.27	4113.76	73381.4
		1045.07	1926.03	3903.04
		1350.83	2892.17	2968.62
		2783.36	4788.48	18836.5
		2831.41	5718.37	19647.4
		2722.5	3822.28	11892.3
		5055.89	44585.3	9528.18
		3128.73	7269.67	3439.36
		4817.08	2680.93	4346.34
		3244.25	3801.76	11079.1
		2307.28	2605.49	4801.31
		4312.3	3898.41	5482.64
		874.24	2553.31	7243.37
		1813.09	4864.11	12569.8
		792.213	4928.86	3756.18
		1050.3	4516.5	6109.45
		2182.27	28451	9438.99
		2499.34	8559.71	3086.92
		2079.77	8066.75	15616.9
		1348.5	5245.14	9643.27
		611.366	11341.6	7623.35
		2452.69	2894.46	9872.37
		5705.32	8762.33	2340.79
		1506.07	1145.44	28937.5
		1930.04	4141.68	3054.58
		4247.64	2978.7	2861.92
		2602.36	5094.89	7624.3
		1880.13	2090.19	14350.6
		794.306	6023.25	7013.46
		2497.99	3641.1	3049.83
		1938.95	7409.17	3607.8
		819.38	4228.63	40197.5
		1880.72	3644.81	10674.7
		2881	1571.61	23068.7
		3437.71	4291.21	14340
		1844.23	16454.1	4066.24
		3359.28	6346.14	6245.49
		1491.74	4046.7	5816.29
		1422.07	1732.2	3627.51
		1042.59	21837.6	3253.32
		1995.17	22070.8	6228.54
		833.783	2075.28	1478.36
		1903.39	6600.43	4787.59
		2080.5	1428.38	8461.33
		1375.4	3883.23	1393.3
		2528.7	8356.22	9364.8
		4394.28	6994.2	2060.72
		2891.82	12099.7	26667.1
		1050.23	2338.62	4048.79
		2141.97	5021.89	1304.22
		1857.1	1299.83	5857.66
		3468.53	9838.18	4804
		6978.53	2526.49	5237.8
		1462.71	2669.33	10602.5
		1637.84	4793.6	12930.7
		807.131	3729.47	12037.7
		3044.92	1868.86	3292.58
		2289.13	1153.22	6741.29
		4816.65	5219.55	13483.2
		4688.99	7288.67	4995.22
		2103.14	5202.12	4096.2
		1130.98	3038.19	1829.84
		1167.7	7746.55	8190.81
		1928.43	14346	5087.7
		1602.34	16649.5	8227.74
		1703.15	3652.51	7633.19
		4263.79	4268.61	11324.9
		2592.91	13014.5	12874.9
		1888.07	6962.87	1639.24
		2071.42	1260.99	4661.95
		1366.27	4300.1	9589.82
		788.536	5069.18	1612.4
		1865.16	2808.32	3434.65
		2243.18	2895.29	2659.37
		1825.34	11055.9	10770.1
		3963.16	18918.4	3633.33
		4036.19	3679.02	2484.56
		2220.49	2505.64	2972.09
		1372.78	865.64	12498.7
		1320.58	4566.99	4201.27
		3860.2	1854.56	7565.93
		2035.32	6100.77	3411.25
		2569.15	5616.7	4985.77
		3059.6	5560.53	12057.1
		1684.96	1924.86	13058.7
		1533.2	11999	9151.33
		1831.97	3500.16	1899.88
		1380.29	5839.81	5637.86
		850.253	2335.21	5429.96
		2795.75	2709.7	6960.68
		884.016	10182.8	4273.55
		3306.64	4861.54	4152.54
		1263.87	5560.03	2480.33
		674.658	6644.2	17420.9
		781.637	19784	7242.51
		2209.18	5488.48	8802.21
		1015.82	5323.9	7178.91
		1385.37	9660.91	1476.58
		4016.93	4249.26	10602.1
		1783.62	2780.57	2409.18
		2725.12	3812.87	12044.1
		1763.77	3590.65	11610.5
		2071.96	1559.61	7712.21
		1744.32	2819.16	2223.39
		3125.2	4326.74	1018.89
		779.87	3401.23	4950.73
		3468.29	15713.1	10194.6
		1590.29	15351.3	6360.8
		1861.83	1918.17	1259.97
		3182.98	2519.03	2030.32
		2273.06	7731.79	20626
		2571.48	12716.4	44889.2
		1863.07	3742.41	777.651
		1468.18	18664	2432.83
		3241.28	3400.59	1931.25
		4586.99	3763.03	3542.63
		1459.77	7070.28	7023.68
		1741.55	8871.19	3583.9
		1211.05	12522.3	5781.09
		1268.54	5042.16	2639.01
		4699.68	6191.32	4249.86
		2240.08	5442.15	7712.87
		3161.11	22036	13341.8
		1517.49	3570.32	19011
		2895.53	2956.18	2670.46
		6465.23	6793.52	8505.09
		2736.69	5245.29	1890.53
		1255.35	3358.82	8662.98
		3199.55	3210.29	4929.35
		2757.68	4189.12	6665.69
		2262.45	4254.17	17219.4
		1815.05	8247.61	3306.26
		1095.29	2011.36	2865.18
		1341.47	14292.4	4430.22
		1929.98	4612.19	2116.44
		899.069	3952.31	3527.65
		1527.16	2434.07	5637.55
		3380.99	2713.93	9024.65
		5947.58	6081.33	8367.04
		2211.73	2231.87	5288.06
		1676.22	1054.04	11720.9
		1774.35	8483.04	1245.87
		1049.08	11611.8	5470.55
		1773.07	7293.89	3828.32
		7470.1	4055.34	3521.71
		1294.52	1446.12	4571.43
		4103.29	11305	4134.2
		1590.57	1255.6	13324.3
		675.392	24415.5	15997.4
		5946.41	2270.39	2350.73
		737.598	2524.56	6341.69
		1104.76	9391.78	2149.57
		2870.69	1287.77	34973.4
		823.239	6951.61	3120.71
		2566.88	6797.68	2607.19
		1894.96	4227.9	10687.5
		868.809	9169.39	5013.21
		421.082	7337.98	7079.59
		2571.27	5496.04	17163.3
		6063.07	2409.33	5472.5
		3868.18	2645.27	5280.3
		1542.4	1185.76	1404.46
		1300.05	5347.22	2861.15
		2040.28	6536.85	12370.3
		1672.9	2638.28	21349.6
		2166.39	5456.47	7520.25
		882.348	2555.97	16702.6
		3957.4	3363.04	12016
		1281.27	5999.26	7414.95
		1280.93	13487.2	3556.99
		2362.84	11059.3	27531
		2826.78	3597.97	2320.22
		978.804	2026.52	11364
		3279.29	17407.9	2519.51
		3973.06	1679.13	16186.6
		2587.51	9055.31	8057.27
		956.557	18024.4	6437.6
		5004.81	4715.54	10964.8
		3838.76	3751.09	9590.43
		971.514	3821.33	3908.04
		1512.49	17464.7	4123.78
		889.768	5430.3	7237.03
		2074.83	1657.57	1701.67
		5688.42	3271.19	946.871
		2082.48	9774.12	3969.89
		1308	6386.53	8649.76
		2378.14	13711.9	5683.57
		1333.54	11295.3	3187.87
		747.788	18902.1	3003.21
		1973.92	2585.5	7964.29
		2968.99	9182.8	12218.1
		1011.12	1671.11	5810.76
		968.985	6646.09	3110.11
		1924.84	5543.49	8873.84
		1758.65	2445.4	5447.53
		2261.62	1408.36	7591.02
		857.116	5349.6	7853.67
		2602.6	5877.15	10465.3
		2557.22	9875.99	7343.83
		1362.16	11876.3	2694.62
		2634.91	1881.8	6181.39
		1107.64	6453.88	3920.22
		1571.79	3717.22	2195.84
		5623.67	4581.57	2961.25
		1832.13	15476.7	7081.68
		3393.83	6361.31	31284.5
		5078.8	2782.54	5676.57
		1206.99	3401.1	4091.21
		2428.66	3915.81	32818.5
		3391.37	4735.27	6879.82
		2613.85	5105.42	11976
		3741.68	1645.7	4472.06
		4050.41	3903.5	2027.48
		3331.16	2022.46	3862.12
		1866	2664.84	2005.03
		3735.01	28683.3	6448.81
		640.499	6411.54	1230.38
		3743.31	7566.48	3250.83
		1159.17	3905.41	4050.49
		2402.67	2919.27	7645.09
		2252.37	18231.1	3894.91
		4116.68	5423.17	2256.92
		4064.7	6764.07	14224
		4035.37	7082.37	8382.1
		1120.69	8783.85	7290.95
		2863.35	10986.4	13287.1
		1055.92	5255.65	4554.01
		4920.42	4241.65	13502.1
		1632.52	4705.35	27902.7
		3636.74	9577.51	2306.31
		2000.16	2358.38	5444.38
		779.882	9053.74	2805.6
		707.098	9556.12	2312.13
		933.076	13008.7	2931.12
		3023.02	20315.7	3318.33
		2960.43	837.669	1032.46
		3119.54	3645.77	5687.6
		2780.55	6783.53	13899.6
		2039.03	8706.39	15841.2
		3366.01	3063.27	2135.04
		942.234	3204.97	5823.58
		1526.64	4420.69	6177.68
		2517.97	23797.6	8534.56
		7121.96	1923.31	1295.34
		2001.72	7246.01	5268.67
		1689.24	6948.28	17169.2
		1628.53	6417.12	9725.59
		679.445	5345.88	4326.82
		1396.34	4856.45	15840.1
		1405.84	5108.6	12517.5
		1086.3	5079.71	6308.74
		3484.56	3356.16	16254.6
		2702.18	9197.24	3915.53
		2428.26	5040.31	6011.73
		1411.34	4421.59	7262.26
		2699.25	5558.44	1449.13
		1086.84	5706.09	1266.38
		837.643	5553.98	8539.76
		892.592	1068.11	2846.57
		5137.95	11445.4	5664.23
		4822.55	3570.91	14975.1
		1132.09	12000.2	3271.11
		1846.11	3749.18	2191.87
		1806.88	4782.65	30189
		1359.84	72086.1	5101.65
		972.953	5951.21	4123.66
		1468.85	4930.65	6032.38
		2724.58	18974.4	1856.46
		1543.07	1361.58	15329.6
		2034.56	4459.23	12009.1
		2507.17	6232.3	3433.3
		1362.29	4535.65	17867.1
		1979.17	5678.9	2255.34
		1463.2	5379.91	3607.92
		2649.01	1803.36	23589.3
		1364.7	2612.92	15771.2
		2021.41	1315.42	20517.7
		2923.95	6298.63	6977.89
		2109.17	13532.6	2327.71
		1594.88	10217.5	4070.31
		1586.44	13634	3314.1
		1426.82	5572.33	8000.73
		2460.66	1573.94	4308.91
		4610.49	15550.4	4802.08
		3961.15	9837.34	1422.41
		2960.21	4353.82	6074.49
		809.385	7708.72	5173.37
		2780.72	6905.82	783.258
		1494.04	2068.73	2757.5
		1870.44	2482.85	5341.93
		1053.32	4104.65	5211.62
		2988.75	3181.24	9008.26
		781.794	3616.47	11089.3
		2646.77	34345.4	3623.01
		2449.01	3627.58	4156.13
		1618.36	6002.76	9580.18
		1723.18	4092.81	17746.2
		1778.86	2266.1	6493.72
		1979.23	35207.3	14031.8
		1999.03	5540.31	2135.99
		1340.78	6522.55	2735.48
		2211.88	20349.1	2933.88
		1589.71	13377.7	4184.07
		2173.76	3683.44	7328.45
		2128.5	10348.7	4164.29
		1394.38	1853.22	10688.5
		1188.11	6380.66	19562.3
		1451.68	5782.57	7419.56
		1588.54	6538.81	2959.13
		2631.07	1956.08	2476.29
		2041.73	5102.74	1849.63
		1793.45	26069.9	13030.8
		4688.18	6309.68	6993.83
		1705.68	7194.62	16565.7
		4987.41	8008.43	4359.12
		1653.06	3532.24	3606.11
		1578.32	6220.14	4591.92
		2468.94	2864.26	10213.5
		1969.99	2687.2	3706.1
		3006.87	4881.25	1713.93
		1340.29	4651.25	3568.65
		4345.81	19356.4	3010.3
		753.462	5889.58	4966.13
		2733.65	3352.6	6478.87
		3725.63	10529	10188.1
		1795.84	4882.2	16801.5
		1983.91	2990.4	23059
		2626.73	3161.42	2521.44
		1956.1	8667.78	7926.73
		2628.59	10769.3	16680.7
		3703.05	3513.79	8910.02
		4669.4	12390.2	3772.12
		774.758	2723.63	2093.91
		795.816	1876.78	8526.35
		734.177	11974.8	2153.6
		2895.88	5247.75	11116.2
		2471.07	9000.55	9631.15
		1361.11	1322.42	8564.94
		3170.08	5893.7	13002.2
		2354.12	28013.4	3198.53
		1620.12	6836.42	2687.09
		3553.87	3552.52	4888.1
		1523.81	6557.82	10999.5
		1442.07	2578.22	3274.3
		2046.26	21437.9	6894.73
		1616.67	3060.97	4877.09
		1332.83	2770.71	3914.38
		1669.98	8216.21	3032.68
		2483.76	7136.54	5449.02
		1505.13	2880.15	4228.77
		1492.28	4203.4	22767.5
		764.285	4973.29	6780.63
		761.229	6713.95	5794.34
		1968.7	18934.9	3516.31
		2685.81	5539.24	7183.78
		3599.08	2591.17	11744.1
		1419.66	2754.72	10805.9
		733.77	15775.6	4239.62
		3415.89	12148.4	13634.5
		2590.81	3369.48	6448.19
		2666.58	6414.5	4857.32
		509.15	2408.93	17605.8
		3974.85	2132.26	2655.56
		1961.63	2775.53	8499.81
		2751.9	6456.84	1776.16
		2561.97	4903.52	4376.18
		2122.17	5343.09	19714.2
		2113.37	3252.26	7260.22
		908.423	3301.37	905.484
		1346.5	2022.61	3892.79
		2619.4	12980.2	3045.57
		3950.52	1462.46	8992.45
		2982.45	5482.31	5787.01
		3747.33	6830.31	4220.48
		1376.82	1788.48	1457.85
		2572.36	7770.86	24153
		2319.09	3998.35	4689.25
		2498.28	11248.3	1768.62
		2272.16	12575.9	16606.8
		2213.36	2236.89	3136.8
		882.401	23852.3	2577.35
		1893.34	8212.5	18836.5
		1555.71	3003.44	2718.06
		860.737	14758.3	2497.45
		1871.8	3015.91	11127.9
		5722.29	16345.3	3297.47
		1718.85	20943.3	4529.23
		3171.73	11856.1	7666.43
		3968.25	7924.6	3244.28
		4082.34	2880.43	4566.48
		2320.45	6548.63	9984.26
		2322.95	3528.96	6946.45
		1211.21	15547.7	3712.35
		5804.89	4573.51	13702
		874.716	15949.8	2646.14
		593.841	14165.6	2406.73
		1955.07	10924.5	1128.24
		1955.55	2456.53	5535.92
		2870.35	3720.84	10647.3
		2524.7	3615.08	4683.05
		3780.68	8424.55	1331.15
		2959.99	4990.19	11503.4
		2261.67	2148.15	7540.3
		2037.59	5701.75	1256.75
		891.884	2197.85	32199.2
		2486.76	4444.71	3356.99
		1676.87	1723.78	10539.9
		2633.84	1894.25	3404.14
		3658.03	4610.19	3655.69
		3525.7	4537.63	15809.8
		1780.42	4435.09	7391.87
		3202.26	7935.48	6216.34
		2379.14	3645.05	5570.86
		945.8	2447.8	5681.66
		3702.17	6670.02	1690.3
		1101.03	1538.08	2513.61
		1880.18	7850.54	7046.01
		836.167	9536.12	6480.71
		4265.35	4400.15	10425.6
		1084.41	7326.15	8764.27
		2819.55	10034.9	6662.85
		2124.46	13543.1	4721.68
		2169.97	1374.92	11739.9
		3631.99	3176.03	1560.84
		2252.64	4653.41	9489.13
		1044.56	21282.1	2876.16
		1310.19	8555.67	7832.32
		2210.99	6572.01	3532.77
		1686.53	2015.68	6240.78
		1228.25	22479.7	5180.42
		2190.74	10423.9	13736.9
		2720.67	4592.46	6256.56
		980.851	1107.64	3857.76
		1442.51	4353.74	3944.2
		1080.33	6395.68	5484.39
		726.633	1975.73	3115.09
		1690.08	36481.1	5014.84
		3969.45	2172.81	5906.9
		3101.89	3090.65	5564.28
		949.233	11680.3	6897.1
		1341.41	1259.47	2330.98
		1586.25	2489.03	14325.9
		3528.16	14025.8	2932.47
		2775.91	7295.91	1820.79
		1732.5	5475.5	9565.98
		908.719	11436.8	14274
		856.229	15396	2174.13
		3176.26	2907.42	5569.29
		2223.19	2257.69	5753.5
		2218.93	1996.7	16559.9
		2578.44	11091.9	5851.52
		852.466	2157.67	6551.67
		2007.51	8577.98	2466.47
		3509.39	2253	3356.6
		928.122	2310.41	5886.67
		1965.82	2007.43	7783.82
		1938.82	4208.6	7027.75
		1396.73	2136.45	5275.14
		1817.99	3432.64	2008.09
		4529.66	5054.8	870.624
		1874.92	18989.1	10713.7
		1503.32	12764.6	3495.51
		3576.02	6156	10045.4
		2176.04	9284.24	5352.08
		2726.55	8884.99	10282.6
		2105.09	7427.8	3547.64
		3828.78	3040.22	2263.22
		6297.1	10171.5	9434.29
		1061.95	14195.1	21049.5
		1728.3	5053.48	6519.34
		4470	1882.6	1496.7
		1007.85	2880.74	6841.19
		675.903	7501.99	4376.57
		1867.11	1656.78	3973.8
		2260.05	13486.8	2022.3
		2007.11	2922.38	6087.9
		1889.65	6636.04	8304.69
		3152.27	9148.93	3336.54
		1926.53	10638.7	10339.5
		2108.86	4418.15	3613.81
		758.332	3420.68	4854.6
		3775.23	5617.34	4938.71
		1277.87	4270.11	75099
		1444.86	13809.6	3549.59
		1350.61	11784.7	4204.04
		2000.01	6486.22	924.534
		874.36	7046.12	4892.86
		2568.45	13706.2	14109.7
		1078.79	2461.27	2787.39
		2630.74	30036.5	9289.23
		2587.19	17633.8	25633.4
		4808.43	4609.36	3538.31
		1088.78	4819.94	4218.22
		2235.16	6976.97	10290.9
		732.131	4304.3	3904.99
		4493.69	24092	3850.75
		825.583	23109.6	2963.77
		1587.45	3564.54	6187.47
		2149.24	6880.02	4033.4
		2200.73	7651.71	7565.58
		4071.96	3597.35	1890.25
		2129.19	17231.4	3442.79
		2893.03	13373.4	5838.87
		1455.38	7632.81	1777.04
		5184.1	2008.97	26165.3
		3050.3	11384.3	3644.05
		1575.81	5611.07	2558.5
		1850.44	11752.8	4238.51
		1238.88	3191.2	14404
		1849.08	5422.11	1658.66
		1999.18	10933.9	2144.88
		1337.27	5237.25	2241.74
		3435.88	13609.2	5404.5
		815.139	19224.3	8444.71
		1894.62	5998.89	2612.83
		2774.08	4659.27	6717.65
		1547.07	3122.33	9143.12
		1791.46	3952.86	8779.98
		1794.01	5434.49	35709.8
		1196.9	4495.2	8616.56
		4476.6	6930.48	2687.18
		990.192	3509.72	18935
		4471.72	5905.77	18673.2
		3136.39	8032.26	2903.86
		2388.29	8956.1	7340.69
		921.237	15865	6146.96
		4047.38	6449.17	18054.2
		3875.28	4151.42	2398.53
		1274.78	15860.8	25627.9
		3054.32	3579.26	23200.5
		2979.64	20283.8	9686.71
		3084.35	6279.85	18319.1
		4630.55	8652.24	5447.78
		2032.29	2444	3269.43
		2984.61	8076.01	7559.58
		1218.96	5494.07	1976.37
		900.759	5599.08	3842.9
		1994.01	1166.31	8208.74
		931.506	1453.8	8456.15
		1334.41	3313.96	14569.6
		1028.95	4370.23	4775.6
		1520.23	17938.3	5968.71
		2734.73	3719.99	5907.56
		4263.62	8715.72	4998.33
		2242.02	6481.04	5190.18
		930.811	5334.3	3056.2
		5364.47	7610.36	6215.47
		1259.72	7873.78	2469.46
		775.282	5738.37	7456.82
		3373.39	3902.39	9505.84
		2359.02	4759.24	5336.16
		1833.34	7217.87	8561.52
		1333.19	10220.7	1824.78
		3430.8	12660.9	7113.19
		1046.05	2540.3	12999.1
		1278.56	22982.8	2287.32
		4209.26	3694.02	10215.2
		972.415	9660.56	17245.8
		932.321	2481.43	13256.7
		1139.86	5027.86	23397.1
		3458.53	5630.68	2963.82
		1832.92	3715.68	4786.88
		5537.83	3128.18	7736.1
		616.682	7420.71	8497.48
		3343.62	5004.99	11315.5
		2163.34	13607.4	7586.03
		3030.69	4931.73	11753.5
		2380.06	1775.18	2852.36
		3631.36	8399.1	10788.4
		717.018	1116.79	4857.53
		3638.22	5802.33	11184
		3371.78	3321.08	2979.2
		2001.05	1478.16	3520.59
		1447.32	1294.54	11384.7
		1623.79	2669.3	10986.6
		1108.57	10477.6	2442.48
		4309.05	9865.36	6155.79
		950.607	1346.13	11392.8
		3337.22	10290.7	11188.9
		3487.22	5497.56	3277.48
		1043.75	11692.2	6944.12
		1738.71	26235.8	3074.62
		962.515	16032.9	1842.62
		1787.02	5341.17	1956.17
		3468.95	5638.18	4647.89
		1806.9	9113.86	5362.78
		1630.79	4925.99	3769.03
		1329.69	24790.2	22677.6
		935.199	23081.6	12390.3
		2800.43	6170.36	2063.7
		1624.2	4656.62	7554.31
		3749.14	18776.7	1144.86
		1612.35	10137.7	23900
		1768.64	1466.87	2653.01
		849.705	5279.94	3863.25
		1493.26	866.03	8111.98
		970.296	9342.45	52845.9
		2578.25	13659.1	2875.44
		1540.46	6507.29	2486.96
		1575.31	7536.07	5385.98
		1168.99	3762.88	7896.35
		4337.12	1684.26	2945.69
		1031.05	6121.65	4812.42
		1052.13	8076.11	4982.96
		1475.23	33230.9	6603.12
		4372.87	3088.4	7226.45
		731.475	21695.1	4730.8
		1243.35	3832.7	3102.48
		968.451	4665.77	5381.62
		1942.93	5323.45	2548.28
		2426.67	6074.59	4392.83
		757.173	4109.61	23059.5
		3235.13	2529.48	1793.61
		531.196	5660.62	4361.72
		754.913	8377.21	10314.9
		1504.12	8925.08	4500.47
		1410.65	3975.36	1945.45
		3072.48	2691.93	15364.4
		1138.65	5187.35	11192.7
		2268.55	10750.6	9515.2
		2677.56	3747.14	8180.79
		2427.03	3707.55	3877.65
		2986.64	950.27	10191.7
		2909.74	2508.13	4621.84
		1368.6	6186.55	13698.7
		2342.31	4029.87	1599.13
		1824.68	8165.87	4596.09
		1397.91	1633.86	2192.27
		4373.51	5689.79	5732.31
		1391.27	1765.32	23483.5
		1611.34	5043.81	6123.78
		938.69	4821.95	4617.7
		1446.77	35809.7	19548.3
		2914.01	3042.86	4267
		1198.06	7374.32	10355.3
		1123.94	4121.92	4671.2
		2200.18	3218.95	3475.33
		2865.15	2486.68	1489.66
		1312.52	2478.35	4858.61
		1159.5	18641.8	1882.28
		1802.99	3645.92	1527.9
		1004.34	5406.61	4337.38
		1934.99	4279.65	15813.9
		2153.35	6160	3028.97
		3959.32	9972.88	2159.44
		4540.87	3588.29	5576.26
		2202.76	10792.4	4085.42
		3644.79	3404.62	5849.73
		2169.87	6614.88	1649.8
		1838.88	7801.01	2230.28
		1366.08	4359.88	1600.85
		1284.99	2365.97	3807.62
		1658.84	4052.89	3662.83
		1156.05	1866.08	3645.09
		1373.13	14389.3	2516.85
		2972.59	20168	2561.76
		2302.95	3179.96	7527.91
		602.358	10129	4558.64
		2822.44	10791.8	13391.4
		4805.23	4580.14	3558.2
		743.879	4103.28	1956.68
		2834.62	6104.95	1575.72
		2879.21	4335.87	5785.69
		2062.12	3417.94	2250.91
		3375.15	7116.17	3957.87
		3660.17	15444.5	2980.92
		1610.4	4457.71	6099.82
		1671.07	28874.2	7281.05
		2704.08	8380.2	2804.94
		1762.76	2321.2	3145.24
		2206.3	2216.62	11048.2
		1146.16	2169.66	2250.14
		1807.39	6470.38	15700
		1442.41	6308.14	4178
		1117.94	3557.3	10040.5
		901.088	6608.41	1327.34
		1550.04	25319.4	9807.97
		942.029	2298.98	5176.4
		1527.01	8020.59	2453.96
		1986.02	18411.4	8014.96
		3278.27	8533.89	12557.2
		3737.88	3246.98	9862.48
		784.482	6063.86	24563.4
		1705.08	16104.6	31267.3
		2103.18	3025.84	5319.19
		1061.51	9524.98	3461.06
		1465.09	2582.68	3480.3
		2146.61	3692.33	5172.78
		1286.56	8733.48	2173.07
		874.557	10940.5	4899.27
		2309.19	3449.84	4774.32
		2526.99	4187.43	19794.2
		1258.29	2664.47	2134.6
		1690.01	2508.68	8373.66
		1685.63	3349.5	2708.95
		1164.55	3695.83	13325
		2700.64	8101.29	41894.6
		3905.87	1422.34	2877.62
		1070.89	1654.24	2800.03
		1774.06	18619.5	1080.05
		1698.51	4944.35	2486.36
		741.367	4452.85	4450.86
		1284.99	9645.88	43464.9
		1636.43	5421.46	5842.65
		2419.15	3622.71	1969.92
		1350.69	6329.52	4773.25
		745.664	8803.24	13468.4
		1905.05	3216.36	11888.6
		3239.74	10099.2	8702.55
		1419.32	9992.93	7738.14
		2673.34	4151.43	30931.8
		5247.57	11968.4	2003.78
		2501	10744.8	1812.22
		901.229	2292.78	1622.53
		1738.44	3840.79	5383.43
		2159.13	1468.98	5660.33
		2778.96	49289.6	2909.4
		1472.91	7304.78	1866.23
		2600.14	8422.69	5186.91
		2241.61	14982.3	4153.35
		883.435	1537.92	1336.22
		3071.01	9156.59	9679.48
		2748.23	17677.8	9503.32
		2447.61	6155.9	3526.93
		1199.47	6772.05	2697.49
		1429.77	2055.91	5996.19
		1091.78	1420.58	2832.07
		1244.4	12965.3	4178.12
		3200.92	9191.01	7516.45
		2648.54	6432.62	8656.45
		924.519	9198.6	3563.42
		2973.23	2290.13	2989.96
		1755.74	2996.88	3839.65
		1912.16	2302.12	1669.08
		1590.2	15915.8	12081.8
		2961.19	7183.6	3676.05
		1178.24	13779.5	4207.68
		2000.02	13990.2	1971
		1915.26	2559.67	10628.2
		3784.28	3774.38	4662.94
		2224.35	6334.54	2926.32
		2083.06	5934.22	3231.93
		1086.57	2780.34	4341.72
		3912.49	2300.2	1722.52
		1481.68	3357.25	2280.16
		2178.61	3821.02	19511.6
		1310.63	7095.2	2890.16
		4178.34	24509.6	3538.84
		1788.35	2923.59	3229.44
		1078.55	6797.57	5143.17
		1349.09	8935.72	2967.71
		3193.42	12564.1	1801.45
		1167.28	10004.9	4551.44
		1561.49	5455.54	2997.43
		2831.82	9514.53	13353.5
		2072.64	13348.5	10935.2
		1479.96	2323.69	11995.7
		3872.63	5679.33	2729.69
		2045.76	11123.9	3152.08
		3233.88	2933.64	3061.63
		1747.59	6237.53	3039.32
		1182.79	8532.88	7409.11
		3888.79	2541.61	6373.91
		1655.51	2418.15	4009.15
		3385.26	14410	13312.3
		1399.97	3345.02	12241.1
		1615.56	12447	1389.6
		2058.55	2938.54	31514.8
		2222.67	5442.76	2408.79
		1406.38	3144.76	12693.9
		3174.72	3044.1	3901.49
		2434.13	5204.01	3527.7
		6301.65	5193.59	34091.3
		1675.62	6241.99	9773.6
		2605.29	11032.9	2691.72
		879.294	8784.62	2885.16
		1953.16	3896.12	19788.7
		4308.5	1671.95	7268.6
		3244.59	3859.05	6171.18
		1945.27	9849.9	7492.46
		2160.44	20425.8	17326.3
		1751.92	26133.8	10267.8
		3196.59	4109.26	5036.36
		1396.9	3263.33	9274.08
		1360.33	11324	9060.08
		557.009	3124.8	8711.45
		1635.44	4991.12	3944.5
		6862.03	31454	10820.3
		3856.77	6230.99	11108.8
		2083.87	8354.91	7256.11
		1245.27	6003	9301.32
		2105.95	2964.08	1673.49
		3518.98	8901.88	3279.91
		2003.06	4013.74	1203.31
		833.506	3297.61	13431.8
		4170.2	3780.92	2557.17
		2445.65	4700.03	10508.2
		3598.17	1423.54	6181.52
		1489.32	10454.1	11085
		2760.17	2774.53	12035.8
		799.962	4888.34	10574.8
		1464.06	14871.7	11879.2
		573.43	693.077	13496.2
		1007.94	4648.56	22846
		1891.87	3832.62	11743
		1670.31	2562.24	9253.65
		1453.31	4458.77	15255.3
		1576.01	14487.1	4374.61
		1690.07	3470.36	4334.75
		1747.08	7889.06	3332.93
		3269.66	2773.77	5512.73
		4438.11	18076.5	2227.2
		1209.75	3705.78	10621.9
		4669.91	10116.2	3504.76
		1304.93	10338.2	3869.26
		4420.64	8278.85	9479.02
		742.243	16736.5	3355.12
		1334.45	1928.82	1967.53
		1241.27	2028.18	3494.08
		1106.14	15054.3	8875.38
		1370.01	1986.23	15233.3
		1309.25	16305.8	1850.6
		3077.54	2067.18	2883.68
		988.631	5798.14	2710.22
		834.371	7245.9	7896.9
		4444.47	14094.6	5229.51
		2748.81	6105.02	2720.58
		2124.64	8755.35	28895.1
		1536.03	1326.18	3086.86
		1320.26	20831.5	10764.5
		678.664	22381.3	7745.3
		2031.96	10585.5	3929.64
		5493.22	54841	5947.29
		1300.45	3138.91	2118.64
		2671.55	2582.06	5601.57
		1138.62	3345.78	4241.45
		2522.38	10568.3	2493.24
		5996.38	9391.73	3355.47
		4242.01	24915.7	6814.09
		913.534	4172.69	5947.05
		1002.25	799.337	3605.9
		2864.5	2357.37	1773.95
		3172.82	4612.97	19993.5
		3861.21	2345.18	6641.42
		1717.33	1709.53	7256.5
		2620.77	14169.6	1318.77
		1521.08	1883.37	4435.41
		2051.74	8413.05	6304.84
		1859.76	6725.25	17017.8
		3074.28	3390.61	1697.62
		1606.28	8684.18	6474.31
		1168.33	2864.25	5155.53
		2791.68	3414.85	2407.43
		1683.6	14212	2614.15
		933.959	8234.03	19005.2
		1684.04	4879.79	3299.81
		881.968	6996.95	3114.61
		3769.85	12023	4047.76
		2248.28	10711.4	4105.6
		1183.38	2703.78	2111.19
		2264.53	1576.71	3163.73
		2137.54	6106.05	8945.2
		3749.97	17254.9	3596.95
		1112.3	2829.71	31663.5
		1133.59	2641.3	13586.3
		1580.49	13091.6	6904.31
		812.772	3000.75	31573.8
[truncated: 3,803 more rows]

## Sheet: Figure 2B
Figure 2B	photobleaching time traces	Time (s)	GFP	GFP-EB3	MD-CC1-GFP
		0	2214.81	4666.77	5575.21
		0.1	2618.48	4331.63	4943.42
		0.2	2122.59	4848.97	4669.38
		0.3	2334.74	4585.09	4844.73
		0.4	2358.95	4668.43	3764.95
		0.5	2192.67	4408.2	4587.24
		0.6	1772.5	4654.51	4124.82
		0.7	2057.86	2636.66	4361.3
		0.8	2114.36	2490.46	3863.86
		0.9	1989.6	2720.29	4231.29
		1	2364.05	2620.97	4495.18
		1.1	1881.14	2654.03	4163.11
		1.2	2353.64	2862.43	4269.52
		1.3	2217.33	2870.11	4439.33
		1.4	2481.59	2538.37	3899.67
		1.5	2380.33	2762.31	3464.09
		1.6	2041.17	2181.54	2551.49
		1.7	80.714	2475.69	2139.11
		1.8	99.119	2443.69	2067.26
		1.9	85.595	2441.86	2229.5
		2	62.5	2865.31	2168.39
		2.1	77.952	2836.09	2461.27
		2.2	91.357	2604.6	1899.56
		2.3	95.095	2694.06	1986.02
		2.4	47.738	2626.83	2315.71
		2.5	30.19	2558.06	2204.15
		2.6	54.381	2608.23	2018.48
		2.7	90.048	1824.6	2110.15
		2.8	48.667	2198.63	2089.14
		2.9	72.262	2432.06	2067.24
		3	98.286	2816.6	2016.56
		3.1	143.643	2496.17	2169.23
		3.2	88.31	2415.26	2621.88
		3.3	43.857	2535	2674.06
		3.4	68.262	2752.51	2576.32
		3.5	77.857	2517.69	2662.79
		3.6	103.571	2662.69	2203.08
		3.7	91.667	2269.31	2272.38
		3.8	72.31	2595.57	1771.76
		3.9	79.476	2339.06	2106.15
		4	70.667	2064.71	2219.17
		4.1	85.167	2659.74	1506.44
		4.2	72.69	2893.57	1422.29
		4.3	30.714	2695.51	1848.06
		4.4	89.643	2430.51	1529.58
		4.5	36.429	2473.54	1617.97
		4.6	85.738	2387.91	1578.64
		4.7	114.31	2724.06	1454.8
		4.8	90.143	2480.09	1734.05
		4.9	115.429	2160.49	1913.82
		5	116.452	2553.86	1708.41
		5.1	51.5	2375.51	1500.85
		5.2	67.31	2329.77	1311.18
		5.3	104.905	2617.29	1476.29
		5.4	89.238	2638.11	1505.26
		5.5	105.881	2777.8	1402.68
		5.6	59.048	2033.37	1242.68
		5.7	96.571	2024.83	1537.83
		5.8	59.929	2791.91	1307.42
		5.9	78.095	2194.57	1457.82
		6	125.81	71.029	1290.62
		6.1	124.381	85.914	1577
		6.2	70.452	82.943	1373.3
		6.3	99.857	87.171	1653.76
		6.4	100.619	51.543	1439.3
		6.5	141.238	73.371	1580.92
		6.6	99.476	19.171	1579.44
		6.7	79.405	95.657	1673.3
		6.8	102.286	96.886	67.318
		6.9	93.143	70.029	159.47
		7	126.738	75.8	72.576
		7.1	58.095	55.571	52.939
		7.2	80.571	45.314	34.53
		7.3	70.929	63.657	69.273
		7.4	83.548	60.171	65.258
		7.5	89.714	83.943	64.167
		7.6	89.19	48.743	65.212
		7.7	54.5	41.657	67.47
		7.8	101.286	62.857	61.182
		7.9	60.667	51.114	74.061
		8	69	164.6	62.894
		8.1	84.119	26.457	67.894
		8.2	92.143	37.343	83.242
		8.3	84.571	84.886	54.636
		8.4	18.952	60.543	79.379
		8.5	57.214	71	58.591
		8.6	94.429	115.229	75.773
		8.7	94.881	40.571	94.591
		8.8	65.952	76.457	42.364
		8.9	89.071	72.086	237.894
		9	72.548	48.914	305.424
		9.1	104.143	87.086	319.591
		9.2	97.857	73.429	177.379
		9.3	94.857	25.629	345.833
		9.4	53.31	69.286	310.53
		9.5	147.333	74.886	278.773
		9.6	62.143	53.086	233.379
		9.7	98.286	192.914	218.076
		9.8	39.738	28.286	434.318
		9.9	71.357	260.971	462.106
		10	54.357	122.429	367.288
		10.1	73.095	280.857	264.424
		10.2	21.286	212.686	326.667
		10.3	94.619	188.829	225.621
		10.4	146.571	166.229	225.712
		10.5	58.69	162.629	238.879
		10.6	118.548	140.686	216.409
		10.7	47.214	331.286	252.47
		10.8	90.024	123.714	457.712
		10.9	75.929	367	308.288
		11	28.405	215.057	94.409
		11.1	69.738	366.886	354.485
		11.2	103.238	145.4	291.227
		11.3	100.714	43.914	271.273
		11.4	62.857	145.571	92.167
		11.5	43.452	32.343	95.667
		11.6	115.69	38.029	151.061
		11.7	59.048	134.886	286
		11.8	67.5	91.571	133.136
		11.9	9.238	78.829	232.773
		12	72.69	105.2	219.061
		12.1	138.429	52.257	175.121
		12.2	81.167	35.714	221.788
		12.3	40.31	70.714	33.97
		12.4	99.31	130.2	37.455
		12.5	96.595	62.8	168.379
		12.6	19.286	49.314	231.106
		12.7	27.667	76.057	32.985
		12.8	67.333	113.4	47.939
		12.9	101.476	49.229	78.833
		13	26.762	16.914	97.591
		13.1	62.071	79.114	28.682
		13.2	52.452	39.429	35.242
		13.3	69.905	0.771	213.227
		13.4	73.262	46.914	100.394
		13.5	103.881	142.571	60.758
		13.6	81.5	31.571	58.924
		13.7	103.476	40.629	90.242
		13.8	59.619	50.143	73.606
		13.9	18.452	26.543	71.136
		14	29.619	127.6	105.985
		14.1	158.548	100.943	74.576
		14.2	85.833	37.4	82.424
		14.3	37.119	31.486	83.939
		14.4	63.095	57.029	82.849
		14.5	58.381	97.057	61.212
		14.6	47.595	105.714	48.258
		14.7	84.405	87.143	85.303
		14.8	79.238	127.829	47.061
		14.9	27.929	64.886	120.803
		15	57.976	97.6	102.136
		15.1	31.214	87.743	72.47
		15.2	100	96.2	50.364
		15.3	100.738	132.943	12.758
		15.4	86.262	158.686	88.742
		15.5	103.476	301.8	50.939
		15.6	58.762	285.6	103.803
		15.7	53.143	49.314	104.061
		15.8	41.167	34.029	47.651
		15.9	66.024	113.371	81.47
		16	52.024	160.829	23.136
		16.1	52.667	237.857	85.288
		16.2	122.357	155.286	82.758
		16.3	74.952	75.971	92.803
		16.4	118.81	80.429	91.091
		16.5	64.19	187.229	129.318
		16.6	84.833	150.4	98.409
		16.7	51.524	31.743	84.455
		16.8	108.119	259.229	117.288
		16.9	9	99.286	84.515
		17	63.69	34.143	77.091
		17.1	118.571	25.457	62.894
		17.2	157.738	26.257	76.182
		17.3	82.571	327.4	91.924
		17.4	85.333	38.8	122.667
		17.5	106.429	149.457	125.803
		17.6	48.143	15.229	25.682
		17.7	104.833	81.686	62.939
		17.8	27.976	23.086	46.349
		17.9	83.357	91.543	64.682
		18	96.286	44.286	63.439
		18.1	87.095	107.2	90.636
		18.2	51.81	12.057	63.53
		18.3	95.476	21.257	35.955
		18.4	85.905	41.6	39.349
		18.5	20.595	56.2	42.076
		18.6	111.571	61.886	69.924
		18.7	11.167	50.257	154.424
		18.8	98.095	58.086	80.333
		18.9	96.167	13.371	91.667
		19	70.762	60.457	68.106
		19.1	25.476	81	69.5
		19.2	77.048	66.686	56.985
		19.3	19.571	61.2	66.091
		19.4	47.786	104.714	86.833
		19.5	41.405	84	125.682
		19.6	40.286	41.971	97.606
		19.7	39.738	22.971	66.121
		19.8	45.929	23.914	41.424
		19.9	62.548	39.086	48.636
		20	91.5	38.371	74.818
		30
		30.1
		30.2
		30.3
		30.4
		30.5
		30.6
		30.7
		30.8
		30.9
		31
		31.1
		31.2
		31.3
		31.4
		31.5
		31.6
		31.7
		31.8
		31.9
		32
		32.1
		32.2
		32.3
		32.4
		32.5
		32.6
		32.7
		32.8
		32.9
		33
		33.1
		33.2
		33.3
		33.4
		33.5
		33.6
		33.7
		33.8
		33.9
		34
		34.1
		34.2
		34.3
		34.4
		34.5
		34.6
		34.7
		34.8
		34.9
		35
		35.1
		35.2
		35.3
		35.4
		35.5
		35.6
		35.7
		35.8
		35.9
		36
		36.1
		36.2
		36.3
		36.4
		36.5
		36.6
		36.7
		36.8
		36.9
		37
		37.1
		37.2
		37.3
		37.4
		37.5
		37.6
		37.7
		37.8
		37.9
		38
		38.1
		38.2
		38.3
		38.4
		38.5
		38.6
		38.7
		38.8
		38.9
		39
		39.1
		39.2
		39.3
		39.4
		39.5
		39.6
		39.7
		39.8
		39.9
		40
		40.1
		40.2
		40.3
		40.4
		40.5
		40.6
		40.7
		40.8
		40.9
		41
		41.1
		41.2
		41.3
		41.4
		41.5
		41.6
		41.7
		41.8
		41.9
		42
		42.1
		42.2
		42.3
		42.4
		42.5
		42.6
		42.7
		42.8
		42.9
		43
		43.1
		43.2
		43.3
		43.4
		43.5
		43.6
		43.7
		43.8
		43.9
		44
		44.1
		44.2
		44.3
		44.4
		44.5
		44.6
		44.7
		44.8
		44.9
		45
		45.1
		45.2
		45.3
		45.4
		45.5
		45.6
		45.7
		45.8
		45.9
		46
		46.1
		46.2
		46.3
		46.4
		46.5
		46.6
		46.7
		46.8
		46.9
		47
		47.1
		47.2
		47.3
		47.4
		47.5
		47.6
		47.7
		47.8
		47.9
		48
		48.1
		48.2
		48.3
		48.4
		48.5
		48.6
		48.7

## Sheet: Figure 2D
Figure 2D	Fluorescence intensities	GFP	KIF21B-MD-CC1 (running on MT)
		3531.25	8194.96
		3483.22	8364.45
		3881.12	7304.46
		4942.97	10739.3
		2791.6	7856.75
		4494.82	7163.63
		4884.33	7189.19
		4284.06	8924.44
		4031.03	8839.8
		6363.56	8476.38
		3409.68	8230.55
		3764.46	5776.89
		3115.76	7027.36
		2475.47	7225.29
		5661.77	8069.12
		2946.79	8547.67
		6355.22	8630.71
		4222.9	8197.85
		5604.63	8785.64
		5727.22	8602.8
		5652.32	7080.74
		3864.17	8797.26
		4831.11	9204.71
		3137.63	7578.23
		6291.88	6024.09
		4086.81	7418.73
		2698.72	8902.38
		2968.46	7946.23
		4884.43	7936.68
		5709.77	10781.3
		5837.5	8839.02
		4875.03	6272.19
		6867.9	8378.22
		3816.63	8832.89
		9228.85	7728.44
		3356.82	7893.46
		5026.89	7627.42
		5655.12	12018.2
		6134.93	8388.44
		6072.27	8127.67
		4240.19	7235.56
		3285.93	7928.06
		5231.23	7165.35
		6569.81	9385.83
		5911.35	8518.29
		5777.59	6745.78
		5938	11247.7
		5158.99	8547.4
		6400.5	7101.99
		4374.73	6322.85
		3289.51	10683.1
		4234.86	11296.1
		4840.15	11738
		6970.96	8804.66
		3735.31	11097.8
		5932.54	7744.03
		5584.39	8943.13
		4255.13	8253.61
		3367.09	7208.99
		5061.21	7242.9
		3765.59	9439.78
		3221.66	6974.4
		6258.22	6918.75
		3649.38	4731.7
		2942.28	10736.7
		3876.04	7805.94
		5496.74	7871.1
		4937.88	12461.5
		6208.9	6158.2
		3794.38	8501.06
		3920.56	6539.18
		4402.91	7440.84
		2828.17	7479.74
		4357.36	7792.76
		5485.73	7025.15
		5154.01	5651.18
		4132.84	8761.03
		3726.84	7719.76
		5181.24	7714.03
		4817.73	7428.78
		3961.06	7405.33
		4374.5	8673.53
		2931.33	5710.87
		3879.88	9268.29
		5400.77	8115.26
		3439.75	8507.36
		4074.51	8119.23
		5934.29	9998.49
		3600.7	8039.95
		5553.76	8269.14
		5288.9	8274.92
		3641.97	6585.48
		6302.58	8023.65
		3282.46	8329.77
		5252.35	8396.41
		5043.32	6555.64
		6503.03	8335.97
		3592.43	6975.82
		3907.6	7705.55
		4280.69	8101.47
		6949.71	8315.18
		5216.51	11735.6
		4195.24	8868
		5750.5	8005.98
		3035.62	9049.7
		5272.01	8147.17
		2811.59	8260.45
		3562.72	8999.54
		4935.39	7782.93
		4191.4	8317.88
		6242.15	8321.94
		5079.92	8554.9
		3320.86	7930.22
		2987.29	7438.84
		5511.97	6102.53
		7549.07	8915.22
		5364.65	7983.92
		3587.22	7161.52
		5321.13	7908.4
		4552.35	6641.36
		5418.67	8390.04
		5502.32	7078.79
		3593.86	7268.91
		4066.12	8106.92
		3683.33	7974.24
		5357.99	8575.3
		5222.1	9280.19
		5311.16	7742.33
		4069.21	9595.57
		3739.52	7746.7
		3852.46	11602.2
		5862.46	15262.4
		6162.16	7795.02
		6688.18	8828.32
		4735.98	8820.76
		3352.66	7467.83
		4270.29	9187.15
		7638.23	8014.03
		3611.52	8496.15
		7793.7	7372.27
		5776.22	8809.2
		3701.69	6300.6
		3394.84	8085.22
		5548.72	8372.42
		6606.57	10123.5
		3535.22	9736.82
		3957.41	7106.86
		5487.81	8541.12
		3989.61	7346.44
		3196.85	13374.5
		4806.11	10260.1
		7528.39	11536
		4510.86	5873.04
		5132.32	4368.34
		6736.87	6548.59
		3672.47	7388.03
		4292.08	8397.57
		3380.35	4761.15
		4488.16	3385.89
		3771.21	6254.14
		4143.24	6299
		5161.06	8945.88
		4447.41	7815.57
		5693.97	11174.8
		9132.85	4213.72
		4488.51	7626.9
		3529.53	7907.38
		4116.45	11834.5
		5076.27	9505.31
		6850.63	11412.1
		6068.51	11035.3
		7227.91	4761.21
		3281.26	12158
		4980.76	11835.9
		4145.1	8870.99
		4268.76	4868.27
		4553.61	8762.56
		3628.74	8209.97
		6571.54	4465.14
		5656.42	5278.81
		2573.58	7509.58
		3659	7611.2
		4158.35	8888.35
		5863.28	8827.09
		3248.85	6600.8
		5928.11	7568.09
		4501.93	7786.6
		5964.98	8460.39
		4626.84	8078.28
		4476.9	8399
		3146.18	7352.6
		5259.29	8228.95
		4649.54	7556.83
		4394.45	8992.13
		3700.32	9408.62
		3423.98	8550.07
		4729.73	11247.3
		5788.39	9999.8
		5217.33	12073.9
		3858.14	8323.62
		4590.42	8064.64
		7350.81	5908.99
		8641.67	4254.06
		4444.21	9142.86
		4622.69	7599.37
		4021.68	7477.8
		3199.74	7936.49
		6183.94	8360.06
		5374.76	8091.85
		6235.31	7041.39
		4100.21	11434.4
		4120.78	6328.87
		4379.67	10570.6
		3679.29	4853.04
		4391.73	10824.5
		5265.21	10962.4
		5414.42	11559.6
		5838.45	13468.4
		5469.42	9515.41
		4790.41	14049.6
		6757.6	16634.1
		5883.78	3537.05
		3342.94	10905.3
		5560.13	10188.6
		3134.53	6104.16
		4754.47	8952.8
		4995.31	12842.6
		6420.47	13249.2
		3674.76	7727.56
		3501.37	10495
		5097.45	7470.17
		3837.28	10760.4
		6613	7688.87
		7636.76	5688.92
		3981.25	6623.45
		4308.4	7417.6
		4943.68	8952.53
		3996.87	8804.34
		6292.52	11680.1
		4236.52	10661.5
		6271.85	8238.83
		7393.27	12083.4
		4792.16	14805.9
		5034.18	14195.1
		4773.34	7546.04
		4626.82	16613.2
		5729.89	15664.8
		5386.12	8607.82
		3269.44	5831.59
		3655.5	12671.2
		4683.74	8293
		5799.27	14575.8
		4176.89	6247.66
		3807.53	12283.9
		3267.36	11705.3
		3767.81	6707.6
		3843.86	10829.2
		6053.52	13334.8
		2800.47	11179.5
		4771.14	8729.35
		5383.43	6396.91
		3491.45	7717.21
		5064.21	7107.27
		4854.05	8459.88
		4256.19	4001.05
		4013.87	7258.08
		4680.17	6058.69
		3973.22	6419.26
		4720.75	11428.4
		3598.32	4190.95
		3900.67	5752.11
		4862.26	6930.91
		3319.35	7325.17
		4566.93	10185.3
		3108.46	7049.2
		4019.48	3741.11
		7742.62	8132.73
		4167.69	8963.63
		4122.61	5821.42
		5028.02	6149.31
		4198.65	5732.62
		4714.15	6420.38
		3956.67	6828.75
		6878.48	4595.48
		4113.71	7594.06
		4073.34	7615.54
		3290.2	5538.7
		6193.43	7363.15
		6527.58	3443.9
		4843.52	5937.78
		5300.49	6654.95
		4302.07	4989.83
		6251.06	8879.05
		4673.77	3940.72
		5972.37	6993.33
		7570.73	4436.54
		7727.21	7615.71
		5033.31	7939.51
		3051.54	7089.41
		5494.14	8567.87
		4346.69	5948.38
		6936.82	5687.65
		4782.72	7373.4
		5202.35	6077.89
		2904.79	5701.35
		4522.17	5381.02
		4137.01	7371.91
		5416.79	8673.19
		3354.68	4632.66
		6522.69	8937.14
		4679.63	7737.01
		3484.43	8922.95
		4637.17	4390.47
		4485.94	4922.06
		3401.08	6239.8
		4386.98	7878.02
		5550.82	5622.6
		3833.41	6646.9
		7668.67	8326.98
		3968.1	6498.43
		5196.11	9298.06
		3773.21	5008.55
		4981.21	6243.73
		4017.82	8387.7
		4955.87	5111.05
		3497.24	7194.28
		6804.65	10580.4
		5651.97	3905.14
		4317.16	5527.25
		5602.84	4619.66
		4963.54	4253.57
		5571.25	3651.09
		6542.64	9607.75
		4708.7	4672.76
		4419.48	4526.76
		4778.29	4430.83
		6336.6	5378.02
		3912.06	5084.65
		3480.96	5024.73
		6296.76	4248.12
		3601.41	6248.66
		3142.97	8780.35
		4497.03	6207.56
		5337.2	5084.12
		4059.33	9263.54
		5019.49	3372.49
		5401.3	5489.7
		5065.5	7497.19
		4231.2	5235.74
		4769.8	7347.76
		3767.33	8963.52
		3257.05	3839.91
		3785.71	3813.49
		4344.78	2797.5
		3314.42	6575.58
		5914.73	5561.22
		4383.3	4372.97
		3615.24	6445.54
		2200.09	3705.77
		4046.22	7496.36
		3929.7	8066.34
		4733.12	7424.52
		4183.9	7479.81
		5730.32	5202.29
		6828.25	4643
		4519.87	10127.8
		5701.22	7763.59
		3881.56	4471.39
		3529.88	3386.24
		4489.02	6381.06
		3909.4	9514.15
		3171.66	4262.17
		3056.66	6625.77
		4612.58	9021.36
		3865.12	6404.82
		5222.48	6665.1
		3117.9	7559.98
		5721.28	12392.2
		3576.18	6162.37
		4888.77	4359.2
		3485.64	7508.82
		4329.64	9752.47
		4543.94	9684.8
		3994.22	3263.66
		4860.24	8940.09
		7099.53	7494.78
		4301.52	5795.95
		2790.73	7091.37
		4593.63	6773.81
		4308.35	4063.18
		3546.32	7575.26
		6296.04	5727.86
		3914.64	14055.1
		3981.19	3186.36
		5843.57	5083.74
		4963.4	4760.27
		3002.07	3642.69
		3724.7	5053.33
		4588.66	6197.89
		4620.58	7521.76
		4882.34	2840.16
		3687.29	4195.72
		4641.63	6747.71
		3346.3	7960.12
		3367.24	8297.45
		3477.28	8723.6
		3249.98	3312.33
		3306.83	4817.06
		3986.55	5391.11
		3165.95	6984.74
		5371.39	3680.63
		5253.27	9792.29
		4278.7	2766.56
		5068.78	5168.39
		3591.84	7346.49
		4400.26	7131.61
		5939.28	7878.24
		3640.43	9022.55
		4714.23	4685.83
		3262.65	10753
		4784.13	6925.98
		4126.91	6514.98
		4828.29	14240.6
		4005.17	11941.7
		4220.72	11216.4
		4505.11	9468.94
		6218.79	2981.65
		3709.65	4473.26
		4637.53	9414.05
		6109.43	8898.9
		3652.68	9420.21
		4763.42	4137.52
		5790.28	5964.04
		4661.93	7081.26
		6958.48	6821.08
		3040.57	8379.79
		4547.24	6782.49
		3685.78	5235.82
		6308.91	4622.38
		4292.86	4505.72
		6175.85	9053.47
		4256.29	9705.06
		8000.38	7739.83
		4523.03	7950.09
		4586.7	4189.55
		3562.73	8967.07
		4937.44	11380.5
		3902.09	5848.11
		4156.14	3042.68
		4267.6	9633.84
		4416.98	3900.87
		6579.59	5969.25
		8336	3628.35
		5649.8	9060.66
		5915.85	5645.98
		3634.55	9763.1
		4797.58	3646.25
		7120.04	4818.84
		5667.03	6136.19
		3302.56	4541.25
		4265.9	10768.8
		4745.8	7257.88
		3752.49	6631.42
		3758.42	14550.5
		3913.71	7028.64
		4668.28	5552.08
		3575.4	6838.45
		4040.8	6313.59
		5526.6	6063.7
		3755.69	12259.3
		3983.82	11252.8
		10084.2	13578.9
		6329.92	10037.5
		3650.3	7941.05
		6270.43	4703.17
		6950.22	6595.62
		4956.46	4839.84
		4066.19	6495.29
		4790.81	6721.55
		4429.74	6476.62
		5862.97	14263.3
		3468.83	3368.62
		3499.82	6284.99
		5702.05	5179.83
		4169.62	2905.02
		3450.26	5199.14
		6356.41	3884.91
		5159.41	10913.6
		5432.61	6620.04
		3579.4	3424.06
		6157.59	10460.5
		5365.97	6024.76
		5380.34	9129.02
		4309.29	8475.65
		4083.91	3114.31
		4916.35	10203.9
		4502.93	10842.7
		6438.38	9705.72
		3301.21	8353.3
		5856.34	7903.81
		5561.64	4207.95
		5940.59	5149.09
		4650.27	3923.99
		5961.17	3788.13
		4241.34	6357.58
		6151.28	12737.6
		3862.17	6699.58
		4586.34	15058.4
		4037.29	14519.7
		5211.47	7566.98
		5829.82	6258.03
		5951.61	7602.64
		4467.97	18467.1
		3597.04	7395.66
		3928.24	10149.6
		4296.44	7554.54
		4762.24	6330.88
		3411.66	7117.8
		4918.62	9572.92
		5201.94	7961.76
		5923.56	10898.5
		5425.09	6425.62
		3943.16	7802.1
		2794.45	6519.14
		7723.6	7572.32
		3686.59	5146.77
		4071.86	8073.93
		4005.63	3142.22
		2973.2	9412.36
		3860.24	9385.99
		4689.5	4820.55
		4328.36	8594.65
		3167.15	4509.94
		2672.12	8467.76
		4696.16	9204.23
		3948.53	5257.21
		6678.94	6882.62
		4094.57	7020.38
		3645.24	8868.54
		3804.78	3239.71
		4344.65	5474.34
		5325.67	3335.21
		3750.16	7010.04
		4383.27	4266.32
		2515.52	4699.12
		5199.52	3637.75
		3864.34	7696.79
		4136.31	5024.85
		5730.05	7799.74
		4041.93	8591.14
		3913.17	8314.82
		3737.64	8769.98
		4696.93	10050.2
		2649.59	4420.41
		4771.54	15750.5
		4253.39	11739.6
		3628.59	12723.5
		3731.47	7004.87
		5784.9	7792.16
		5934.48	7206.65
		4972.01	8090.68
		3128.25	9018.09
		3749.28	4260.1
		4263.19	7178.76
		5737.52	7867.52
		4498.68	4670.24
		3811.49	4232.73
		6441.67	7677.81
		6724.91	7210.54
		3118.56	3425.84
		4003.48	5154.9
		6642.66	7957.97
		3442.51	3919.36
		3896.99	5178.52
		4608.99	9105.22
		3197.14	9596.82
		5413.47	4442.02
		4419.03	4299.46
		5102.01	7191.71
		3831.45	6053.37
		4396.95	4514.49
		2911.95	8605.37
		7020.6	7079.82
		4063.63	7915.26
		5473.16	4213.33
		5021.92	8436.47
		5915.94	4651.62
		5939.41	8972.63
		3670.78	6464.1
		3178.99	9681.23
		3967.68	13754.6
		4348.86	12845.4
		6020.11	18032.6
		3371.6	5703.4
		5001.83	4051.81
		5069.13	7124.95
		4037.19	7040.36
		5397.85	9912.1
		4917.83	6401.98
		5041.65	7109.04
		4220.31	8595.52
		4385.87	8549.03
		3797.14	8676.87
		6144.6	9610.23
		3929.3	7174.56
		5919.72	11494.3
		5424.64	7018.15
		4490.88	8918.6
		5445.81	7542.63
		5438.88	4258.69
		5550.5	5301.41
		5310.34	8448.24
		3669.1	8870.39
		3198.4	10053.9
		4504.22	8624.16
		6429.74	8402.32
		5305.82	6604.15
		3737.94	3870.88
		3134.52	5648.48
		3932.68	3578.6
		4937.22	3806.09
		6416.14	4011.77
		4463.95	4715.63
		3009.81	7781.5
		3391.82	7611.09
		5060.35	7000.02
		4069.12	5201.27
		3864.95	10869
		5532.52	8042.49
		8593.93	3834.71
		3085.58	14348.3
		6953.1	8161.26
		5968.34	6299.06
		4679.14	7236.11
		5264.69	8918.02
		6283.2	5259.26
		5601.36	8175.71
		4900.28	4546.2
		3349.39	7952.82
		7085.46	9085.21
		4362.88	10448.2
		3816.81	7623.73
		4622.63	9869.08
		3175.23	7125.73
		3921.99	8382.03
		3982.42	5523.42
		4238.4	5402.68
		4778.67	9453.4
		6491.49	4999.51
		4162.05	3498.13
		4536.46	2944.4
		6216.11	7641.63
		4288.26	7744.9
		5418.63	7344.73
		5400.73	6814.88
		4099.24	7911.75
		4896.43	6220.83
		5846.89	9130.75
		3526.42	3127.38
		5408.69	9710.86
		5077.93	8794.19
		4737.94	5238.98
		4975.79	8670.99
		6513.52	6792.83
		4097.55	7635.09
		3389.3	4255.01
		3536.51	10553.7
		3980.18	4383.08
		6197.9	11196.1
		5068.28	3820.36
		4092.84	5743.31
		6281.52	9345.4
		3465.03	7059.25
		3860.98	5426.72
		4377.87	5050.15
		4861.24	4808.69
		4666.78	3432.14
		4684.86	9069.52
		3678.15	6657.07
		6608.92	8944.15
		6156.15	9304.3
		6105.77	9483.45
		3590.22	8424.9
		3760.46	8562.08
		5446.86	8211.57
		4163.12	6829.33
		5742.39	3258.57
		2652.54	8211.64
		3824.65	10785.7
		5597.35	6728.95
		7411.76	8030.01
		4646.03	5461.52
		3773.33	5192.31
		4315.44	5307.09
		3165.55	3018.91
		3847.38	6697.65
		6059.55	7101.44
		3481.54	4229.26
		3114.59	7778.46
		3056.78	7485.22
		5675.25	11109.5
		4682.66	8176.79
		3298.18	13750.5
		3835.72	3170.99
		5722.04	7844.44
		4375.34	14332.5
		4855.97	4741.18
		4340.63	6414.52
		5485.44	8168.24
		4112.99	3246.95
		6186.61	12500
		4165.45	6519.7
		5444.88	4802.69
		3667.71	13980.2
		4905.89	9870.75
		7880.05	4914.84
		3225.79	5597.21
		4264.99	4565.89
		3345.1	12390.4
		5724.29	10541.7
		4916.76	3856.13
		4550.56	12580.6
		3245.41	12434.2
		5161.56	6662.26
		5524.94	7403.94
		7709.38	7567.11
		5379.95	7660.52
		4019.97	14344.2
		3455.31	5305.56
		5200.21	5023.34
		6253.9	10051.7
		5409.24	2842.01
		3135.71	10316.3
		3543.55	12655.7
		3000.53	7587.09
		3202.53	5641.73
		8096.13	4752.6
		7023.97	8849.52
		4490.94	4875.8
		3277.14	6439.77
		3550.45	8402.58
		5834.79	8450.7
		3742.88	4142.65
		4358.64	14600.8
		6562.12	9620.08
		3669.36	4697.07
		5099.43	7602.6
		3586.75	6325.98
		4588.65	8407.94
		5581.81	7557.51
		4152.22	7610.67
		4328.85	8318.24
		4241.67	6071.24
		5053.89	7147.05
		5963.58	8393.02
		4071.27	12325.4
		3306.6	6554.5
		6459.27	7526.99
		5309.12	3889.39
		4277.13	10879.5
		4293.5	5361.67
		6168.08	13072.2
		3956.99	7861.59
		4206	8695.75
		4138.19	7247.58
		6152.33	6680.88
		5731.13	3423.99
		3804.86	7007.41
		12157.1	10573.5
		7019.3	3042.2
		4914.72	5162.06
		7861.68	3168
		2864.43	6870.03
		3832.89	10504
		4775.58	8097.05
		3936.55	4734
		4047.22	8412.73
		4086.8	11606.3
		3342.1	11706
		4938.39	4886.12
		4302.47	5723.11
		3090.76	7538.38
		3751.49	4613.35
		2937.38	4512.31
		3943.34	9415.46
		6724.08	4587.55
		4264.44	6667.32
		5340.95	7734.73
		3401.7	9396.56
		4305.63	4038.6
		6300.2	7345.46
		2985.11	4962.93
		2947.99	6618.51
		3681.5	7169.47
		3595.1	9069.24
		3136.87	9445.73
		2090.61	7564.48
		3829.37	12750.2
		4975.82	5422.43
		2731.19	6793.39
		3566.77	6401.48
		3308.92	10347.9
		3026.02	6954.22
		5244.45	9096.68
		3930.71	11739.2
		5083.36	10111.8
		3505.57	2886.81
		3421.37	8786.81
		3719.68	7346.83
		6058.24	9206.05
		4387.6	3978.09
		3050.36	7339.67
		3758.04	5152.93
		3513.82	8996.62
		6184.33	3780.52
		2681.7	11329.6
		3404.91	8323.87
		4696.75	7970
		5282.16	5518.37
		4211.48	8795.84
		3344.98	7199.97
		6182.57	7495.34
		5206.56	7798.77
		3086.19	6361.87
		5738.4	6670.05
		5649.38	7327.77
		5816.67	8089.76
		4415.18	6790.64
		4864.41	8283.43
		3847.34	3435.43
		3613.38	9588.34
		6042.71	9206.51
		3500.18	7144.07
		4704.76	3936.62
		2998.52	4855.78
		7086.67	3528.99
		4581.14	7570.34
		4743.93	3086.72
		3674.11	9643.92
		4269.44	8825.96
		5730.63	7034.46
		4869.44	7787.38
		6715.62	7270.51
		4942.75	9859.76
		4327.15	9971.16
		6780.86	7473.6
		5299.92	7418.62
		6059.94	7615.05
		4938.89	8734.65
		4193.78	6178.4
		5461.64	7870.24
		2854.04	7639.35
		4304.81	8260.46
		6538.69	8468.35
		4311.1	7810.77
		4942.31	5560.4
		4075.23	6140.54
		4053.22	7724.52
		9048.85	7761.06
		3437.53	8178.08
		5306.82	8028.92
		4826.98	8171.89
		4132.94	7790.43
		2672.46	8263.67
		3660.64	8420.69
		5559.04	7785.82
		3928.2	7591.55
		3695.14	7778.75
		3263.79	8282.33
		6157	8276.47
		5170.41	7736.53
		3644.08	8172.3
		4655.92	5270.5
		3740.46	5072.2
		5394.08	7079.33
		5847.54	6379.93
		5627.73	4177.71
		5472.17	8332.02
		5901.12	7303.82
		5083.44	8033.23
		5568.8	7352.28
		4682.03	4824.88
		4395.94	10422
		3959	8121.21
		3548.06	6949.68
		5799.66	10448.1
		3782.49	5004.82
		4925.4	9348.15
		3239.16	4297.31
		3928.54	10797.7
		4597.51	12327.5
		5213.29	5031
		3990.2	12325.8
		4411.18	7056.37
		2934.52	4551.39
		3532.35	7189.25
		5008.85	6229.15
		4174.89	7105.04
		4587.4	11282.2
		4851.28	4135.28
		5746.34	4114.77
		7633.28	8190.65
		3996.51	6422.06
		4877.9	10735.9
		4172.87	8385.33
		4614.8	3128.62
		3309.47	5233.34
		5235.83	6293.9
		7453.73	7922.03
		3527.51	13599.6
		5241.85	7907.35
		3635.18	10942.5
		4181.59	7860.44
		3121.01	4324.63
		5316.76	10226
		3844.2	4722.66
		4949.51	12360.4
		4646.73	9737.38
		3708.54	8499.89
		5612.91	7488.74
		4458.96	8557.63
		3944.2	4007.31
		3381.24	8528.43
		5307.23	8613.72
		4920.5	4467.67
		3448.14	9534.82
		4654.86	7097.97
		4103.78	6629.97
		3778.26	11747.6
		5913.45	9633.98
		4271.35	8998.38
		4056.61	7460.71
		12837.1	6034.92
		3804.14	10076.7
		4141.56	11852.5
		3286.95	4793.35
		3820.52	7815.67
		5543.33	9592.34
		4417.61	6939.55
		5651.94	12288
		5045.69	6150.66
		3356.4	7392.7
		4897.06	13138.1
		5731.91	11265.5
		3816.28	5570.79
		3040.83	5724.64
		4934.47	6330.8
		3545	12319.9
		4757.44	4534.86
		2901.21	8879.67
		5283.35	11551.4
		5627.46	6804.15
		5646.72	12486.4
		3424.83	10190.5
		6675.59	9231.56
		5413.11	5357.2
		4740.42	7647.03
		5705.47	8291.31
		5116.77	6511.37
		6416.44	9077.04
		3137.86	10003.5
		4240.69	10043.6
		5579.13	5305.09
		4489.86	6700.37
		6783.85	4454.43
		3951.33	6424.11
		3909.94	7132.57
		3822.31	6038.45
		4335.33	9652.8
		5926.2	3849.14
		4548.19	11925.3
		4745.28	7900.23
		2785.29	9538.11
		5978.94	4158.92
		4577.06	9743.01
		6495.9	12318.7
		4895.2	8786.56
		4906.98	3214.8
		5286.65	13050.6
		4356.13	8606.15
		4864.18	8072.53
		5774.49	10705.9
		4020.09	7163.66
		4052.71	11879.7
		4178.53	13512.6
		4934	8430.14
		6350.04	11371.9
		4777.3	11355.2
		3900.62	4608.81
		3274.3	4679.67
		5028.24	12780.8
		5463.65	8260.95
		4380.01	9935.38
		5063.72	8395.85
		6013.5	6165.35
		4925.96	9194.27
		6712.85	9985.69
		6895.54	8574.26
		4664.74	9363.65
		4395.87	8450.52
		4306.23	5458.27
		4665.56	7188.22
		5768.49	7980.77
		3982.33	10383.3
		3800.85	6617.1
		5974.94	9281.17
		4328.74	9313.54
		4506.55	6788.45
		7369.79	5313.17
		3331.06	10333.3
		4019.03	6459.57
		4197.16	5703.8
		4831.32	5168.82
		4719.61	8452.95
		4605.88	4175.99
		7076.15	9997
		5553.38	6625.56
		5181.08	6944.63
		4553.62	5233.19
		4039.6	11044.9
		3249.22	4322.66
		3759.53	7096.32
		4408.36	6699.28
		6136.11	5791.48
		3632.64	7429.1
		4641.66	6550.78
		4438.99	6098.44
		6232.51	5239.95
		2994.64	11938.2
		3642.25	6186.66
		2997.39	5888.92
		5304.09	8599.03
		3822.3	6381.76
		3793.64	7748.79
		3930.47	6875.81
		5987.72	8119.71
		4822.55	8094.94
		5361.58	4746.25
		4616.19	4715.37
		4999.4	8142.1
		3777.12	7173.6
		3271.69	8870.01
		3337.52	6777.28
		4447.88	7908.94
		3557.14	6493.22
		4486.25	11715.1
		4774.11	6998.53
		5503.52	8692.82
		3670.03	8046.88
		5049.96	3893.74
		4501.65	6728.36
		6184.88	5373.31
		3087.4	6573.02
		4616.61	5264.27
		2818.41	6983.28
		4296.44	6474.5
		5423.32	4160.82
		2695.24	4598.61
		7639.31	6723.31
		7166.46	4937.76
		4312.33	5701.6
		4600.16	5608.41
		5516.09	6928.66
		3027.23	12321.1
		4048.23	7126.39
		4272.33	5926.41
		4275.98	10644.6
		4508.02	4149.92
		2876.72	6897.23
		3704.25	4399.84
		4807.15	5683.82
		4474.91	8379.14
		4524.37	9822.74
		6187.03	6194.11
		3665.34	6299.83
		3656.73	6466.56
		4376.03	4872.06
		5128.7	4230.07
		7017.71	6445.19
		4159.32	8097.64
		4536.88	5508.47
		4095.2	7389.93
		4511.09	7063.08
		3113.02	7785.4
		4760.51	5891.32
		4332.86	6553.77
		3117.6	7339.46
		4053.43	4829.9
		6085.99	6745.08
		3642.5	7068.69
		5055.59	4897.95
		4429.09	4529.36
		5765.94	4242.72
		4924.11	5987.23
		6023.2	12852
		2458.33	4777.17
		3607.08	12380.7
		5671.4	8575.58
		4807.14	4218.14
		4132.8	4394.79
		5828.03	7450.77
		3938.62	4312.1
		5181.96	5374.4
		4664.45	6142.16
		4919.8	8545.32
		5647.22	6594.17
		5888.82	6457.29
		3742.9	6748.46
		5403.69	5783.48
		5284.6	4011.76
		4935.17	7385.43
		4405.46	5493.69
		3609.91	7667.36
		6119.3	7783.72
		4402.45	6106.75
		4903.28	5360.87
		3489.49	7214.14
		5826.32	7328.77
		4571.05	7648.88
		7426.61	7744.81
		3093.1	8650.93
		5661.41	4323.98
		6091.49	3422.77
		3854.17	7959.05
		6195.96	7242.99
		3426.92	7307.6
		3564.3	8024.37
		4092.53	8184.54
		5137.69	7948.19
		2769.21	8812.66
		5429.1	7662.01
		3224.59	7192.91
		9040.57	7530.15
		5702.66	8220.56
		6043.61	6198.38
		3736.41	10305.3
		5479.58	5705.01
		4720.8	4956.36
		3601.41	5078.91
		5200.29	4896
		6215.32	5373.14
		3279.82	7222.96
		4417.21	5399.8
		3793.12	7840.43
		4772.89	7978.64
		3804.24	7550.28
		3829.38	7292.17
		3976.87	7429.47
		4645.03	7354.33
		5601.34	7541.02
		5069.29	8045.86
		3046.97	6014.01
		4596.9	7826.6
		3060.16	5430.61
		5265.38	7170.76
		5364.49	7111.73
		4539.82	7248.02
		3467.91	5876.68
		3938.24	8163.93
		5275.19	7559.75
		3837.82	6339.85
		5296.73	6774.82
		4788.77	5445.58
		4138.73	8121.25
		4302.24	7742.7
		3287.41	7723.71
		6156.18	7618.35
		3123.85	8897.78
		4923.6	7424.8
		3676.04	7720.11
		5399.94	3650.9
		3688.53	8643.09
		4314.15	7580.8
		5250.11	7702.56
		4487.81	8082.43
		3559.41	8578.12
		4840.69	5391.99
		6720.64	76829.4
		5084.62	8537.81
		3007.59	8964.87
		5459.61	8646.74
		3283.44	7516.22
		3999.05	6320.28
		3395.25	5623.57
		6546.09	4911.37
		3364.27	5919.98
		2732.53	6117.76
		4791.94	7594.11
		6095.55	8187.6
		5008.81	8029.56
		5538.48	7303.58
		10817.8	6027.31
		4167.28	6403.2
		5798.84	7873.84
		4748.18	6832.57
		5886.93	7960.74
		3663.2	7620.28
		3850.68	6585.08
		3818.5	4725.81
		6583.54	6462.88
		3275.18	4338.48
		9032.82	7942.73
		4466.31	4665.11
		4343.48	4487.85
		5873.05	9688.39
		4604.63	5933.34
		3894.86	5570.09
		4988.15	9688.72
		4738.37	6061.9
		4027.44	6912.87
		4048.56	7057.12
		7019.91	5572.02
		4554	4800.17
		3679.58	5896.81
		5321.7	7859.06
		6428.9	7998.07
		3211.79	8033.36
		5312.92	7074.66
		8197.64	9428.66
		4660.01	5858.74
		3732.88	4363.2
		3448.35	6907.17
		5646.5	7421
		6012.89	7930.29
		3643.24	8196.92
		4425.55	4972.73
		3999.92	7005.85
		2926.17	4340.16
		5141.53	8126.95
		4168.7	8454.93
		4058.92	8424.39
		3484.85	8070.41
		5830.73	5992.41
		5110.65	5995.12
		2349.71	7881.72
		5170.29	8360.11
		3967.98	7711.63
		4835.9	7522.58
		4466.32	8304.56
		4981.51	12488.4
		5681.37	9789.65
		5286.32	7726.64
		5190.5	2589.03
		4617.46	5095.16
		6494.24	7967.32
		4260.41	10349
		4708.27	7220.8
		7046.51	5165.31
		5510.64	7045.34
		3672.24	9117.32
		5371.92	8312.94
		4142.73	8383.61
		4778.33	6656.34
		5937.48	8480.36
		2706.59	8056.21
		5006.98	9183.24
		3475.53	6108.47
		4001.25	8081.74
		6247.65	7432.28
		4292.08	9639.23
		4707.28	5795.96
		3004.54	6430.12
		4083.32	8471.1
		5181.62	6388.86
		3872.14	9128.93
		3578.31	4974.02
		3376.35	5097.01
		5464.16	6077.39
		5142.88	8761.42
		5773.43	4837.65
		4867.94	7368.14
		4107.54	7873.61
		5080.28	7432.82
		4283.64	7806.52
		4891.79	8295.54
		7167.77	8138.02
		5191.25	8710.28
		3530.15	8806.61
		5075.69	7579.48
		5506.94	7584.21
		3876.03	7214.33
		4271.73	7145.84
		5561.05	7537.68
		3147.12	5858.94
		6024.44	4591.05
		3115.62	5221.15
		3629.15	7002.84
		5129.37	5314.6
		3984.37	7394.69
		4107.53	8851.44
		4722.32	4339.42
		3329.83	8007.44
		4117.39	8199.95
		3717.94	9161.9
		4990.26	5548.04
		3819.02	6614.85
		4820.23	7047.81
		4414.29	4831.66
		4632	8493.49
		4566.17	6904.81
		5019.02	7920
		4113.66	8353.58
		6008.04	8169.11
		3515.51	8684.78
		3548.07	8654.08
		4737.34	7953.68
		5497.86	6541.08
		5781.16	8179.76
		4501.63	6588.29
		4369.86	8971.44
		3954.79	5625.52
		5426.89	9451.37
		6300.46	9228.17
		3973.09	3545.1
		5288.3	7390.42
		2904.23	7282
		3356.85	7753.59
		4163.35	5852.78
		5626.79	3008.31
		4395.9	8458.93
		4585.07	6716.48
		2548.39	7211.09
		4751.8	4746.14
		4012.05	9601.75
		3886.78	7501.21
		4894.13	6129.97
		2758.21	5180.59
		3587.14	8373.95
		4080.05	8530.83
		5487.34	8421.49
		6007.98	9244.3
		3346.16	7956.09
		2857.93	7017.43
		4344.21	7770.27
		3518.22	7986.94
		3464.65	8347.25
		6117.86	7721.16
		5636.15	7195.43
		6505.43	7838.75
		4529.24	8126.26
		4014.5	5353.36
		4101.22	8123.81
		5144.32	7818.54
		5007.63	7724.81
		6146.08	8700.31
		4146.06	6740.35
		4313.33	8367.45
		3315.43	8108.23
		5724.21	5790.32
		3398.67	9804.65
		3371.96	9298.49
		6476.43	7774.75
		4574.73	8896.16
		4162.93	8225.65
		3517.17	7871.28
		3182.39	6749.99
		5290.42	5411.36
		5647.05	8296.05
		3621.46	7532.78
		4997.27	6922.38
		4177.22	8658.44
		5427.03	5395.7
		4514.14	7472.53
		4328.38	7528.4
		5604.71	7780.55
		3333.88	8465.88
		4583.2	8232.39
		3826.5	7161.1
		3559.8	10950.3
		5764.06	7579.79
		5351.17	7886.24
		4972.51	7153.1
		3091.12	7525.84
		3598.91	4519.56
		3882.37	5661.17
		4829.92	4286.56
		4240.03	4614.56
		5062.1	7928.98
		3486.61	8527.28
		5708.23	7289.19
		3477.54	8459.43
		4749.31
		3742.51
		3811.41
		4898.67
		3315.32
		4725.36
		3511.27
		4466.9
		4233.02
		5243.4
		3414.7
		6927.99
		4410.96
		3028.11
		4083.58
		4822.31
		5441.63
		4603.97
		4377.42
		4229.98
		6930.48
		8269.07
		3367.76
		3932.04
		5145.52
		4697.96
		5151.08
		3174.59
		6386.41
		5624.3
		5414.74
		5197.02
		4659.34
		4876.91
		4757.75
		7263.07
		4502.78
		3935.19
		4090.53
		3483.52
		4709.34
		4633.18
		4376.95
		3266.95
		5802.79
		3133.7
		3890.85
		5354.34
		5484.45
		6078.47
		2654.12
		3804.97
		4075.6
		4363.21
		4445.27
		5383.8
		4101.53
		4241
		5414.95
		5239.05
		2530.47
		2744.66
		5968.12
		4718.58
		3502.35
		4374.99
		2903.94
		4040.94
		3956.12
		4635.5
		3864.42
		3904.95
		4799.89
		5150.65
		6019.38
		5081.12
		6564.69
		4749.87
		3493.02
		6595.21
		4385.09
		4258
		5489.43
		5973.8
		4014.69
		3345.22
		3490.79
		3808.71
		5775.68
		4597.68
		4554.51
		3802.67
		5259.31
		5710.64
		2880.8
		8030.23
		3472.23
		4353.49
		3679.26
		5269.02
		7176.46
		3101.95
		3509.65
		5577.21
		4314.44
		4724.54
		6224.1
		3867.95
		3941.64
		3306.68
		3749.25
		5021.64
		4859.47
		4444.3
		5571.74
		4262.65
		3308.8
		4987.74
		4726.59
		5086.96
		3685.8
		3226.5
		3014.39
		3999.48
		2936.89
		5968.07
		5819.42
		4738.68
		2966.5
		3592.6
		7940.39
		4664.88
		5169.65
		3191.32
		3866.66
		4507.76
		4107.15
		7709.62
		3823.13
		4027.84
		3582.04
		3399.88
		6464.89
		2647.73
		4196.39
		5232.92
		5345.15
		4707.68
		8843.86
		3768.12
		5811.86
		5435.44
		4609.78
		2955.33
		3592.23
		2482.37
		5286.04
		5713.07
		3931.96
		3788.41
		3541.41
		5593.55
		7044.64
		4577.66
		5375.11
		4028.18
		5788.9
		3591.32
		7404.52
		4490.82
		3720.85
		4279.13
		4203.43
		5150.01
		2702.61
		5633.42
		3602.56
		4929.47
		4188.87
		4543.2
		5033.29
		3886.27
		5964.18
		3499.51
		4273.69
		3564.32
		3793.06
		2083.54
		3074.14
		4861.52
		3331.79
		3894.83
		5756.6
		5069.74
		4160.91
		3495.78
		4558.94
		3318.21
		2780.29
		3470.93
		4324.78
		3310.57
		5589.27
		3605.86
		4203.15
		6144.45
		5506.36
		2969.68
		4092.27
		4879.76
		5423.12
		3650.74
		3922.36
		4155.52
		4037.66
		3615.17
		3742.68
		4275.31
		5801.98
		5180.92
		4001.05
		7668.65
		2615.18
		6268.38
		4947.99
		4152.15
		5389.55
		4361.39
		2946.31
		3932.46
		3326.66
		5094.2
		3984.56
		5760.86
		4115.48
		3545.06
		2605.73
		9874.61
		3591.76
		3895.33
		4146.14
		4025.39
		5519.36
		6610.68
		3246.36
		4414.61
		3752.4
		6444
		3736.56
		4300.02
		4091.2
		6255.35
		4697.3
		2529.85
		6594.08
		5979.2
		3651.17
		5885.62
		5090.1
		5284.87
		5575.53
		3388.57
		3312.14
		3957.38
		4654.71
		3585.7
		3105.02
		5040.77
		4185.96
		3728.45
		5260.7
		4527.35
		4275.75
		3351.81
		4167.1
		4583.64
		5338.66
		3085.71
		3268.64
		4325.88
		5538.6
		2761.42
		5154.79
		5323.66
		3656.56
		3971.33
		4483.08
		2978.46
		5280.64
		5346.16
		5570.25
		3828.63
		4978.61
		5399.49
		6002.43
		5594.36
		4821.52
		4589.77
		5896.41
		3685.11
		3273.77
		5404.56
		2441.49
		4546.8
		6326.63
		5740.76
		5308.48
		2982.37
		4287.66
		3423.28
		4559.06
		5035.37
		3563.66
		4266.34
		4308.86
		4482.56
		2933.9
		4171.29
		5252.47
		3811.04
		10183.2
		7006.28
		2860.07
		3737.94
		3341.1
		4865.42
		3312.95
		3586.66
		3379.17
		5465.32
		4723.3
		4247.69
		5573.24
		4613.74
		3385.52
		5531.69
		75616.5
		7539.36
		3155.59
		6129
		5152.45
		3319.43
		4710.89
		4414.62
		3369.94
		3449.21
		3161.92
		4214.36
		6941.86
		4074.02
		4257.65
		5424.81
		2747.84
		3631.98
		4790.16
		5430.2
		4441.1
		2825.19
		2452.24
		3333.18
		3747.36
		3442.27
		3074.98
		5357.46
		3291.18
		4932.13
		4306.42
		3720.78
		3766.18
		4169.9
		4483.18
		2714.85
		3151.65
		5015.79
		4464.05
		7410.35
		3848.36
		4891.7
		4320.32
		3861.99
		3650.95
		4411.67
		3581.56
		6113.27
		3353.61
		6122.54
		3775.63
		2654.3
		3543.51
		5077.51
		7844.56
		3652.38
		4324.99
		3790.94
		4192.05
		3500.08
		3510.37
		5141.43
		5754.41
		4799.17
		6424.46
		5533.5
		5030.12
		6064.39
		4025.31
		3227.73
		4655.37
		4003.02
		4778.99
		3058.22
		4633.94
		3804.32
		7629.51
		4712.68
		3000.23
		4318.84
		3173.56
		4814.01
		6720.48
		3793.81
		3253.15
		5331.01
		3809.68
		5305.22
		3741.17
		4540.22
		3333.65
		3155.84
		2790.83
		3937.7
		3387.1
		4258.07
		4322.01
		4245.82
		14216.6
		4157.59
		5114.59
		4654.8
		6208.94
		5914.07
		3145.83
		4448.74
		3258.22
		4310.49
		3886.76
		4022.16
		5241.35
		4181.92
		4474.88
		3261.6
		3474.73
		4498.47
		4004.91
		3714.85
		3846.96
		2812.12
		4319.95
		3379.63
		3605.21
		3525.54
		3982.01
		3507.31
		3486.98
		2776.1
		3919.43
		3714.17
		3852.36
		5429.17
		6130.48
		5323.32
		4554.81
		3868.21
		4809.8
		4759.22
		4805.38
		4215.87
		4570.52
		4558
		3707.36
		4527.07
		3474.17
		3386.59
		3171.7
		3527.51
		4719.52
		3421.41
		5338.42
		2959.37
		2912.53
		4033.47
		5310.77
		5023.35
		5576.85
		4317.48
		3192.03
		5924.53
		3133.81
		3827.06
		3862.22
		4433.5
		3962.36
		3373.03
		3077.26
		4309.98
		2834
		4326.44
		5331.62
		4097.67
		2717.62
		3233.69
		4160.12
		3133.84
		4172.65
		3730.54
		3185.88
		4451.02
		2731.41
		6096.87
		5538.72
		5686.9
		3971
		2554.6
		4077.63
		3596.4
		4368.56
		4005.76
		3161.31
		3028.52
		4638.73
		4674.12
		3804.63
		4262.36
		2964.18
		3517.26
		5914.82
		5327.91
		3402.52
		4556.48
		4415
		5383.98
		3240.8
		2623.77
		4067.85
		3231.28
		3773.74
		3328.11
		6337.27
		4791.02
		2523.05
		2725.4
		4419.18
		7424.69
		4364.73
		5443.1
		5186.86
		5034.17
		3554.62
		4802.08
		3754.27
		3625.36
		3435.89
		4035.43
		3509
		5891.12
		4686.35
		3955.3
		5184.08
		4733.68
		4658.85
		4558.1
		5742.89
		3136.1
		5893.07
		6278.71
		3199.1
		2999.08
		5148.35
		4355.79
		4051.99
		4654.25
		5734.01
		4496.19
		5120.91
		3415.46
		5496.41
		4851.23
		4487.91
		4289.66
		3557.45
		5079.56
		4480.31
		3515.48
		3138.38
		3124.07
		3344.58
		2804.59
		4756.73
		7038.69
		8428.51
		6072.25
		5235.45
		9458.95
		4623.52
		3434.37
		5263.68
		2512.06
		7954.5
		4561.99
		7259.33
		4268.46
		5003.01
		5017.22
		2621.14
		3268.95
		6048.74
		4568.47
		3130.25
		4241.64
[truncated: 2,816 more rows]

## Sheet: Figure 2E
Figure 2E	KIF21B-MD-CC1-GFP velocities in vitro	0.500009
		0.875011
		0.374999
		0.750026
		0.562491
		0.54165
		0.68749
		0.291661
		0.500009
		0.333334
		0.374999
		0.656269
		1.24991
		0.624996
		0.875011
		1.12503
		0.666645
		0.83331
		0.500009
		0.580354
		0.593732
		0.750026
		0.624996
		0.750026
		0.458337
		0.32142
		0.500009
		0.500009
		0.68749
		0.750026
		0.750026
		0.562491
		1
		0.250001
		0.562491
		0.624996
		0.437511
		0.583321
		0.875011
		0.750026
		0.458337
		0.500009
		0.291661
		0.291661
		0.624996
		1.24991
		0.500009
		0.624996
		0.500009
		0.68749
		0.593732
		0.52502
		0.68749
		0.64283
		0.437511
		0.624996
		0.550012
		0.583321
		1.37511
		0.416673
		0.500009
		0.624996
		1
		0.750026
		0.68749
		0.500009
		0.458337
		0.374999
		0.624996
		0.562491
		1.37511
		0.624996
		0.458337
		0.875011
		0.875011
		1.12503
		0.416673
		0.333334
		0.500009
		0.500009
		0.312506
		0.416673
		0.708332
		0.875011
		0.750026
		0.374999
		0.1875
		0.562491
		0.550012
		0.562491
		0.624996
		0.875011
		0.562491
		1.74984
		0.500009
		0.875011
		0.54165
		0.875011
		0.666645
		1
		0.624996
		0.500009
		0.374999
		0.374999
		0.875011
		0.406243
		1.12503
		0.53123
		0.875011
		0.83331
		0.791633
		0.562491
		1.31258
		0.374999
		0.458337
		1.62489
		0.791633
		0.437511
		0.312506
		0.437511
		2.12529
		0.624996
		1
		0.562491
		0.437511
		0.750026
		0.52502
		0.250001
		0.250001
		0.333334
		0.437511
		0.500009
		0.500009
		0.312506
		1.24991
		0.562491
		0.500009
		0.583321
		0.386362
		0.624996
		0.54165
		0.374999
		0.500009
		0.562491
		0.562491
		0.374999
		1.24991
		0.875011
		0.750026
		0.500009
		0.68749
		0.562491
		0.437511
		1.49989
		0.937455
		1.37511
		0.458337
		0.374999
		0.624996
		0.624996
		0.468764
		0.500009
		0.458337
		0.416673
		0.500009
		0.374999
		0.437511
		0.54165
		0.437511
		0.500009
		0.500009
		0.624996
		0.750026
		0.500009
		0.250001
		0.374999
		0.437511
		0.624996
		0.291661
		0.437511
		0.374999
		0.097222
		0.875011
		0.624996
		0.458337
		0.437511
		0.875011
		0.750026
		0.458337
		0.750026
		0.68749
		0.500009
		1
		0.54165
		0.39286
		1.24991
		1
		0.437511
		0.624996
		1.12503
		0.624996
		0.437511
		0.562491
		0.562491
		0.624996
		0.875011
		0.624996
		0.562491
		1.12503
		0.624996
		1.12503
		1.08332
		0.68749
		0.324992
		0.500009
		0.562491
		0.624996
		0.624996
		0.500009
		0.750026
		0.562491
		0.750026
		0.666645
		0.437511
		0.812515
		0.500009
		0.416673
		1
		0.875011
		1.12503
		0.437511
		0.708332
		0.791633
		1
		0.250001
		0.624996
		1.24991
		0.624996
		0.875011
		1
		0.281256
		0.458337
		0.374999
		0.437511
		0.875011
		0.500009
		0.500009
		1
		0.750026
		0.437511
		0.500009
		0.791633
		0.500009
		0.500009
		0.374999
		0.68749
		0.624996
		0.750026
		0.875011
		0.875011
		0.374999
		0.562491
		0.437511
		0.458337
		1.24991
		0.437511
		0.374999
		0.354167
		0.750026
		0.437511
		0.624996
		0.333334
		1
		0.812515
		0.562491
		0.374999
		0.416673
		0.750026
		0.624996
		0.666645
		0.624996
		0.312506
		0.285719
		0.374999
		0.500009
		0.68749
		0.374999
		0.437511
		0.624996
		0.500009
		0.583321
		0.333334
		0.500009
		0.500009
		0.562491
		0.291661
		0.437511
		0.400001
		0.750026
		2.12529
		0.500009
		0.562491
		0.562491
		0.500009
		0.583321
		0.500009
		0.562491
		0.500009
		0.416673
		0.416673
		0.424987
		0.333334
		0.349997
		0.437511
		0.875011
		0.500009
		0.624996
		0.374999
		0.875011
		0.468764
		0.562491
		0.624996
		1.12503
		0.374999
		0.812515
		0.68749
		0.750026
		0.624996
		0.68749
		0.579568
		0.458337
		0.54165
		1.06247
		0.624996
		0.333334
		0.416673
		0.500009
		0.343752
		0.624996
		0.562491
		0.458337
		0.624996
		0.875011
		0.68749
		0.68749
		0.843747
		0.68749
		0.875011
		0.875011
		0.68749
		0.437511
		0.550012
		0.374999
		1.12503
		0.562491
		0.624996
		0.624996
		0.662494
		0.437511
		0.458337
		0.125
		0.666645
		0.68749
		0.68749
		1
		0.437511
		0.437511
		1.12503
		0.374999
		0.374999
		0.437511
		0.812515
		0.750026
		0.437511
		0.791633
		0.875011
		0.416673
		0.374999
		0.406243
		0.562491
		0.500009
		0.349997
		0.250001
		0.583321
		0.374999
		0.312506
		0.875011
		0.333334
		0.500009
		0.468764
		0.83331
		0.500009
		0.649971
		0.583321
		1.12503
		0.68749
		0.550012
		0.624996
		0.624996
		0.562491
		1
		0.500009
		0.624996
		0.437511
		0.333334
		0.624996
		1.24991
		0.68749
		0.416673
		0.624996
		0.624996
		0.624996
		1
		0.750026
		0.68749
		1.24991
		0.750026
		0.624996
		0.583321
		1
		0.500009
		0.500009
		0.500009
		0.291661
		0.68749
		0.624996
		0.875011
		0.500009
		1.12503
		0.437511
		0.374999
		0.374999
		1.12503
		0.68749
		0.68749
		0.875011
		0.875011
		0.624996
		0.68749
		0.500009
		0.875011
		0.437511
		0.53123
		0.562491
		1.37511
		0.750026
		0.500009
		0.406243
		0.333334
		0.750026
		0.500009
		0.666645
		0.562491
		0.281256
		0.437511
		0.343752
		0.750026
		0.250001
		0.416673
		1.37511
		1.24991
		0.624996
		0.68749
		0.437511
		0.437511
		0.500009
		0.68749
		1
		0.83331
		0.843747
		0.875011
		0.624996
		0.750026
		0.374999
		0.562491
		0.562491
		0.750026
		1
		0.812515
		0.562491
		0.374999
		0.583321
		1.37511
		0.562491
		0.333334
		0.374999
		0.624996
		0.500009
		1.06247
		0.624996
		0.083333
		0.624996
		0.875011
		0.812515
		0.562491
		0.458337
		0.583321
		0.750026
		0.500009
		0.750026
		0.406243
		0.54165
		0.54165
		1.12503
		0.750026
		0.468764
		0.750026
		0.750026
		0.500009
		0.875011
		0.624996
		0.68749
		0.545472
		0.333334
		0.458337
		0.750026
		0.437511
		0.500009
		0.68749
		0.68749
		0.468764
		0.500009
		0.437511
		0.812515
		0.875011
		0.250001
		0.437511
		0.600015
		0.482159
		0.291661
		0.250001
		0.68749
		0.458337
		0.624996
		0.552062
		0.68749
		0.799969
		0.875011
		0.550012
		0.374999
		0.708332
		0.649971
		0.593732
		0.750026
		0.500009
		0.593732
		0.750026
		0.624996
		0.593732
		0.875011
		0.562491
		1
		1.12503
		0.875011
		0.54165
		0.458337
		0.562491
		0.937455
		0.812515
		0.374999
		0.725031
		0.416673
		0.562491
		1
		1.12503
		0.750026
		1.49989
		0.416673
		1
		0.83331
		1
		1
		1
		0.312506
		1.12503
		1
		0.624996
		0.500009
		1.12503
		0.875011
		0.624996
		0.500009
		0.750026
		1.12503
		0.562491
		0.500009
		0.68749
		0.437511
		1.12503
		0.458337
		0.68749
		0.750026
		0.750026
		0.562491
		0.562491
		0.68749
		0.750026
		0.937455
		0.708332
		0.937455
		0.812515
		2.00019
		0.937455
		2.12529
		0.624996
		0.750026
		0.958387
		0.624996
		0.937455
		1.12503
		0.875011
		0.500009
		0.500009
		0.750026
		0.437511
		0.68749
		0.500009
		0.312506
		0.562491
		0.500009
		0.395823
		0.624996
		0.374999
		0.437511
		0.750026
		0.458337
		0.458337
		1.24991
		0.333334
		0.500009
		1.12503
		0.708332
		0.624996
		0.875011
		0.937455
		0.250001
		0.500009
		0.750026
		0.374999
		0.750026
		0.624996
		1
		0.374999
		0.374999
		0.500009
		0.624996
		1
		0.750026
		0.562491
		0.624996
		1.24991
		0.437511
		0.437511
		0.812515
		0.333334
		0.875011
		0.437511
		0.291661
		0.68749
		0.500009
		1.12503
		0.312506
		0.875011
		0.437511
		0.937455
		1.12503
		0.312506
		0.562491
		0.333334
		1.12503
		0.583321
		1.12503
		0.875011
		0.624996
		1

## Sheet: Figure 2F
Figure 2F	KIF21B-MD-CC1-GFP run lengths in vitro	0.699224
		2.99426
		0.49444
		0.6561
		1.51208
		0.470246
		0.50405
		0.693075
		0.723574
		0.94504
		0.533761
		0.44104
		0.819052
		0.416088
		0.277496
		0.44104
		1.50072
		1.67161
		0.421599
		0.356429
		0.662575
		0.626554
		1.23639
		3.33258
		0.669093
		1.99047
		0.446529
		1.38609
		0.406511
		1.07692
		1.57741
		1.22141
		0.689922
		0.50405
		1.19707
		1.17011
		0.59417
		1.19707
		0.912919
		0.604198
		0.508853
		0.598194
		0.441023
		0.789195
		0.701625
		0.574486
		0.888139
		0.763332
		0.551066
		1.83265
		0.622049
		0.567042
		0.473006
		0.562476
		0.378036
		0.724738
		0.622049
		0.504015
		1.22931
		0.473006
		0.504015
		0.504015
		0.342377
		0.567011
		0.504015
		0.345348
		0.497502
		0.602232
		0.446529
		0.599809
		0.527576
		0.378036
		0.535952
		0.604198
		0.251995
		0.693075
		1.35227
		0.567011
		0.663758
		0.662575
		0.408737
		0.374152
		0.567042
		0.574486
		0.657471
		0.378036
		0.914097
		1.1016
		0.883183
		0.819052
		0.979215
		0.945073
		1.0397
		0.630023
		0.756072
		1.4491
		0.945034
		0.914097
		0.567011
		0.441023
		0.533761
		1.00804
		0.378036
		0.4789
		1.39199
		0.497502
		0.288061
		0.567042
		0.281766
		1.21724
		0.293071
		0.5583
		0.412014
		2.20687
		0.626554
		0.634634
		0.60293
		0.504038
		0.497502
		0.540487
		1.07107
		0.630023
		1.32307
		0.945073
		0.240713
		0.533761
		0.378036
		0.406511
		0.378036
		0.345348
		0.504015
		0.549465
		0.36969
		0.497502
		0.563711
		0.473006
		0.347396
		0.561185
		0.630023
		0.598888
		0.852994
		0.450295
		0.788289
		0.531777
		0.441023
		0.433708
		0.441016
		0.693075
		0.497502
		0.571359
		0.342377
		0.441023
		0.412014
		0.976049
		0.567011
		0.342377
		0.597121
		0.504038
		1.10296
		0.882038
		0.571359
		0.471897
		0.624691
		0.473006
		0.499988
		0.437496
		0.375026
		0.75003
		0.562527
		0.812519
		0.687479
		0.437512
		0.499988
		0.5
		0.937477
		1.31253
		0.625007
		0.937496
		0.437496
		0.562476
		1.00001
		1.25002
		0.749982
		4.06252
		1.18747
		0.375015
		0.624997
		0.375015
		0.687515
		1.12498
		0.499988
		0.499988
		0.687479
		0.375015
		0.375015
		0.562527
		0.499984
		0.374989
		0.562527
		0.312499
		0.437494
		0.87501
		0.437496
		0.375015
		0.687515
		0.499988
		0.437512
		0.437512
		0.624997
		1.25002
		0.249994
		0.312499
		0.749982
		0.687479
		1.18747
		1.3125
		0.687479
		2.24998
		0.437494
		1.24999
		1.375
		0.87501
		0.687478
		0.624982
		0.749982
		0.624997
		0.499984
		0.375015
		0.687479
		0.749982
		0.687515
		0.56251
		0.937496
		1.12499
		0.687478
		0.624997
		0.687515
		0.437496
		1.31249
		0.562476
		0.624982
		0.5
		0.499988
		0.499988
		0.312491
		0.624982
		1.06252
		0.437496
		0.75003
		0.375026
		0.374995
		0.562527
		1.375
		0.562527
		0.624997
		0.437496
		0.562527
		0.87502
		0.499988
		0.437496
		0.812519
		0.437496
		2.00002
		0.499984
		0.312499
		0.499988
		0.56251
		0.749993
		0.437496
		0.812471
		0.562476
		1.06248
		0.437496
		1.25002
		1.18748
		0.562527
		1.3125
		0.56251
		0.687515
		0.812474
		1.18748
		0.437494
		0.312491
		0.437494
		1.06248
		0.937496
		0.499984
		0.562527
		0.874989
		0.375015
		1.3125
		0.499985
		0.374989
		0.5
		0.437494
		0.499988
		0.499988
		0.312491
		0.625007
		0.562527
		0.74998
		0.87501
		2.12499
		0.624997
		1.62498
		0.937477
		0.499988
		0.562527
		0.562527
		0.56251
		0.625007
		0.437496
		0.375015
		0.499988
		0.687479
		0.562527
		0.437494
		0.750025
		0.937515
		0.687478
		0.687515
		0.749993
		0.624997
		0.624997
		0.937491
		0.499988
		0.687515
		0.624982
		0.499988
		0.56251
		0.437494
		0.812519
		0.437494
		0.999975
		0.499988
		0.312499
		0.375015
		0.749982
		0.374989
		0.56251
		0.437494
		0.312499
		0.437512
		0.437494
		0.375026
		0.43751
		0.874992
		0.624997
		0.687515
		0.874989
		0.437496
		0.75003
		0.687515
		0.75003
		1.37502
		0.999975
		0.499984
		1.62498
		1.37501
		0.625007
		0.499984
		0.437494
		0.312499
		0.562476
		0.624997
		0.437494
		0.562527
		0.562527
		0.312499
		0.874992
		0.624997
		1.12499
		0.562476
		0.937496
		0.562476
		1.62503
		0.687479
		0.812475
		0.499988
		0.562527
		0.312499
		0.312499
		0.749982
		1.87501
		0.562527
		0.375015
		1.00001
		0.437494
		1.62501
		0.499988
		0.624982
		0.499984
		0.437496
		0.562476
		0.437494
		1.06252
		1.18748
		0.499984
		0.249993
		0.312499
		0.625007
		0.624997
		0.437496
		0.499984
		0.56251
		0.687515
		0.375026
		0.437494
		0.437496
		0.499988
		0.249994
		0.499984
		0.375015
		0.437494
		0.499988
		1.18748
		0.499988
		0.999975
		0.375026
		0.687479
		0.624997
		0.75003
		0.874992
		0.437496
		0.56251
		0.562527
		0.437494
		0.687515
		0.625007
		0.437494
		0.749993
		1.06252
		0.375015
		0.437494
		0.624997
		0.5
		0.499984
		0.812504
		0.562527
		0.56251
		0.624982
		0.375015
		0.624997
		1.00001
		0.624997
		0.624983
		0.999989
		0.375026
		1.50002
		0.687479
		0.749993
		0.874989
		0.937496
		0.749982
		0.87501
		0.5
		0.499988
		0.749982
		0.562527
		0.437512
		0.437494
		0.999997
		0.75003
		1.06248
		0.749982
		0.562527
		0.562527
		0.749982
		0.87501
		0.499988
		0.562527
		0.499988
		0.624982
		0.624982
		1.06249
		0.5
		0.874995
		0.437494
		0.437496
		0.499988
		0.624997
		0.749993
		0.437496
		0.937491
		0.562527
		0.624997
		0.562476
		0.56251
		0.812504
		0.687479
		1.12498
		0.624997
		0.687479
		3.18752
		0.687515
		0.812519
		1.06248
		0.624997
		0.5
		0.624982
		0.499988
		0.687518
		0.624997
		0.562527
		0.687515
		0.937496
		0.874992
		0.687479
		0.687479
		1.68752
		0.687479
		0.437496
		0.874992
		0.687479
		0.437494
		1.375
		0.375026
		0.562476
		0.562527
		0.624997
		3.43749
		3.31249
		0.874989
		1.37503
		0.187516
		1.00001
		0.687479
		0.687479
		0.499984
		0.437494
		0.437494
		0.562476
		0.749993
		0.749993
		0.437494
		0.812504
		0.375015
		0.437494
		1.18748
		0.874992
		0.624982
		0.375026
		0.812471
		0.562527
		0.499988
		0.874995
		0.499985
		0.87501
		0.375026
		0.312491
		0.437496
		0.5
		0.499988
		0.937491
		1.25002
		0.499988
		1.62497
		0.87501
		0.562476
		0.687479
		1.375
		0.312499
		0.624997
		0.562527
		0.499984
		0.749982
		0.624997
		0.437494
		0.5
		0.624997
		0.625007
		0.687479
		0.624982
		0.937496
		0.624997
		0.937496
		0.499984
		0.75003
		0.687479
		0.625007
		0.375015
		0.624997
		0.87501
		0.499984
		0.499988
		0.499988
		0.499988
		0.437512
		0.687479
		0.624997
		0.437496
		0.249994
		0.562476
		0.437494
		0.375026
		0.375026
		0.562476
		0.687479
		0.687479
		0.874992
		0.437496
		0.624997
		0.687479
		0.499988
		0.437496
		0.437494
		1.06248
		0.562527
		0.687478
		1.12498
		0.749982
		0.812471
		0.5
		1.12498
		0.499988
		1.00001
		0.562527
		0.56251
		0.437494
		0.687518
		0.375015
		0.249993
		0.624982
		0.687478
		0.625007
		0.624997
		0.687479
		0.437494
		0.437494
		0.749982
		0.687479
		0.499984
		1.25002
		1.68752
		0.437496
		0.624997
		0.75003
		0.375026
		0.562527
		0.562527
		0.75003
		0.499984
		0.812504
		0.562527
		0.375026
		0.87501
		0.687478
		0.562527
		0.5
		0.375026
		0.624997
		0.499988
		1.06248
		0.624997
		0.499992
		0.937496
		0.437496
		0.812504
		0.562527
		0.687515
		0.87501
		0.75003
		0.749982
		0.75003
		0.812471
		0.812519
		0.812519
		0.562476
		0.375015
		0.937491
		0.375015
		0.75003
		0.499988
		0.437496
		0.624997

## Sheet: Figure 2G
Figure 2G	quantification of the MT growth rate	Tubulin (15 µM) + EB3 (20 nM)	Tubulin (15 µM) + EB3 (20 nM) + GFP (10 nM)	Tubulin (15 µM) + EB3 (20 nM) + MD-CC1 (2 nM)	Tubulin (15 µM) + EB3 (20 nM) + MD-CC1 (5 nM)	Tubulin (15 µM) + EB3 (20 nM) + MD-CC1 (10 nM)	quantification of the MT growth rate	Tubulin (15 µM)	Tubulin (15 µM) + GFP (10 nM)	Tubulin (15 µM) + MD-CC1 (2 nM)	Tubulin (15 µM) + MD-CC1 (5 nM)	Tubulin (15 µM) + MD-CC1 (10 nM)
	Upper panel	3.43377	3.40168	3.02639	1.35433	0.489078	lower panel	2.14521	2.09982	1.05352	1.21702	0.381377
		4.79571	3.63243	2.11451	2.15909	1.89556		2.21235	1.61115	1.10229	1.38003	0.951726
		3.84307	4.188	2.2115	2.2681	1.38882		1.96717	2.14804	1.50001	1.02817	0.87229
		4.59529	4.04087	1.99994	2.11268	1.04645		2.08219	2.21235	1.63403	1.38354	1.08999
		3.94928	5.242	2.29842	1.78039	1.77085		2.27696	1.92693	1.21433	0.921814	1.06661
		4.34672	3.67925	2.47763	1.23718	2.76095		2.46791	2.06599	1.34122	0.676747	1.4569
		4.1206	5.23032	2.1428	1.50001	0.594741		2.14677	2.58231	1.52916	0.826948	1.14538
		4.55219	4.21879	2.52374	2.12808	0.937498		3.03934	1.47321	1.63636	1.16321	1.29628
		4.3637	3.94745	1.98159	2.01032	2.12837		2.77791	2.68066	1.5712	1.04551	1.49511
		4.05067	3.93208	2.0588	2.79862	0.952391		3.25083	1.70203	1.09707	1.29547	0.666718
		4.20949	4.29964	2.02829	1.71291	1.31867		2.42084	2.52942	1.24996	0.812509	1.15771
		3.92041	4.25004	2.31246	2.96174	0.882375		2.84644	2.14478	1.5585	0.928592	1.19567
		4.15219	3.92391	2.22217	2.82534	0.472254		2.08868	1.74931	1.33096	0.965961	1.73303
		5.40758	3.4585	1.81028	0.812509	1.05112		2.56709	2.77776	1.33123	1.2587	1.33933
		3.48059	4.04729	1.84093	1.92567	1.10657		2.79072	2.15031	1.20157	1.43613	0.517743
		4.40005	4.06658	2.7049	1.78565	0.967691		2.50495	1.58446	1.31193	0.964897	1.26166
		4.14313	3.72858	1.88596	1.46302	1.60006		2.17143	2.30229	2.00541	1.21621	0.597244
		3.27044	3.95597	1.80627	1.24646	1.55167		2.64632	2.42764	1.63458	1.02111	1.53953
		3.72923	4.09253	2.25853	1.94438	0.909061		1.77251	2.61368	1.51472	0.833308	1.60594
		3.24523	4.12845	2.43936	1.86273	1.66669		1.65735	2.76318	1.14753	0.950662	1.48191
		4.60105	3.62387	2.36158	0.984864	0.937498		1.98033	2.95342	1.16066	1.94522	1.51472
		3.77457	4.81029	2.40568	1.76477	1.69997		2.16434	2.81249	2.07599	0.707506	1.12905
		3.23467	3.35366	2.05135	1.84426	0.86778		2.0259	2.77835	1.83912	1.68621	1.38463
		3.97289	4.50004	1.09039	1.69859	1.15382		1.77127	2.50001	1.9427	1.26086	1.33568
		3.55533	2.74995	2.25639	1.55905	1.90685		1.83996	3.26654	1.38558	1.2723	0.998982
		3.61273	3.19964	2.55847	2.21192	1.71787		2.60077	1.86648	1.90685	1.48354	1.12369
		3.71651	3.21745	1.66669	2.10364	2.50001		2.38534	2.05486	1.51118	0.982733	1.87497
		4.85754	3.81534	1.66189	1.35446	1.24996		2.31877	1.34122	1.19016	0.731681	0.928592
		4.64476	3.73642	1.42853	0.815158	1.92205		1.72172	2.45587	1.54308	0.731681	0.838874
		4.25488	3.43313	2.16661	2.47821	1.02631		2.53219	2.94043	1.95067	0.498281	1.11941
		3.74999	4.1729	2.88003	1.79492	1.29628		2.15002	2.4724	1.77541	0.64601	0.809993
		4.08743	4.03496	2.46428	1.97696	2.21833		2.15853	3.14193	2.171	1.03057	1.98271
		2.78788	3.65735	2.83327	1.07141	1.84204		2.10999	2.41564	1.48395	1.55768	1.26543
		3.98665	3.24492	1.63718	2.2761	3.00981		2.64705	2.07923	1.20171	0.953455	0.455172
		2.74847	4.07708	1.39763	0.957446	1.24996		3.15887	2.0266	1.66917	1.12249	0.812509
		2.97007	3.25767	2.29599	1.6748	1.61827		2.35597	1.93796	1.62772	1.48354	0.320506
		4.54878	4.10273	2.34001	2.19514	1.57626		2.57602	2.17597	1.97599	1.05099	0.44637
		2.98507	3.73609	2.55	2.16108	1.4109		2.35165	2.48707	1.73386	0.548134	1.40223
		3.93408	3.57507	2.69839	1.84787	1.85995		2.06472	2.97416	1.75165	1.75262	0.478431
		2.74684	4.57461	1.81416	1.12035	2.51398		2.1852	1.79921	1.58829	1.17393	1.02937
		4.19762	3.29914	2.1428	1.40562	0.762351		1.46437	2.07275	1.52548	1.54103	0.87428
		3.23746	4.12197	2.17555	1.22884	1.57899		2.07881	1.48572	2.09559	1.3265	0.924605
		3.77539	4.15253	2.03391	1.01257	1.57503		2.40409	2.10448	1.7442	1.7391	1.12008
		4.43778	3.86474	1.71869	1.44604	0.697734		2.34288	1.58446	1.62032	1.61868	1.3423
		3.10982	4.69964	1.87497	1.64898	1.55167		2.22958	2.10378	1.20614	0.978207	1.16455
		4.36773	3.31994	2.01327	1.13788	1.02991		1.78025	2.08501	1.39262	1.16669	1.01284
		4.34218	2.84075	2.52403	1.27365	1.79076		2.21377	1.64061	1.59623	1.04645	0.971684
		3.80678	3.40957	1.90754	0.845899	1.55167		2.40813	1.86273	1.66271	1.6715	0.979671
		4.70565	3.12087	1.76477	1.3064	1.61758		2.14493	2.07937	1.93656	1.04471	0.828935
		4.45406	3.25798	2.99994	0.9262	1.34906		2.45515	1.9963	1.34325	1.03444	0.739479
		3.27044	3.35366	2.39356	1.78565	1.77431		2.47356	1.67782	1.41511	1.11219	0.337687
		3.72923	4.50004	2.30429	1.46302	1.69116		1.62581	2.37525	1.28456	0.702356	1.12262
		3.24523	2.74995	2.63646	1.24646	1.08691		2.56709	2.15059	1.5585	1.53857	0.48382
		4.60105	3.19964	2.04938	1.94438	1.28779		2.79072	1.45256	1.33096	1.24794	0.874678
		3.77457	3.21745	1.45038	1.86273			2.07275	2.12299	1.33123	0.93577	0.806418
		3.23467	3.81534	1.62005	0.984864			1.7598	1.97165	1.47171	1.21796	1.02977
		3.97289	3.73642	1.80004	1.49062			2.38981	2.8116	1.31193	0.958643	0.913577
		3.55533	3.43313	1.66463	1.84426			1.86009		2.00541	1.14204	0.782988
		3.61273	4.1729	1.97375	1.69859			2.10378		1.49797	1.04805	0.964764
		3.71651	3.62387	1.52139	1.55905			2.80951		1.51472	1.09587	0.874811
		4.85754	4.81029	1.37948	1.93014			2.48983		1.28186	1.82997	0.87627
		4.64476	3.35366	1.07035	2.10364			2.4711		1.29507	0.537738	0.833308
		4.25488	4.50004	2.09997	2.15909			1.99363		1.93572	0.418265	0.735249
		3.74999	3.36057	1.4516	1.84579			2.36805		1.83912	0.625047	0.899233
		4.08743	3.19964	1.56588	2.11268			2.18335		1.39302	0.715695	1.1158
		4.75799		1.71222	1.78039			2.45471		1.38558	0.793311	0.992588
		3.98665		2.2641	1.23718			2.08163		1.90685		0.809993
		3.91591		1.91005						1.51118		1.43179
		3.80431		1.33987						1.19016		1.26543
		4.39882		1.5697						1.54308		0.455172
		3.72173		0.704469						1.95067		0.812509
												0.320506
												0.44637
												1.40223
												0.478431
												1.02937
												0.666718
												1.15771
												1.33028
												1.59568

## Sheet: Figure 2H
Figure 2H	Quantification of the MT growth rate	tubulin (7.5 µM) + EB3 (20 nM)	tubulin (10 µM) + EB3 (20 nM)	tubulin (10 µM) + EB3 (20 nM) + MD-CC1 (2 nM)	tubulin (15 µM) + EB3 (20 nM)	tubulin (15 µM) + EB3 (20 nM) + MD-CC1 (2 nM)	tubulin (20 µM) + EB3 (20 nM)	tubulin (20 µM) + EB3 (20 nM) + MD-CC1 (2 nM)	tubulin (30 µM) + EB3 (20 nM)	tubulin (30 µM) + EB3 (20 nM) + MD-CC1 (2 nM)
		0.708695	1.81028	0.669621	3.43377	3.02639	3.49237	3.9754	3.42158	3.57957
		0.978207	2.37799	1.6935	4.79571	2.11451	4.6473	3.58535	7.82858	2.9625
		0.625047	1.24996	0.852528	3.84307	2.2115	4.9828	3.31665	8.0158	3.17306
		1.05886	1.86301	1.55659	4.59529	1.99994	5.16985	2.22602	6.66326	3.6648
		1.10657	2.81249	1.24996	3.94928	2.29842	4.57407	3.82358	5.45267	3.71129
		0.697734	1.12503	0.90003	4.34672	2.47763	5.84511	3.17831	5.45267	2.66444
		0.903615	1.62156	1.75	4.1206	2.1428	4.44026	2.70564	5.76744	3.42396
		0.614767	1.66669	1.24996	4.55219	2.52374	4.50913	3.64213	6.12557	2.59843
		0.948268	1.66669	1.35	4.3637	1.98159	4.24641	3.36214	3.70315	2.57148
		0.983665	2.1428	1.61539	4.05067	2.0588	5.10216	4.21879	5.7954	3.39284
		1.14137	1.45636	1.26166	4.20949	2.02829	3.69534	1.73606	5.75703	2.5516
		1.21957	2.63514	1.20963	3.92041	2.31246	5.29596	3.0555	4.54467	3.27636
		1.14137	2.55452	1.39532	4.15219	2.22217	3.63566	2.3106	5.77849	3.19933
		1.07141	2.64705	1.7391	5.40758	1.81028	4.56976	3.44597	5.6146	3.05962
		1.20748	1.90295	1.24996	3.48059	1.84093	3.65038	2.55847	4.73453	3.14655
		1.50001	1.71429	1.97375	4.40005	2.7049	3.35193	3.00389	4.55702	3.01833
		1.00005	1.63239	1.75	4.14313	1.88596	4.62703	2.11946	5.28087	2.63558
		0.815158	2.53015	0.625047	3.27044	1.80627	4.37492	2.80414	4.79295	3.36403
		0.789473	1.98985	1.19312	3.72923	2.25853	4.22362	3.5254	5.01532	4.21879
		1.07141	1.36366	0.833308	3.24523	2.43936	3.29789	3.45437	3.92858	3.48584
		1.58282	2.50001	1.56697	4.60105	2.36158	4.33816	3.08332	5.23538	3.77654
		1.29925	2.34375	2.18591	3.77457	2.40568	4.51448	3.56062	4.74442	3.41463
		1.34217	0.865392	1.51962	3.23467	2.05135	6.51138	3.83332	5.11251	3.29664
		1.15382	1.4584	2.41073	3.97289	1.09039	4.52036	3.4031	4.55935	3.77227
		1.40928	1.16669	1.71842	3.55533	2.25639	4.52054	2.56095	5.04606	3.37913
		1.30437	1.57407	1.98271	3.61273	2.55847	4.81344	3.31165	4.1322	2.77404
		0.681762	1.40318	1.59253	3.71651	1.66669	3.4728	2.99599	5.84406	3.95514
		1.28159	0.889807	1.99546	4.85754	1.66189	3.55373	3.16134	5.65145	4.2748
		1.55659	0.60304	1.34838	4.64476	1.42853	4.64277	2.96976	7.44678	2.99994
		1.24996	0.842718	0.921947	4.25488	2.16661	4.25678	3.63437	7.30924	2.85003
		1.02271	1.74572	1.07141	3.74999	2.88003	3.99824	3.46374	7.98138	3.68249
		1.18775	1.57257	1.91173	4.08743	2.46428	4.70201	3.34125	5.77974	2.44703
		1.50001	1.31247	0.818999	2.78788	2.83327	5.97133	3.60338	3.95447	2.81249
		1.30437	1.27944	1.90476	3.98665	1.63718	5.32308	2.92247	4.79258	1.77279
		1.75	1.42243	1.99363	2.74847	1.39763	3.44121	3.43092	5.61398	2.72726
		1.17299	1.58132	1.6935	2.97007	2.29599	4.60033	2.98158	5.46769	2.32896
		1.15382	1.38151	1.5682	4.54878	2.34001	3.73854	3.98933	5.09432	2.92684
		1.55167	1.81458	1.99994	2.98507	2.55	3.55677	2.99994	6.01379	3.26779
		1.30006	2.50001	1.82428	3.93408	2.69839	3.73087	2.92533	5.23382	2.61956
		1.14498	1.64061	0.520768	2.74684	1.81416	3.89893	4.28573	4.62234	3.27589
		0.960373	1.90295	1.44237	4.19762	2.1428	5.02745	3.22923	5.56005	2.60987
		0.937498	2.12681	1.36366	3.23746	2.17555	4.83453	3.77506	6.32969	2.93997
		0.625047	2.76779	1.82428	3.77539	2.03391	5.42231	2.7925	4.38159	3.02426
		0.991789	2.50001	1.57899	4.43778	1.71869	5.33076	3.90841	4.4226	2.87237
		0.576962	2.15215	1.68222	3.10982	1.87497	3.84836	2.71778	5.62502	2.8916
		1.19996	1.94201	0.909061	4.36773	2.01327	5.58504	2.95236	8.56356	2.73808
		1.5585	2.39356	1.24996	4.34218	2.52403	3.65087	2.1754	4.58737	3.46152
		1.13213	2.06894	0.668829	3.80678	1.90754	3.49906	3.62209	6.36361	3.32135
		0.92022	1.67549	1.40006	4.70565	1.76477	3.52683	1.99994	5.02498	3.23684
		1.32353	1.81028	0.788811	4.45406	2.99994	4.01473	1.39763	4.84009	2.83327
		1.425	2.51529	0.665135	3.27044	2.39356	3.5526	2.35855	5.19228	3.10078
		0.901491	2.58802	0.656165	3.72923	2.30429	3.21822	2.79757	4.78908	3.79871
		1.10296	2.27682	0.367336	3.24523	2.63646	4.55201	1.6836	6.35057	3.6166
		0.489078	2.12596	1.36366	4.60105	2.04938	6.2264	3.63275	6.02455	3.17939
		1.13641	2.23684	1.72131	3.77457	1.45038	4.31827	2.2041	4.65147	3.07934
		0.909061	1.79353	1.56096	3.23467	1.62005	4.42631	4.17445	5.28694	2.54153
		1.17192	1.78565	1.96521	3.97289	1.80004	4.95342	3.61451	5.02574	3.26343
		1.10296	2.03391	1.58898	3.55533	1.66463	5.20526	2.92684	4.44167	3.72874
		1.15986	2.01214	1.3207	3.61273	1.97375	5.48254	4.04323	5.82032	2.36114
		1.19996	1.41606	1.18426	3.71651	1.52139	4.41537	3.96233	5.15634	3.30164
		1.15382	1.60197	2.05965	4.85754	1.37948	4.16125	4.2452	4.6061	2.302
		0.810788	2.57294	0.865392	4.64476	1.07035	4.5077	2.71082	4.33833	3.4091
		1.19996	2.52476	0.96157	4.25488	2.09997	4.68743	1.68635	6.09378	3.32668
		0.891931	1.94801	0.725867	3.74999	1.4516	5.22507	3.37504	4.37843	3.25034
		1.3784	2.68864	1.04164	4.08743	1.56588	4.36055	2.76645	6.89999	3.66286
		1.21232	2.02941	0.846827	4.75799	1.71222	4.52001	3.04345	8.37887	3.28896
		1.1565	1.97808	0.512482	3.98665	2.2641	4.67742	2.37482	4.11737	2.91403
		1.07235	1.78565	0.616217	3.91591	1.91005	5.2942	1.42066	5.19112	3.72271
		0.940955	2.72726	1.30006	3.80431	1.33987	5.92846	1.4849	5.90022	3.13224
		0.983665	1.83968	1.74241	4.39882	1.5697	4.51055	2.14167	6.10574	2.8228
		1.08865	1.57558	1.19795	3.72173	0.704469	5.86049	1.38964	5.89112	2.95781

## Sheet: Figure 2J
Figure 2J	EB3 intensity (1 nM GFP)
0
5	0	0	0	0	0	0	0	0	0	0	0	0	0	0	0	0	0	0	0	0	0	0	0	0	0
10	0	0.00433276	0	0	0	0	0	0	0	0	0	0.00198413	0	0	0	0	0	0	0	0	0	0	0	0	0
15	0	0.00433276	0	0	0	0.00112613	0	0	0	0	0	0.00595238	0	0	0	0	0	0	0	0	0	0	0	0	0
20	0	0.00519931	0	0	0	0.00337838	0	0	0	0.00245298	0	0.0198413	0	0	0.0027248	0	0	0	0	0	0	0	0	0	0.00268456
25	0	0.0121317	0.0106383	0.0015083	0	0.00225225	0.00280112	0.00343643	0.0105263	0.00572363	0	0.0238095	0.00459418	0.00165017	0.013624	0.00408719	0	0.00693241	0.0175439	0.00854701	0.00459418	0.00175901	0.00117647	0.0147651	0.0120805
30	0.00703606	0.0121317	0.0159575	0.00603318	0.0120482	0.0191441	0.0168067	0	0.00350877	0.0171709	0.00301205	0.0436508	0.0122512	0.00330033	0.0463215	0.0122616	0.00320513	0.00519931	0.0526316	0.031339	0.0122511	0.0184697	0.00352941	0.042953	0.0563758
35	0.0272647	0.0199307	0.0585106	0.0135747	0.0210843	0.0337838	0.0364146	0.0309278	0.0350877	0.0449714	0.0150602	0.0595238	0.0367535	0.00990099	0.0653951	0.0258856	0.00320513	0.0103986	0.0614035	0.042735	0.0367534	0.0527704	0.00941176	0.095302	0.10604
40	0.0747581	0.0485269	0.0531915	0.0542986	0.0180723	0.0912162	0.0476191	0.0103093	0.0701754	0.0515127	0.0286145	0.0634921	0.0643185	0.039604	0.0817439	0.0980927	0.0352564	0.0259965	0.0935673	0.0911681	0.0627871	0.0861917	0.0188235	0.0912752	0.148993
45	0.0729991	0.0840555	0.0691489	0.0889894	0.0873494	0.118243	0.0560224	0.024055	0.0807018	0.0964841	0.060241	0.119048	0.0995406	0.10066	0.0980927	0.110354	0.0705128	0.0606586	0.0935673	0.0712251	0.0995406	0.100264	0.0611765	0.126174	0.173154
50	0.0949868	0.111785	0.170213	0.105581	0.129518	0.147523	0.0588235	0.0790378	0.112281	0.135732	0.135542	0.170635	0.137825	0.120462	0.114441	0.149864	0.11859	0.0935875	0.128655	0.0854701	0.137825	0.10642	0.110588	0.130201	0.128859
55	0.135444	0.145581	0.143617	0.15083	0.138554	0.148649	0.103641	0.0996564	0.108772	0.145544	0.15512	0.130952	0.163859	0.207921	0.152589	0.141689	0.141026	0.157712	0.137427	0.0883191	0.163859	0.119613	0.184706	0.10604	0.115436
60	0.153034	0.145581	0.0585106	0.138763	0.168675	0.126126	0.145658	0.120275	0.0877193	0.154538	0.170181	0.107143	0.16539	0.153465	0.100817	0.145777	0.134615	0.169844	0.0818713	0.136752	0.165391	0.119613	0.188235	0.085906	0.10604
65	0.152155	0.110052	0.111702	0.137255	0.171687	0.105856	0.142857	0.109966	0.108772	0.124285	0.149096	0.0873016	0.113323	0.132013	0.0681199	0.099455	0.141026	0.142114	0.102339	0.136752	0.113323	0.101143	0.129412	0.0630872	0.0563758
70	0.10642	0.101387	0.0957447	0.0859729	0.105422	0.0855856	0.123249	0.164948	0.0912281	0.0866721	0.123494	0.0555556	0.0842267	0.118812	0.0817439	0.0899183	0.137821	0.121317	0.0789474	0.122507	0.085758	0.0985048	0.108235	0.0604027	0.0416107
75	0.0729991	0.0710572	0.0585106	0.0844646	0.0692771	0.0518018	0.092437	0.178694	0.0701754	0.0613246	0.0828313	0.0476191	0.0566616	0.0429043	0.0899183	0.0585831	0.0608974	0.084922	0.0847953	0.0883191	0.0566616	0.0756376	0.0764706	0.0684564	0.0161074
80	0.0518909	0.0632582	0.0851064	0.0588235	0.0481928	0.0394144	0.0644258	0.0756014	0.0736842	0.0335241	0.0376506	0.031746	0.035222	0.0528053	0.0381471	0.0313351	0.0576923	0.0693241	0.0263158	0.039886	0.0352221	0.0527704	0.0552941	0.0442953	0.0161074
85	0.0299032	0.0329289	0.0319149	0.0392157	0.0180723	0.0112613	0.0532213	0.04811	0.0631579	0.0179885	0.0271084	0.00992064	0.0168453	0.0049505	0.0217984	0.0231608	0.0352564	0.0277296	0.0292398	0.022792	0.0168453	0.0369393	0.0235294	0.0322148	0.0134228
90	0.0167106	0.017331	0.0319149	0.0211161	0.0060241	0.00788288	0.0364146	0.0309278	0.0526316	0.0130826	0.00753012	0.00793651	0.00612557	0.0049505	0.0190736	0.00544959	0.0320513	0.017331	0.00877193	0.019943	0.00612557	0.0175901	0.0223529	0.0174497	0.00536913
95	0.00351803	0.00693241	0	0.00904977	0	0.00337838	0.0112045	0.0137457	0.0210526	0.00735895	0.00150602	0.00992064	0.00153139	0.00330033	0.0027248	0.0013624	0.0224359	0.0034662	0	0.011396	0.00153139	0.00967458	0.00470588	0.0174497	0
100	0.000879508	0.0034662	0.00531915	0.00452489	0.0060241	0.00337838	0.00840336	0.0103093	0.0105263	0.00163532	0.00301205	0.00396825	0.00153139	0.00330033	0.0027248	0.0027248	0.00641026	0.0034662	0.00292398	0.002849	0.00153139	0.00263852	0.00235294	0.00402685	0.00134228
	EB3 intensity (1 nM MD-CC1)
0	0	0	0	0.00158479	0	0	0	0	0	0	0	0	0	0	0.00347222	0	0	0	0	0	0.00149254	0	0.0021645	0.001	0
5	0	0.0123967	0	0.00792393	0.00573888	0.0017452	0	0	0	0.0156522	0	0	0	0	0.0190972	0.00995733	0.000770416	0.0075431	0.00619195	0.0315534	0.0119403	0	0.0151515	0.039	0
10	0.00881057	0.00413223	0	0.0237718	0.133429	0.0052356	0	0	0	0.04	0	0.00564175	0.00150376	0.00286533	0.0503472	0.0682788	0.0138675	0.0118534	0.0474716	0.0364078	0.0208955	0	0.017316	0.035	0.00408163
15	0.0209251	0.0165289	0.0122699	0.0206022	0.17934	0.0226876	0	0.0088574	0	0.066087	0	0.0112835	0.0120301	0.0143266	0.0486111	0.0697013	0.0392912	0.0215517	0.0794634	0.0582524	0.0313433	0.00120773	0.021645	0.021	0.00136054
20	0.0550661	0.0661157	0.0490797	0.0285262	0.219512	0.0331588	0.00238095	0.0124003	0	0.0573913	0.00313808	0.0141044	0.0210526	0.017192	0.0503472	0.0825036	0.0770416	0.0290948	0.116615	0.0752427	0.080597	0.0144928	0	0.086	0.0122449
25	0.0682819	0.0330578	0.0521472	0.0602219	0.121951	0.0471204	0.0142857	0.0398583	0.000921659	0.0713044	0.0167364	0.0394922	0.0496241	0.0315186	0.0625	0.0739687	0.109399	0.0560345	0.0856553	0.0558252	0.122388	0.0229469	0.00865801	0.16	0.00408163
30	0.0936123	0.119835	0.104294	0.0491284	0.0688666	0.0593368	0.0547619	0.061116	0.0202765	0.0834783	0.0554393	0.0832158	0.0977444	0.034384	0.078125	0.0796586	0.158706	0.0894396	0.0784314	0.0631068	0.180597	0.0386473	0.0281385	0.172	0.0204082
35	0.101322	0.115702	0.122699	0.0729002	0.0530846	0.101222	0.0952381	0.0983171	0.0285714	0.116522	0.0658996	0.115656	0.133835	0.0458453	0.0711805	0.0697013	0.168721	0.101293	0.0681115	0.0473301	0.138806	0.0833333	0.0411255	0.117	0.0435374
40	0.0991189	0.11157	0.116564	0.0935024	0.0315638	0.1274	0.133333	0.110717	0.0460829	0.12	0.103556	0.152327	0.0962406	0.0573066	0.0555556	0.086771	0.140986	0.119612	0.0546956	0.0546116	0.107463	0.112319	0.0779221	0.081	0.0530612
45	0.104626	0.0991735	0.0935583	0.107766	0.0344333	0.139616	0.154762	0.127547	0.0534562	0.0886957	0.122385	0.170663	0.121804	0.106017	0.0902778	0.102418	0.0939908	0.110991	0.0681115	0.0631068	0.0835821	0.0772947	0.0627706	0.06	0.0857143
50	0.0914097	0.0785124	0.133436	0.0681458	0.0157819	0.144852	0.102381	0.106289	0.105991	0.0782609	0.134937	0.111424	0.0977444	0.131805	0.119792	0.105263	0.068567	0.119612	0.0701754	0.0716019	0.0641791	0.0905797	0.103896	0.058	0.0911565
55	0.0837004	0.0619835	0.095092	0.0729002	0.0071736	0.113438	0.0809524	0.125775	0.121659	0.053913	0.146444	0.067701	0.103759	0.146132	0.107639	0.0782361	0.0516179	0.0894396	0.0670795	0.0582524	0.0328358	0.114734	0.0844156	0.044	0.107483
60	0.0770925	0.0371901	0.0889571	0.0824089	0.0186514	0.0767888	0.0809524	0.0788308	0.141935	0.0382609	0.132845	0.0521862	0.081203	0.0859599	0.0711805	0.056899	0.0238829	0.075431	0.0577915	0.0752427	0.0298507	0.11715	0.142857	0.049	0.104762
65	0.0737885	0.0413223	0.053681	0.0903328	0.0172166	0.0506108	0.05	0.0761736	0.159447	0.0504348	0.100418	0.0310296	0.0451128	0.0945559	0.0885417	0.0455192	0.0146379	0.0528017	0.0608875	0.0800971	0.0328358	0.113527	0.103896	0.028	0.117007
70	0.0462555	0.0413223	0.0368098	0.0729002	0.0200861	0.0244328	0.0690476	0.0558016	0.108756	0.0365217	0.0627615	0.0479549	0.0360902	0.0687679	0.0486111	0.0241821	0.00847458	0.0420259	0.0361197	0.0837379	0.0164179	0.0821256	0.0995671	0.022	0.107483
75	0.0220264	0.0413223	0.0199386	0.0570523	0.0315638	0.0296684	0.0380952	0.0469442	0.0884793	0.026087	0.0271966	0.0352609	0.043609	0.0716332	0.0190972	0.0227596	0.0100154	0.0237069	0.0392157	0.0546116	0.0208955	0.0772947	0.0822511	0.008	0.111565
80	0.030837	0.0289256	0.00766871	0.0332805	0.0157819	0.0069808	0.0547619	0.0248007	0.0589862	0.0278261	0.0167364	0.022567	0.0225564	0.034384	0.0121528	0.00853485	0.0046225	0.0193965	0.0268318	0.0449029	0.0104478	0.0289855	0.0476191	0.007	0.0680272
85	0.0121145	0.0371901	0.00766871	0.0253566	0.00860832	0.008726	0.05	0.0124003	0.0414747	0.0191304	0.00732218	0.0155148	0.0150376	0.0315186	0.00173611	0.00853485	0.00616333	0.0107759	0.0196078	0.0291262	0.00746269	0.0120773	0.025974	0.004	0.0421769
90	0.00550661	0.0206612	0.00306749	0.0206022	0.0114778	0.0017452	0.00714286	0.00974313	0.0147465	0.00869565	0.00209205	0.0126939	0.0165413	0.0114613	0	0.00426743	0.00385208	0.0140086	0.0103199	0.0109223	0	0.00724638	0.0194805	0.002	0.0136054
95	0.00330396	0.0247934	0.00153374	0.00633914	0.00430416	0.0017452	0.00476191	0.00354296	0.00829493	0	0.00104602	0.00987306	0.00150376	0.0114613	0	0.00142248	0.00385208	0.00323276	0.00412797	0.00364078	0.00447761	0.00362319	0.012987	0.001	0.00816326
100	0.00220264	0.00826446	0.00153374	0.00475436	0.00143472	0.0034904	0.00714286	0.00088574	0.000921659	0.00173913	0.00104602	0.00141044	0.00300752	0.00286533	0.00173611	0.00142248	0.00154083	0.00215517	0.00309597	0.00242718	0.00149254	0.00241546	0.0021645	0.002	0.00408163
