# Supplementary material for: Kinesin-4 KIF21B is a potent microtubule pausing factor
Source: eLife. 2017 Mar 14;6:e24746. doi: 10.7554/eLife.24746 (PMC5383399; doi:10.7554/eLife.24746)
Supplement: Figure 2—Figure Supplement 3—Source Data 1. — DOI: http://dx.doi.org/10.7554/eLife.24746.011 [file elife-24746-fig2-figsupp3-data1.xlsx]

## Sheet: Figure 2– Figure  Supplement 3B
Figure 2– Figure Supplement 3B	Growth rate (minus end)	Tubulin (15 µM) + EB3 (20 nM)	Tubulin (15 µM) + EB3 (20 nM) + MD-CC1 (2 nM)
		1.82692	1.05633
		2.04164	1.13213
		1.08865	1.02937
		1.12503	0.695622
		1.19567	0.996451
		1.1486	0.846827
		1.05633	0.824695
		1.23422	1.5218
		1.57899	0.758119
		1.38652	1.08731
		1.01124	1.26409
		1.4063	1.20131
		1.1683	1.3068
		1.42066	1.15382
		1.22186	0.775182
		0.935105	1.54894
		1.4063	1.09667
		0.772801	0.792517
		1.02524	1.46342
		0.9076	1.23355
		1.07141	1.21729
		1.23731	1.46859
		1.09841	1.09908
		1.11861	1.04645
		1.5544	0.650889
		0.555504	1.01564
		0.796885	0.865392
		1.19245	1.3853
		0.642318	1.76961
		0.52945	1.27661
		0.937498	1.15583
		1.33541	0.707242
		1.44889	1.19312
		0.950662	1.92079
		1.05526	1.63362
		1.15088	1.5094
		0.705393	1.99461
		2.04291	1.3784
		1.36366	1.46342
		1.19996	1.47892
		1.42934	1.68483
		1.02097	1.24579
		0.886754	1.81818
		0.909061	1.35541
		1.08625	1.01084
		0.81635	1.27432
		1.3872	1.66669
		1.8512	1.46954
		1.27836	1.07996
		1.29628	1.09908
