# Supplementary material for: Kinesin-4 KIF21B is a potent microtubule pausing factor
Source: eLife. 2017 Mar 14;6:e24746. doi: 10.7554/eLife.24746 (PMC5383399; doi:10.7554/eLife.24746)
Supplement: Figure 3—source data 1. — DOI: http://dx.doi.org/10.7554/eLife.24746.013 [file elife-24746-fig3-data1.xlsx]

## Sheet: Figure 3B
Figure 3B	Seed length (µm)	Number of microtubule (blocked)	Number of microtubule (growing)	total microtubles	Blocked (%)	Growing (%)
	0-0.5	3	34	37	8.10811	91.8919
	0.5-1	31	25	56	55.3571	44.6429
	1-1.5	26	9	35	74.2857	25.7143
	1.5-2	28	4	32	87.5	12.5
	˃2	27	1	28	96.4286	3.57143
	total	115	73	188

## Sheet: Figure 3C
Figure 3C		tracked positions of the kinesins and MT tips together with the fluorescence intensity
upper panel							lower panel
Time (s)	MT length	kinesin position	kinesin intensity				Time (s)	MT length	kinesin position	kinesin intensity
0	6.99067						0	7.56698	0	29.379
1.2	6.95173						1.2	7.68104	0.0159332	21.041
2.4	6.87603						2.4	7.72005	0.0494394	21.7533
3.6	6.97035						3.6	7.80512	0.0593727	24.444
4.8	6.94257						4.8	7.85677	0.0332	17.1076
6	7.24545						6	7.92023	0.0424976	21.2754
7.2	7.11903						7.2	8.00769	0.0254381	20.7319
8.4	7.11108						8.4	8.04889	0.423803	28.9782
9.6	7.0847						9.6	8.09443	0.180145	27.7701
10.8	7.07258						10.8	8.19138	0.0246333	32.078
12	7.25395						12	8.23574	0.0362299	40.3513
13.2	7.10211						13.2	8.27672	0.0834666	35.6121
14.4	7.3124						14.4	8.34028	0.130843	33.242
15.6	7.14769						15.6	8.38475	0.481463	28.5585
16.8	7.31789						16.8	8.3926	0.77402	17.256
18	7.34234						18	8.42872	1.29499	33.4641
19.2	7.18732						19.2	8.4595	2.01578	15.9845
20.4	7.39419						20.4	8.5573	2.69923	16.3993
21.6	7.41746						21.6	8.43866	3.37743	17.9004
22.8	7.37237						22.8	8.53271	3.97821	10.2673
24	7.43058						24	8.60785	4.86334	16.6165
25.2	7.49018						25.2	8.5717	5.81203	19.3257
26.4	7.48271						26.4	8.59442	6.76253	33.2085
27.6	7.64267						27.6	8.5744	7.83615	15.8152
28.8	7.54553						28.8	8.48131	8.42929	36.7285
30	7.48974						30	8.50207	8.49909	10.8527
31.2	7.67437						31.2	8.5938	8.46171	10.9008
32.4	7.56819						32.4	8.62705	8.45693	24.9552
33.6	7.68011						33.6	8.63314	8.47277	20.6212
34.8	7.80501	0	18.5182				34.8	8.52774	8.47026	13.6249
36	7.73741	0.0395243	24.2263				36	8.57383	8.43046	18.2426
37.2	7.85763	0.0421306	29.9488				37.2	8.53127	8.45089	29.4134
38.4	7.88293	0.00993639	14.731				38.4	8.5122	8.46139	15.262
39.6	8.26723	0.0242183	20.0678				39.6	8.60446	8.46397	15.811
40.8	7.982	0.0615961	14.4536				40.8	8.53869	8.44877	15.8673
42	8.29451	0.0664122	19.9259				42	8.76104	8.42101	21.1397
43.2	8.05547	0.0581807	23.8447				43.2	8.5585	8.43258	29.4957
44.4	8.16449	0.0423055	30.7028				44.4	8.45601	8.46524	21.4106
45.6	8.22651	0.0663593	20.8729				45.6	8.43936	8.42269	13.2484
46.8	8.34126	0.0444631	23.0405				46.8	8.42637	8.42893	17.1295
48	8.48369	0.056079	31.4738				48	8.47272	8.45615	13.9503
49.2	8.42475	0.0136946	16.7821				49.2	8.50392
50.4	8.48041	0.051639	17.534				50.4	8.14417
51.6	8.54113	0.0485091	15.74				51.6	7.9162
52.8	8.52995	0.0498437	23.6961				52.8	7.62986
54	8.66097	0.0632734	24.6352				54	7.2413
55.2	8.75128	0.0572016	18.4299				55.2	7.05247
56.4	8.71239	0.480345	22.6882
57.6	8.77747	1.29642	26.2093
58.8	8.84503	2.20305	23.0424
60	8.81545	3.04261	27.3005
61.2	9.04283	3.97869	19.7909
62.4	8.92871	4.71745	23.9371
63.6	9.03164	5.08666	12.9853
64.8	8.99445	6.07504	14.9146
66	9.02147	6.80858	16.2063
67.2	9.05862	7.55147	22.8245
68.4	9.14765	8.59637	13.7306
69.6	9.19632	9.04767	15.123
70.8	9.19692	9.05929	16.3139
72	9.12323	9.0903	19.1218
73.2	9.27241	9.09611	14.2512
74.4	9.19967	9.08941	28.5984
75.6	8.90995	9.06773	13.5287
76.8	9.15471	9.13077	20.2665
78	9.16403	9.08753	10.0573
79.2	9.20633	9.14389	17.8229
80.4	9.19797	9.14453	20.0553
81.6	9.08072	9.1462	20.6152
82.8	9.10104	9.11347	27.1763
84	9.18255
85.2	9.01017
86.4	8.13137
87.6	7.64597
88.8	6.92885
90	6.83039
91.2	7.3147
92.4	5.72715
93.6	6.60559

## Sheet: Figure 3E
Figure 3E
KIF21B at plus end	MT	number of event		%
stay	pausing	51	0.386364	38.6364
	growth	28	0.212121	21.2121
detach	catastrophe	33	0.25	25
	growth	20	0.151515	15.1515
	n	132

## Sheet: Figure 3H
Figure 3H	MT growth rate	Tubulin (15 µM) + EB3 (20 nM)	Tubulin (15 µM) + EB3 (20 nM) + KIF21B	Tubulin (30 µM) + EB3 (20 nM)	Tubulin (30 µM) + EB3 (20 nM) + KIF21B
		3.43377	2.26652	3.42158	4.1176
		4.79571	3.26788	7.82858	4.20212
		3.84307	3.43215	8.0158	3.10604
		4.59529	3.11685	6.66326	2.8333
		3.94928	3.53654	5.45267	2.9167
		4.34672	2.87997	5.45267	3.49996
		4.1206	2.58463	5.76744	3.76665
		4.55219	3.30363	6.12557	4.23604
		4.3637	3.40339	3.70315	3.54161
		4.05067	3.47728	5.7954	4.10709
		4.20949	3.67984	5.75703	4.38688
		3.92041	3.31317	4.54467	5.30004
		4.15219	3.52617	5.77849	3.84144
		5.40758	3.47217	5.6146	4.93417
		3.48059	3.32239	4.73453	5.53921
		4.40005	3.30363	4.55702	2.7174
		4.14313	3.86713	5.28087	2.69607
		3.27044	3.85715	4.79295	3.12498
		3.72923	1.38888	5.01532	3.45235
		3.24523	2.13844	3.92858	4.94037
		4.60105	2.35401	5.23538	4.45404
		3.77457	2.23137	4.74442	4.52389
		3.23467	2.03126	5.11251	4.06242
		3.97289	2.22969	4.55935	3.587
		3.55533	3.5114	5.04606	3.26089
		3.61273	3.48679	4.1322	4.34781
		3.71651	3.04689	5.84406	4.66346
		4.85754	3.41212	5.65145	5.00001
		4.64476	3.33796	7.44678	6.25013
		4.25488	3.19997	7.30924	5.99996
		3.74999	3.4028	7.98138	6.12912
		4.08743	3.00002	5.77974	4.13271
		2.78788	2.84094	3.95447	4.52389
		3.98665	4.00692	4.79258	5.14695
		2.74847	2.77293	5.61398	5.99996
		2.97007	2.89708	5.46769	3.67643
		4.54878	2.89854	5.09432	4.19645
		2.98507	3.14618	6.01379	4.56256
		3.93408	3.75	5.23382	3.73417
		2.74684	2.30774	4.62234	4.78572
		4.19762	2.00307	5.56005	5.13896
		3.23746	3.78023	6.32969	5.45444
		3.77539	3.94202	4.38159	4.82752
		4.43778	2.87187	4.4226	5.00001
		3.10982	3.85742	5.62502	5.97967
		4.36773	2.67011	8.56356	6.22962
		4.34218	2.24113	4.58737	4.74991
		3.80678	4.04765	6.36361	5.38456
		4.70565	4.37505	5.02498	5.703
		4.45406	3.6207	4.84009	4.28029
		3.27044	4.95965	5.19228	6.66668
		3.72923	3.38589	4.78908	4.60002
		3.24523	4.0701	6.35057	5.00001
		4.60105	3.37497	6.02455	5.09615
		3.77457	3.78234	4.65147	4.78267
		3.23467	4.18267	5.28694	4.29491
		3.97289	3.89887	5.02574	4.56086
		3.55533	3.14863	4.44167	4.84366
		3.61273	4.02941	5.82032	4.61864
		3.71651	3.28126	5.15634	5.31253
		4.85754	5.0573	4.6061	4.40473
		4.64476	2.48593	4.33833	3.19882
		4.25488	2.44609	6.09378	3.92104
		3.74999	3.97593	4.37843	4.84366
		4.08743	3.93569	6.89999	3.37055
		4.75799	2.53522	8.37887	3.08119
		3.98665	2.74308	4.11737	5.38038
		3.91591	2.18281	5.19112	4.20145
		3.80431	4.01787	5.90022	4.04769
		4.39882	2.31614	6.10574	4.10451
		3.72173	3.14997	5.89112	4.93417
			2.49999		3.86367
			2.28452		4.77272
			3.46149		5.4167
			2.6786		3.88892
			2.29171		3.35218
			3.55265		6.04658
			3.17304		3.61113
			4.05403		5.90912
			3.43745		4.65117
			4.06256
			3.26086
			2.70857
			2.94513
			2.63672
			2.83559
			2.81251
			2.64965
			2.42645
			3.64582
			3.17922
			3.79954
			3.35501
			4.20019
			2.18203
			2.41643
			2.55741
			2.46629
			3.24183
			3.19952

## Sheet: Figure 3I
Figure 3I	MT catastrophe frequency	Data represented are growth time	catastrophe frequency = 1/Avg growth time ( refer Renu Mohan et al. PNAS 2013)
	Tubulin (15 µM) + EB3 (20 nM)	Tubulin (15 µM) + EB3 (20 nM) + KIF21B	Tubulin (30 µM) + EB3 (20 nM)	Tubulin (30 µM) + EB3 (20 nM) + KIF21B
	2.76666	1.10417	2.29217	0.414018
	1.72955	1.16666	2.28332	1.16714
	3.69168	0.983337	1.76962	1.65039
	2.88335	0.644073	2.09168	0.37453
	3.44799	0.837497	1.82696	0.601246
	2.26298	1.42242	1.82696	0.504969
	1.77685	1.31002	1.97273	1.87149
	3.35001	0.649631	2.09166	0.895376
	1.37295	0.749164	2.66666	0.597234
	1.97289	0.611215	1.4312	1.04859
	3.40488	0.593758	2.36667	1.32616
	1.1	0.999271	2.24166	0.630453
	2.40834	1.11665	2.3464	1.02171
	2.66154	0.860829	2.31621	0.949403
	2.78332	0.652511	1.41565	1.28345
	1.25304	0.149395	2.52563	1.14778
	2.07153	0.533333	2.36028	1.26506
	2.54167	0.583338	2.11446	0.701457
	3.01735	1.31226	2.71569	0.51751
	1.73333	1.0032	2.1011	1.03865
	2.35	2.28333	3.00835	2.16499
	2.55732	0.584386	2.60833	1.0496
	1.75833	0.799994	2.59167	0.393066
	3.08335	0.616663	2.74165	1.14561
	2.40834	1.22503	2.00076	1.15103
	2.73491	0.950005	2.63533	0.572633
	4.67502	0.306474	1.28058	1.30094
	3.21666	0.617269	1.1812	0.500789
	3.10834	1.51666	2.35001	0.354495
	2.59999	1.25	1.96668	0.669831
	1.71667	0.565737	1.89769	0.780238
	3.24166	0.849271	2.16143	1.21959
	1.59167	1.64999	1.83334	0.525083
	2.50834	1.01107	2.00833	0.424634
	2.68495	0.748172	2.15225	0.373714
	2.08332	1.2197	2.13085	0.852497
	2.30833	0.81267	2.59631	0.70625
	1.67474	1.32826	2.73332	0.99442
	2.71666	0.850001	2.22487	1.97319
	3.60037	1.51665	2.05615	0.872325
	4.25834	1.50727	1.60001	0.450661
	3.47499	0.796674	1.71317	0.822271
	3.69167	0.290365	3.90835	0.724738
	2.81668	1.02102	3.06666	0.880372
	3.53069	1.13696	1.76666	0.982124
	2.17501	1.11152	1.6657	1.52497
	2.21666	1.38602	1.56923	1.50296
	3.30001	1.04999	2.47501	0.323848
	1.72516	0.757668	2.5	0.799957
	2.46862	0.96667	2.13352	1.39693
	2.54167	1.03334	1.3	0.598647
	3.01735	1.09815	2.02941	0.632548
	1.73333	0.802013	1.5231	0.805922
	2.35	1.05173	2.31701	0.650475
	2.55732	0.994573	1.72817	0.569392
	1.75833	1.3	2.38286	1.05988
	3.08335	0.94463	1.50406	1.84444
	2.40834	1.38374	1.14096	0.397041
	2.73491	0.969925	1.6	0.757651
	4.67502	1.01237	1.59999	0.797557
	3.21666	0.823974	1.88156	1.31864
	3.10834	0.742043	2.25729	0.871598
	2.59999	1.10437	2.34028	0.599151
	1.71667	1.38333	1.2357	0.406822
	3.24166	1.22344	1.45833	0.426367
	1.43388	0.595636	2.17825	0.818298
	2.50834	1.79677	2.69766	1.15153
	2.82085	1.11901	1.99421	1.80225
	1.14447	0.924392	2.43329	0.517828
	1.96909	1.1269	2.08764	1.67804
	1.448	1.04081	2.11699	0.949505
		1.23092		0.824392
		1.4434		0.682369
		0.660997		0.302831
		0.900596		0.903222
		0.590568		1.06068
		0.630827		0.23548
		0.823914		0.899761
		0.615814		0.556189
		1.01737		1.07389
		0.713647
		1.01856
		0.862902
		0.844726
		1.33302
		0.798647
		0.808959
		0.806194
		0.733982
		0.839005
		0.831216
		0.843855
		0.75811
		0.711453
		1.13218
		0.797514
		1.06388
		1.21281
		1.04423
		0.785218
