# Supplementary material for: Kinesin-4 KIF21B is a potent microtubule pausing factor
Source: eLife. 2017 Mar 14;6:e24746. doi: 10.7554/eLife.24746 (PMC5383399; doi:10.7554/eLife.24746)
Supplement: Figure 3—figure supplements 1—source data 1. — DOI: http://dx.doi.org/10.7554/eLife.24746.015 [file elife-24746-fig2.xlsx]

## Sheet: Figure 3-Figure Supplement 1A
Figure 3 – Figure Supplement 1A	GFP	EB3-GFP	KIF21B FL-GFP
	4635.97	7241.9	13207.1
	17256	10269.5	8800.9
	5833.59	16416.1	8283.45
	8699.51	6027.23	16936.6
	11893.7	26054.2	6918.23
	6896.67	15544.2	4746.77
	6868.95	6681.17	4456.54
	6040.41	14360.4	37830.7
	9989.62	12797.7	20983.2
	4791.15	6728.13	5398.7
	7657.52	23537.9	15795.4
	15054.3	25475.4	7689.74
	8553.53	10819.4	6628.12
	5097.47	15377.9	6255.26
	14319.4	14983.3	4301.81
	15443.1	8959.86	11293.4
	11896.2	24217.5	7256.77
	6195.48	27013.1	13121.7
	5413.04	20786.1	6646.49
	6254.28	10622.4	9017.61
	10768.1	16427.1	6640.42
	8495.49	24119.4	23972.6
	8204.51	5243.8	7410.71
	11749.3	9725.83	17794.6
	5458.45	22358.8	8497.36
	40979.8	6633.17	5641.99
	8167.35	7672.8	12920.4
	19165.5	30744.8	6405.85
	6461.58	5748.12	19375.4
	8291.04	10458.7	13175.7
	16609.8	19425.7	8788.3
	4955.89	14644.1	15878.3
	6375.84	4648.01	13548.9
	3528.52	10207.4	10484.7
	11995.5	19820.3	6697.13
	5252.33	29987.8	9187.77
	4779.32	17602.7	11220.2
	7991.44	4028.31	8066.78
	11964.1	11355	11543.9
	16978	14474.5	5351.46
	4348.23	13435.9	15780.8
	14165.2	11643.4	33267
	10803.6	6013.16	7481.27
	7903.46	7980.19	6819.67
	7374.49	7295.02	10046.1
	5422.33	8883.03	18456.7
	6156.43	15006.3	12986.7
	3820.69	18629.9	26650.6
	4488.77	4699.77	18260
	6005.74	26747.5	5084.49
	8606.15	13252	6488.91
	4522.77	27889.5	6425.42
	13720.1	4057.91	11047.5
	7973.33	15363.1	5611.04
	6273.97	10604.1	11910.2
	15187.5	15277.1	13712.5
	9075.77	20539.5	7603.87
	8065.73	46505.6	10838.1
	7760.43	11584.1	14029.6
	3361.41	8093.85	4080.36
	14635	18001.3	9141.69
	2785.19	10396.4	10142.1
	18355.2	4345.2	11071.1
	5887.72	17296.3	5733.65
	4817.44	13782.7	7680.83
	6877.26	16867.8	6584.18
	9111.33	14439.2	15427.1
	9404.39	8020.2	11199.9
	9547.14	17960.1	8542.76
	5259.43	14350.2	18695.6
	4885.27	17760.7	14029.6
	3233.7	8318.32	9829.12
	18168.4	11536.9	14270.3
	6435.09	12534.5	13216.2
	3252.64	11214.1	5303.64
	4911.49	3387.42	22966.2
	7324.18	7292.49	15652.1
	14395.9	12021.3	12552
	9761.05	18645.8	7686.28
	9641.67	13317.7	9936.99
	6671	22489	5930.24
	10405.4	29135	11598.6
	7322.41	11379.9	11674.5
	5379.1	14477.7	13746.5
	4580.29	13524.1	4377.98
	7687.35	10276.9	4016.41
	6883.34	15688.6	12819
	4435.73	19145.5	7772.88
	11910.6	15744.7	43763.9
	9581.88	11874.9	10812.2
	9160.41	17199.6	13248.3
	15810.1	6884.94	7932.35
	8049.48	10786.4	43669.4
	11762.9	7060.06	9114.3
	9873.06	15958.6	13001.2
	14875	23229	5223.91
	11904	12894.2	4613.5
	10833	12979	14191
	4114.42	7353.84	15908.8
	12446.2	12329.7	7809.44
	8142.74	22697.8	4456.33
	3538.89	17525.6	23384.4
	6077.15	5099.01	16734
	6279.43	7959.49	12403.3
	8207.86	12323.3	4486.43
	8175.21	17136.5	5723.22
	9963.33	10144.5	11680
	7455.15	10732.4	22437.4
	6044.93	15753.1	13209.1
	8936.61	16889.4	4120.81
	11916.3	14277.3	4658.91
	2896.43	6195.75	14701.2
	4779.02	3700.56	8329
	6093.47	19673.4	24128.4
	6500.76	30522.3	21622.1
	4988.91	6770.46	8745.29
	3353.65	9476.98	19896.2
	9198.72	5919.18	13208.4
	16057.2	4508.11	8328.2
	5459.78	26078.1	20330.4
	10965.6	16334.2	12436.1
	5485.15	10164.4	11401.8
	4535.3	16850.4	45338.6
	5285.25	5271.79	8617.68
	6328.68	15849.7	4637.38
	10801.3	13566.4	13944
	19454	22351.1	10536.5
	6852.82	7221.68	11487.6
	6266.97	10751.9	5913.96
	6095.81	10365.3	15353.9
	9187.05	30471.8	24651
	18845.6	47516.7	21728
	7031.69	19247.8	5999.5
	8292.85	7071.7	9221.51
	4987.43	21559.9	11627.4
	10256.6	10773.5	6511.66
	6273.44	11244.1	9534.93
	13285.2	6866.77	9988.8
	8358.65	7401.89	11316.5
	4077.06	5972.84	12073.5
	19616.7	30297.8	8579.92
	5166.92	7957.23	8763.83
	5382.48	15021.4	14119
	5720.62	13924.7	9876.48
	6783.45	25597.8	6403.1
	10262.5	10648.7	5007.72
	11705.5	17318.8	11640.2
	13533.7	7281.16	12443.2
	6240.85	5633.35	13654.6
	8169.45	19102.2	3156.01
	14302.5	8120.2	12293.4
	9270.2	15520.9	8186.84
	5964.38	7133.57	8183.14
	8167.43	6276.56	6787.03
	6760.51	15775.5	15618.2
	5296.94	7888.48	11046.5
	10107.7	6003.82	31560.6
	7717.39	9979.35	6415.8
	5376.09	11139.8	8168.82
	4936.09	11496.1	13046.7
	2968.42	6789.95	11211.6
	5847.1	7521.41	4858.13
	13454.1	12620.5	20244.3
	4730.98	5018.13	9403.63
	15995.5	18261.4	9257.2
	5108.84	18629.1	8785.95
	9427.22	5833.54	18512.7
	9077.31	7240.61	9495.27
	5531.32	7573.4	15612.7
	10719.7	9936.58	16302.4
	5372.52	15362.2	14843.5
	8383.45	6440.62	12247
	7686.93	20889.9	9542.02
	7406.15	7374.96	7974.62
	17255.4	11154.4	11470.4
	7851.84	15567.3	17613.4
	4543.39	20232.3	10360.2
	10236.1	12244.1	9719.93
	16359.5	13500.1	9037.65
	12981.2	7345.8	9989.38
	11236.4	7503.03	7516.44
	11162	20086.2	12650.9
	7652.97	24085.1	9548.11
	6050.11	15822.5	5040.48
	7237.31	5562.2	23229.9
	9023.1	57376.2	35574.4
	6735.18	9242.61	15033
	17390.9	14695.3	8919.5
	4112.62	8888.67	5718.14
	8510.59	21612	14245.6
	12646.3	14335.9	10563.4
	5968.76	18044.7	12353.7
	12527.5	10334.5	8274.21
	6865.84	16978.7	9729.01
	11633.5	33477.6	15946.3
	8743.94	25359.3	5196.52
	12292.2	22175.8	8203.35
	8513.92	25579.2	12272.8
	4081.18	8383.68	18314
	4293.21	15673.1	10973.5
	4251.8	25060.5	13070.5
	16572.9	21393.6	11718.4
	16646	54899.7	14607.3
	5092	42718	6660.81
	10789.9	23343.5	6042.1
	5346.16	6759.15	17574.7
	10292.5	7955.51	13815.8
	6560.17	14039.6	10984.7
	14704.1	13351.9	12198.9
	15888.7	13059.7	8866.47
	4512.16	5716.93	19891.6
	16459	36006.2	5052.38
	9382.21	37653.1	11879.1
	9042.84	8903.64	6257.34
	6078.69	10183.8	14466.2
	5356.36	6121.39	6929.68
	9787.43	9356.79	6551.24
	6104.13	28384.7	6689.15
	6271.45	18581.2	12067.2
	10390.7	15863	8423.51
	6043.29	13925.7	7138.85
	11853.3	11496.6	11750.6
	6671	26234.5	7085.02
	9378.79	33825.8	11606.5
	6901.7	8105.4	14330.5
	21537.8	12098.4	8013
	8785.29	17193.1	8477.23
	5356.49	7194.41	5981.8
	4509.61	13512.4	10686.9
	3831.93	7129.98	12500.1
	4976.63	13104.6	10229.1
	8234.46	6789.88	10531.8
	5119.37	20306.5	11330.7
	12802.3	4517.52	16993.1
	3947.74	13517.6	14841.4
	5963.6	10293.2	13032.1
	3069.53	20196.6	10349.7
	4874.86	6107.76	5324.24
	9908.58	4011.73	16174.5
	8441.79	5364.04	10658.6
	10292.1	5536.7	12925.8
	3076.05	20260.5	7755.24
	4921.65	19732.3	14436.7
	4334.97	16910.7	5177.61
	4272.49	29933.8	31693.5
	7277.95	6255.04	16615.5
	7749.46	12767.4	5629.56
	16272.3	18248.7	24924.7
	8436.26	6637.58	17258.5
	3744.94	6216.25	10372.6
	8018.85	6377.99	9869.61
	8079.86	60533.4	14205
	4085.96	10104.3	13694.6
	11370	5164.9	25222.3
	4550.53	19305.6	14049.5
	6449.9	6056.72	9240.08
	3691.62	8850.86	13563.4
	18053.3	5648.39	6961.2
	10365.4	13635.7	48349.9
	6503.81	6745.95	7003.91
	3524.22	11513.7	6078.74
	11016.4	5756.88	6873.56
	4432.28	7369.95	11500.9
	8755.67	6021.8	9857.05
	4778.87	12681.4	9603.32
	14035.3	6923.82	17740.4
	6453.84	39341.4	10994.8
	9803.07	21528.2	13165.6
	9987.56	16843.1	8884.71
	2967.36	25719.2	19827.6
	6412.14	22141.6	8182.73
	5862.76	12383.5	8555.01
	7935.8	6706.69	7464.62
	6366.71	7679.35	8141.48
	7187.64	15842.6	13367.3
	13713.4	9377.12	6696.35
	12474.6	12095.5	24482.5
	6638.64	6847.17	9107.24
	7911.39	25567.8	15723.3
	21909.5	19147.9	13929.1
	7427.92	11420.8	7122.73
	10434	5745.8	4706.6
	7472.83	12400.6	17058.7
	11117.8	8715.46	7464.36
	5401.07	8222.09	7393.27
	15286.1	8734.77	10578.5
	5315.52	8432.71	6147.59
	7680.84	11716.2	35205.7
	5422.15	23352.5	4708.66
	8233.16	8820.57	14104.1
	12085.8	17657.4	10335.6
	5088.15	25532.5	9086.17
	4179.58	20011.6	16108.3
	10677.4	5268.29	7089.12
	21518.1	9189.76	14890.8
	7627.67	23148.1	6511.31
	9641.4	13678.6	8748.09
	2947.4	7347.69	14430.7
	4571.63	14062.6	5161.51
	7301.15	11945.5	9983.27
	5763.54	11328.6	8089.79
	10280.2	9832.24	12986.2
	12495.8	13833.9	12874.8
	6066.96	12177.6	9963.21
	8290.94	12045.6	14154.8
	3828.97	11650.6	28389.9
	2879.38	14244.7	12198.8
	6253.5	8642.54	11625.7
	4787.16	10354.6	23342.7
	3299.11	8324.44	13305.8
	4780.97	12021	15982.2
	10036.6	11956.7	19519.7
	6740.76	9982.22	9069.07
	6059.52	30491.5	13972.6
	4891.06	3994.25	11089.7
	10668.7	21731.8	15736.6
	10014.5	23914.2	13261.1
	14317.7	22749	17321.9
	7337.96	29709	12020
	2893.01	8478.38	15404.3
	4253.18	11716.7	12752.8
	6133.15	4727.59	6422.4
	12425.9	8198.46	37568.2
	11684.3	9754.52	10462.1
	7708.06	7063.34	10295.1
	10200.1	12045.7	6782.51
	5438.07	7636.35	4112.82
	4963.49	8497.67	6775.62
	7770.09	8968.17	8919.02
	8834.72	25336.7	7425.78
	6576.66	4707.47	4276.35
	11607.6	4293.47	16552.8
	23435.9	5804.4	11582
	7974.92	15138.6	11527.1
	8667.66	5822.83	10352.5
	5529.58	17015.4	4642.3
	4052.88	5265.65	10003.8
	9175.01	4215.77	14159.5
	4605.54	17501.4	6519.47
	5191.55	19161.6	11935.8
	9669.5	7749.77	13240.1
	8985.09	8111.82	13530
	9886.93	20343.9	13117.7
	5253.27	10744.7	13149.7
	9544.23	8223.31	25964.4
	4758.88	13374.5	8839.75
	3789.08	13655.8	5579.45
	6786.98	9770.27	10861.5
	3974.72	9565.91	12097.8
	8959.76	14861.2	13701.1
	11134.3	9450.18	8333.56
	4057.87	24464.7	5984.24
	7636.39	8933.54	4830.99
	10618	10179.4	5858.15
	7104.31	10247.6	6704.3
	8643.17	15560.1	12110.6
	8020.59	8973.08	10286.9
	9965.19	12502.5	12388.3
	5999.96	7896.27	18677
	8654.13	8809.74	16087.3
	9639.02	5977.31	6984.83
	18578.1	11250.4	6176.08
	6086.85	29478.5	8720.82
	5188.28	12077.6	7491.16
	5640.23	38050.8	8683.03
	4277.12	6876.77	4537.86
	6570.77	4467.93	10062.3
	7440.78	15686.2	10144.3
	5025.37	12320.7	23652.3
	12097.5	12787.2	12312.2
	8041.96	28267.3	18588.5
	13614.8	30665.6	5463.73
	4365.39	5266.44	13755.9
	4598.38	10559.4	7322.94
	4628.55	12998.1	18083
	5844.89	23398.2	13763.5
	7939.67	9819.13	13179.6
	16154.8	22282.1	13558.5
	10643.7	13976	11144
	13863	40394.2	15621.3
	15459.7	12057.8	29164.7
	6215.71	22280.8	12329.5
	6454.25	15481.6	20938
	4107.37	8503.91	7760.49
	5983.91	16059.4	14438.2
	5931.14	21358.2	11357.5
	4504.49	4663.42	6434.83
	6181.86	61160.4	9744.79
	4510.64	12155	29707
	9974.45	9070.75	11569.7
	3326.24	11374.4	9863.46
	7801.9	30329.2	12431.2
	11196.6	21152.7	12025.2
	5984.15	13485.7	8108.15
	4713.99	18596.7	5901.8
	5143.99	10270.1	6509.57
	5378.27	16482	9693.21
	6828.9	11585.3	5197.86
	3777.35	24221.4	7163.31
	7082.52	4890.39	13586.6
	5936.71	7674.48	4927.59
	5549.71	28126.3	9012.58
	11344.9	6028.62	18727.1
	8050.98	9536.26	8399.82
	7315.93	14108.1	44820.3
	4872.82	10764.5	10450.7
	4358.65	16836.9	11451.5
	15000.4	7671.55	18241.8
	2966.76	7731.41	6373.22
	4746.79	6733.77	11304.4
	9006.22	15072.8	11219.1
	7288.45	5181.5	22738.2
	6120.33	9303.45	11819.7
	4887.99	19070.8	5317.77
	9497.46	17403.5	9469.58
	10951.2	6686.68	48426.2
	10240.9	6048.99	12373.7
	25155.3	6889.42	6437.47
	4250.06	19718	27587.7
	5261.06	5760.47	4935.89
	8313.33	9320.75	10651
	10560	23419.7	19172.4
	5792.2	12424.6	6734.75
	4221.78	13886	17340.8
	6552.94	6359.98	20615.7
	6493.13	33936	24603.1
	3883.93	24856.2	9280.15
	10785.4	5132.09	25312.2
	3578.19	12982.6	4819.67
	6833.81	8861.47	14205.8
	5198.74	9519.18	18668.2
	4960.8	11785.5	11206.2
	8924.62	10516.9	4596.55
	4824.45	8587.68	12800.5
	5151.87	7033.26	21165.7
	9560.52	55335.2	12494
	6511.76	6691.62	6534.66
	3430.82	4487.17	18589.1
	5074.69	12274.2	28016.3
	13387.8	11885	19610.7
	17743.7	5854.96	9897.65
	7784.36	18379.3	12103.6
	11178.5	11463.1	5004.89
	6446.77	7251.74	7407.98
	5795.03	15785.5	6814.3
	6874.18	11633.4	11656
	7898.41	32118.1	8633.62
	7753.03	19434.3	18237.1
	14880.7	22405.8	6913.75
	5409.11	13756.3	12831.1
	9016.11	15422.9	20073.6
	5769.35	16185.4	7753.44
	4851.13	23242.1	12917.6
	10332.6	7504.48	9258.75
	12692.5	14580	7347.13
	4895.74	27370.2	12027.4
	4772.24	12282.7	30446.8
	8656.65	4372.71	12292.4
	5597.19	4367.24	8768.41
	6764.1	7114.81	15023.9
	5819.69	9498.62	11189.8
	7023.7	20570.1	13951
	14917.1	36024.1	38138.7
	13480.2	9716.92	6633.52
	4183.06	9083.22	10962.3
	9632.24	10446.9	6579.69
	11602.7	30485.5	7307.16
	7481.59	19937.3	8107.08
	6745.11	22884	9543.25
	6347.5	20812.8	14672.5
	7575.62	6588.38	16803.6
	9723.13	15965.1	11554
	4671.78	6859.85	17349.3
	5627.12	6968.66	9075.72
	9214.84	6450.27	14868.4
	6558.11	23430.1	16275.6
	19828.5	15817.4	12408.5
	6546.88	26481.3	17904.7
	9708.55	9269.42	7164.37
	10343.9	15360.5	12292.1
	14628	6349.18	10141.8
	9146.83	10955	11523.1
	10345.8	8897.36	22104.9
	15465.4	18296.6	9220.67
	3783.53	10577.2	4944.29
	19962	12699.4	4858.5
	6752.77	7962.48	7125.56
	16927.8	8402.21	10543.8
	6115.73	10625.3	10640.5
	5193.82	9045.9	24065.6
	6334.12	12808.1	13660.6
	4382.19	11043.2	12595.2
	8683.78	22095	4927.99
	6274.36	16818.2	13901.5
	6730.79	10722	6766.87
	10343	19594.1	9898.21
	16065	24397	4777.01
	16848.1	9114.45	11579.3
	5342.92	29496.2	17597.2
	8680.8	12045.3	9935.59
	9414.22	17118.9	7360.37
	3711.55	9107.41	17428
	4090.66	33893.5	9317.35
	17233	9663.41	18890.6
	8471.23	16615.6	14930
	4283.43	5213.87	22170.1
	13656.4	5309.38	11469.7
	3715.9	7335.47	17652.2
	10582	20150.7	15887.8
	12922.1	8670.54	5371.16
	7837.66	20161.1	10436.9
	4981.71	4168.22	22067.1
	6911.95	19765.9	9568.89
	15483.6	31084.9	10539.2
	8946.07	17042.6	14085.6
	5979.01	20099.8	4584.76
	7692.62	6068.88	17156.1
	3321.82	9533.63	15791.1
	4815.91	8143.57	24325.3
	4771.13	17251.8	12054.8
	7012.38	9029.26	8232.61
	5129.14	6012.45	6068.38
	7130.72	37460.7	11061.8
	15225.2	12898.3	17924
	5816.56	7610.62	5439.5
	7329.14	22742.2	8008.3
	7194.24	8484.41	9267.49
	4098.62	6470.02	9922.11
	5699.36	4845.36	5716.16
	8304.33	14058.4	9483.63
	5116.61	10363.1	15144.8
	17043.3	15772	7071.68
	4251.32	17284.1	20186.5
	3970.05	14772.1	12824.9
	6350.73	8867.05	12307.3
	5806.27	11804.1	11131.4
	5561.84	8963.67	12924.8
	5562.17	4157.2	8604.41
	7620.47	10693.6	9467.33
	5004.96	21994	6471.4
	5428.63	27389.4	17887.2
	14399.9	12766.9	15796.1
	12269.9	19637.9	11447.3
	9585.85	13577.9	7087.17
	6916.27	5962.33	10314.9
	6429.82	5921.26	15421
	10515.4	12585.3	5432.85
	7742.79	41945.3	9672.35
	13235.2	8192.29	8723.12
	6568.8	6799.28	10213.6
	16427.1	6809.52	11966.8
	4291.07	41330.9	9020.53
	4461.26	24331.3	18093.8
	12273.5	12326.8	5773.72
	6072.93	16822.8	12548.1
	4158.65	7956.48	25413.1
	3788.45	23911.1	10886.1
	7262.65	29866.8	11159.3
	6793.38	6847.15	4690.07
	7760.44	15081.9	7332.83
	11676.1	4356.35	11133.8
	18825.1	21737.2	9195.82
	4177.21	11672.3	6173.87
	6965.12	19961	11675.9
	7656.2	14035.2	8942.29
	3789.43	4574.39	15826.8
	12285.4	14650	5254.05
	9476.5	13683.1	9492.39
	15736.3	12723	4007.78
	7879.16	14018.7	6431.8
	11088.6	25656.3	8441.14
	4929.77	11841.6	8315.8
	6795.06	4009.58	10181.2
	5039.86	4784.61	22121.9
	10933.4	18941.2	10379.5
	3237.43	21722	8779.32
	4742.23	15689.9	7476.39
	4982.57	11936.9	16419.4
	10962.4	7163.97	14634.4
	6519.51	8464.49	11807.6
	3662.89	12929.3	7393.87
	4583.99	8433.42	17987.3
	6179.57	11892.8	5678.9
	8293.52	14868.7	22112.8
	12765.8	21066.9	17743.2
	10621.1	17738	7665.03
	14940.5	7936.5	26831.3
	11406	6852.27	10738.4
	4166.59	12137.2	7339.9
	14124.5	72571.2	9204.76
	7173.11	19226.7	5900.83
	5806.01	21786.5	10675.8
	9531.23	15081.8	13770
	7374.3	14577.6	3275.86
	3775.64	20041.5	8627.66
	10353.7	6694.75	5382.14
	4306.52	41102.4	15573.6
	10216.1	6371.03	15998.5
	5759.51	9079.98	4715.27
	8681.08	7945.99	13141.7
	7648.6	19137.8	5911.1
	8601.72	10983.7	25920
	8628.29	12840.9	15108.2
	5346.77	14360.9	10205.8
	8203.54	22940.1	19462.6
	7580.74	10122.1	7889.42
	5533.53	16001.4	12920.4
	14610.3	17860.2	31733.8
	7534.96	10416.4	12273.8
	4356.59	9731.42	17132.9
	5994.18	8620.62	7567.27
	9886.2	6712.58	28787.1
	12796.1	29042.9	5960.8
	6193.22	16470.7	23878.2
	7552.91	7134.18	22434.2
	5921.34	12609.7	7151.3
	4782	6477.19	25254.7
	5402.72	7354.23	13559.5
	4694.67	18210.8	6481.28
	8634.12	30790.9	7044.54
	12046.6	10925.7	5484.08
	13525.6	11517.4	4691.42
	11813.6	8605.15	6122.85
	11852.2	6771.74	13984.9
	4935.84	16964	17294.8
	9041.91	7146.1	18512.1
	3319.4	22915.1	22909.6
	4185.68	12176	10422
	6189.5	16755.6	7005.48
	16230.8	6630.64	9161.15
	6594.57	12045.2	23121.5
	4798.9	9448.94	8853.33
	12494.9	6376.11	12433.7
	6301.01	8647.22	19613.4
	12015.4	13752.3	18237.2
	11216.3	10913.7	23076.7
	18827.8	26043.9	7120.11
	13996.2	14342.9	12922.9
	8266.76	10698.3	6152.57
	16242	17065.2	18449.6
	10298	4905.87	26896.5
	6052.32	16096.9	11948.8
	10149.2	9167.36	16682.1
	8100.55	15734.9	8750.79
	11143.2	17822.8	14046.8
	6878.13	8929.36	9530.99
	5840.81	8853.6	12235.8
	10679.4	12858.9	30410.7
	4107.28	4167.69	19257.5
	19035.5	17891.7	11429.5
	11092	13378.5	10745.6
	8796.78	5764.58	33145.1
	7808.24	16781	12678.5
	7468.28	7180.82	9062.68
	4401.82	17150.9	16739.5
	4838.12	17859.3	17185.6
	4355.65	7057.58	11573.8
	7446.75	19257	10183.3
	4330	50539	12228
	7486.59	9608.5	8422.9
	11453.6	12896	12469.8
	6104.61	16777.1	8575.67
	8726.48	13841.2	14196.3
	5658.22	17868	4917.45
	15081.7	7907.85	13187.5
	14811.9	5189.05	10523.9
	4164.07	5500.42	13256.4
	8655.11	33578.4	14536.6
	5222.16	33968.7	4672.58
	8472.76	7133.75	9688.5
	9541.76	5129.28	8929.63
	7091.13	11163.6	10976.9
	5349.94	17631.5	12366.8
	11453.8	32100.5	15738
	11748.4	9494.66	4728.41
	10413.3	27296.1	8682.18
	6049.57	7541.44	9548.21
	6312.22	7387.66	10376.5
	8469.75	11288.3	15882
	16016.6	16184.7	12019.6
	4792.07	14818.3	16786.1
	12516.6	25140.2	9507.07
	6879.93	37355.2	26520.9
	4103.5	26278.9	10549.4
	14510.9	10091.4	10688.4
	3416.59	5953.53	5167.52
	3222.45	12597.4	16525.4
	13993.6	9835.66	11797
	5848.08	5795.06	12056.1
	5282.24	6485.49	12304
	8481.71	6755.31	14452.7
	3707.49	5681.31	8503.96
	9044.93	11670.6	7248.81
	12897.9	21366.5	17929.6
	2997.95	13413.3	10192.7
	3214.73	4486.17	10810.1
	6602.58	6136.57	17811.8
	5902.54	8883.82	9538.01
	3110.55	9126.84	18770.7
	10054.6	31333.7	15203.1
	12763.9	8161.31	9527.88
	12567.6	19037.1	11171.7
	4837.99	4235.59	5430.84
	5686.69	24651.7	16954.2
	5667.27	7931.5	11274.1
	7522.58	16882.9	16129.4
	6391.21	7926.62	21605.6
	11183.8	9585.95	13255.9
	7590.06	15594.9	6282.15
	10928.1	21921	12190.9
	7876.95	12701.5	8864.28
	10886.8	4305.2	8066.48
	4028.05	13463.7	4983.42
	3557.44	9148.47	12694.1
	11692.3	17200.2	18359.8
	15710.5	10894.1	12697.3
	15442.4	9659.37	8606.29
	4355.65	11841.8	7774.23
	3647.17	22759.5	10953.4
	15527.2	41198.3	6895.19
	15832.7	5983.32	10445.5
	17633.3	17198.8	7669.39
	11116.6	7150.95	15776.1
	12614.1	37426.5	14264.6
	5977.86	14141.5	4631.38
	4242.83	6220.57	5707.72
	7250.52	13853.7	12455.1
	9183.43	5727.88	11450
	4921.4	31530.3	16846.3
	7144.98	3669.53	4922.48
	6574.32	10457.6	9192.67
	18981	22361.9	19578.2
	7005.33	8620.7	12134.4
	13235	11436.3	5438.55
	8461.89	8512.82	14269
	3203.01	18376.5	5366.59
	5181.08	10909.2	7118.54
	13264.1	15602.6	10623.1
	4160.85	15962.2	10567.9
	5798.77	39696.1	13983.2
	9624.86	7389.88	13220
	16796.2	14647.1	23913
	6697.98	21970.1	13501.1
	12534.1	9525.22	20220
	5217.21	22482.1	20874.1
	8851.26	13676.5	12188.7
	10131.8	42460.7	11425.8
	5129.71	51459.7	16372.5
	5178.65	24249.1	11996.4
	4251.7	13496.5	6476.73
	7815.85	20355.3	14564
	5750.72	17494.9	8180.96
	12231.9	12005	6607.28
	5395.77	5172.24	9743.13
	11253.3	15540.6	7420.04
	12334.2	8554.04	16450.3
	14238.4	14603.8	11402.1
	8574.77	35916	20993.7
	4688.24	42074.2	6902.05
	10600	4475.6	13302.1
	7732.63	45153.6	4800.94
	7974.39	16080.5	9395.59
	9982.95	20607.7	8054.06
	12211.9	4050.21	15154
	12549.6	11721.9	9725.29
	6458.74	5141.05	11711.7
	5365.95	22225.6	9217.3
	3662.75	11320.8	15861.7
	5153.15	8659.9	5139.46
	6862.82	34031.5	17635.6
	7284.56	6721.25	16933
	12146.4	11443.8	5720.63
	3296.84	33241.6	5928.46
	9416.65	13757.5	10259.8
	7669.09	18162.5	19809.1
	9892.12	17414.5	17593.1
	7301.02	7902.54	10216.8
	6732.7	7159.69	12716.9
	14666	9567.84	29437.2
	6583.84	4972.54	6717.23
	11931.5	7379.82	44020.5
	3670.59	4664.96	8776.3
	14192.1	7112.66	26389.2
	3769.09	30683.9	14582.6
	3608.5	33462.2	13953.7
	6156.95	11340.3	6439.29
	8966.11	11130	6968.16
	6293.93	7580.49	12106.8
	13300.6	17621.8	6880.76
	13015.9	6835.37	9570.93
	12898.7	7942.35	11918.7
	5510.01	39008.6	21149.9
	3472.5	9346.85	11109.2
	11742.1	9990.57	3515.28
	9689.49	5453.76	14488.3
	6527.62	8415.59	4228.93
	8130.49	18353.3	11449.9
	12928.4	59443.8	5327.56
	8072.28	8668.98	6668.06
	10142.6	32741.5	13701.9
	7870.96	37237	10577.3
	5615.58	15251	11720.1
	5234.83	11609.7	9697.01
	14885.7	17020.2	15154.1
	7906.69	19247.8	11429.7
	16424.6	8398.06	10429.6
	12984.1	6827.46	24594.2
	4613.74	14119.3	15339.8
	18507.7	14402.4	12204.4
	5650.65	7336.72	13264.9
	9075.83	8516.9	19804.4
	7762.78	12464.7	10420.1
	5926.61	36766.3	24879.3
	3757.04	9935.38	10413.3
	7437.01	18162.3	26686.5
	5016	9287.5	14499
	9412.97	9686.62	18653.4
	6789.92	27381.4	13708.9
	8841.97	28477.1	10797.3
	2974.77	28609.4	9940.58
	18771.5	11610.3	14417.7
	10018.1	13637.3	14791.9
	10624.3	13271.6	16278.8
	8351.07	13080.1	15537.6
	8808.09	9050.61	13207.6
	12118	23128.7	11602.7
	3979.1	7887.19	6791.55
	5539.19	23483.5	15886
	5130.64	8562.03	9930.17
	8154.75	6282.44	10479
	4281.98	7041.97	12903.5
	4106.5	11326.9	5607.01
	7886.32	11149.4	9600.89
	8320.31	20500.5	7797.08
	10722.5	14153.8	9923.32
	10040	7077.41	15632
	8737.13	10721.8	9962.35
	14349.5	7533.77	11469.4
	5577.8	28212.6	13277.4
	11006.4	6417.89	27140.9
	20479.1	8005.97	8531.86
	10152.3	10136.1	12737.6
	5739.16	17534.8	15807.9
	6062.4	4665.58	14188.2
	8866.15	10449.4	11194.4
	4967.54	7030.22	11941.5
	5455.35	6537.81	7339
	6471.43	11172.4	19433.8
	8637.45	24945.6	4736.63
	9589.04	8719.21	16853.7
	4930.9	11648.7	7020.46
	6993.91	6276.18	10578.6
	6964.52	5080.11	8256.27
	4049.56	15971.1	12881.9
	5250.36	30586.9	7290.15
	10614.6	19303.9	5376.75
	7322.69	11245.3	11628.7
	5043.91	8396.4	7965.17
	3346.33	6843.28	9322.35
	9505.24	6815.12	16874.4
	12813.4	4964.75	4506.2
	7867.58	5970.96	16718.8
	4533.24	28164.2	12339.4
	4939.99	32273.4	11095.7
	5522.61	11994.2	10428.1
	4321.03	14972.9	12953.1
	6734.98	13023.1	6641.46
	14539.1	20839	11903
	9646.24	10748.5	11505.7
	7788.95	13757.7	14641
	9813.1	9289.48	13879.5
	13150.7	13260	14938.1
	10631.4	31090.9	15171.4
	6925.78	13165.1	6223.69
	6759.84	21286.8	13911.2
	7409.12	24036.6	15496
	5800.02	11682.3	6131.85
	6725.94	15217.6	18294.6
	9034.14	12433.8	11544.2
	9512.8	6345.74	5983.5
	7523.18	8400.36	8687.26
	14471.5	23923.1	7703.28
	7382.9	7430.58	32217.7
	4639.6	5242.31	8727.86
	7808.55	10436.4	13748.1
	13662.3	12356	12506.8
	5283.98	9342.25	7553.87
	6853.18	6189.21	10925.2
	22920	8983.84	11767.4
	14959.4	13347.9	13393.9
	8877.98	9782.31	12137.3
	12959.3	6880.78	7571.51
	5255.18	5824.1	12216.9
	4167.58	28616.1	9042.23
	8938.61	11043.6	15727.2
	6107.9	9396.74	11979.2
	5865.71	10528.9	16754
	7984.09	13861.9	12692.6
	15895.2	5370.72	5667.68
	5754.38	7615.19	7955.08
	23582.3	17543.6	7174.61
	7301.04	11319	4622.7
	17895.1	9536.17	10150
	6106.79	15662.7	13481.5
	10602.3	9413.61	10466.6
	6425.23	11119.3	12453.8
	8666.25	17733	15730
	4713.7	17010.8	9129.89
	8988.85	12900.5	14423.6
	8482.64	10307.1	6025.39
	3459.91	12343	11508.4
	3933.1	5647.59	13979.2
	5812.46	9652.65	10825.2
	9837.38	38866.8	13637.2
	7870.19	20447.7	14347.4
	10521.2	4127.32	8757.03
	11405.6	12375.8	6284.2
	16505.1	14073.5	19354.1
	10624.5	16611.9	9016.52
	9228.97	20898.2	11742.6
	8534.68	8707.75	24519
	8985.09	54884.5	6373.94
	7126.44	20379.3	11482.3
	12303.4	13230.8	14630.6
	15860.9	27908.8	11961.7
	4673.32	15225.1	8454.54
	15627.9	6738.72	26241.7
	7701.81	19835.7	6213.4
	12556.6	16295.9	8534.01
	10603.8	13718.5	6371.59
	8215.61	9299.91	14014.1
	5634.89	28235.6	15390.5
	4628.05	5427.52	15557.7
	4323.36	22736.1	7394.19
	5211.88	33235.3	5501.1
	15494.3	39604.3	52217.6
	12324.5	14173.7	10021.4
	7218.92	6497.92	4512.54
	6001.63	10072.8	13428.4
	7358.76	36749.6	14066.6
	7399.95	6464.43	19149.4
	18523.7	7572.59	7886.71
	9746.95	9511.88	10986.9
	14158.3	6484.16	13179
	7584.88	31783.2	8673.66
	14771	13078	13395
	7225.99	10051.2	7994.06
	4374.73	15688.7	8746.48
	9538.34	19345.4	14218.7
	8464.38	20053.2	11721.8
	3831.9	33834.9	10349.1
	8537.46	8867.46	6579.12
	5956.47	4461.56	15775
	11051.1	68479.2	12815
	12173.8	22721.5	12663.5
	14283.2	35662.9	9074.95
	12930	7859.62	17617
	10417.6	13280.3	16382.3
	6745.26	5891.91	7647.37
	14112	11361	34139.7
	4982.56	14569.2	12193.9
	6929.77	12795.1	9847.63
	16993.8	6648.98	14192.5
	4440.88	9659.98	8419.29
	6398.61	31834.5	16755.9
	6625.79	18475.7	6574.89
	5657.98	15197.3	22793.2
	4601.09	9290.87	9288.89
	11642.7	15438.6	4764.03
	4291.4	8638.18	17094.6
	6708.2	9400.55	10588.2
	6588.36	23874	5732.76
	17819.7	12907.6	3823.06
	13415.2	41194.8	6922.54
	4492.63	16945	9132.75
	13438.5	5536.56	22395.7
	3542.15	13991.7	14235.5
	8003.64	9122.36	6980.16
	4640.94	19476.3	17487
	8990	8497.64	12008.1
	10517	24342.8	5894.12
	7369.08	26555.2	12253.9
	14573	44188.8	14184.7
	12672.1	22861.8	10700.3
	12692.9	16685.4	9767.52
	4268.36	5579.76	40513.2
	10430	8005.05	8880.37
	18317.7	15464.5	7760.66
	7946.89	11230.3	10747.8
	10085.5	13757.6	8653.87
	6478.81	10600	5581.83
	7824.55	9906.75	11824.7
	4697.07	8078.95	16786.5
	9928.54	55508	19454.3
	4084.48	8652.81	9158.82
	13805.4	15671.3	6249.63
	7130.75	11109.1	36956.6
	6840.21	4439.68	21778.6
	6983.81	12445.7	8614.33
	5416.74	13444.2	4178.2
	20732.3	16932.6	8298.9
	4404.88	15471	29702.2
	4586.81	7012.46	13153.7
	14801.4	4606.44	13524
	9219.85	6182.35	7147.35
	7575.13	16044.3	9202.1
	17628.5	9366.31	7952.39
	3981.64	15264.9	10958.9
	6781.92	9927.52	4915.44
	14299.1	11075.2	8828.35
	8494.73	11438.8	13903.6
	18131.3	6508.45	7588.73
	19128.9	12867.8	20005.8
	8208.27	12802	6496.98
	8815.55	5812.46	12440.6
	6036.56	20023.6	18132.2
	5789.84	20329.6	9776.76
	11415.3	7969.11	5953.04
	7017.1	6692.6	8187.88
	15420.3	23148.4	29728.3
	7557.38	11203.8	13539.9
	8521.95	9685.38	8577.87
	11636.4	20559.4	12333
	5256.74	10431	7773.1
	12855.4	39737.4	31516.5
	4485.28	6498.85	11101.2
	5575.8	8284.18	18213.7
	6357.39	7805.42	16757.2
	20530.6	4365.77	33839.3
	4520.9	35802.9	19385.2
	5868.84	9188.23	11675.7
	8527.62	9109.36	8344.92
	13213.3	11318.9	15105.9
	4194.39	32582.4	6926.92
	16656.4	19406.4	10572.5
	10910.9	17214.1	7086.07
	17946	7281.76	8946.9
	5441.88	28592.3	12256.1
	4930.56	7786.22	10454.5
	5797.66	15460.2	9600.84
	10067.5	8467.36	5735.12
	6253.42	10517.7	12115.3
	6199.33	25931.8	10819.7
	7204.68	31018.2	7406.85
	8090.98	19157.2	12795.9
	12517.4	15390.5	12153.7
	5620.24	18058.4	9577.15
	15314.4	9208.75	12462
	4312.67	11953.6	10327.9
	5167.08	33499.7	5740.23
	8830.41	6566.03	8657.8
	5989.83	10751.8	13023
	4223.19	50146.4	12050.6
	6317.62	6650.51	6450.7
	17502.3	29788.4	6151.44
	10897.1	4415.34	14285.5
	6316.27	5824.62	8073.96
	8339.95	18356	11755.4
	12096.6	22028	10463.7
	9801.22	19884.5	8982.8
	7856.77	13110.3	9651.2
	10636.3	21494.8	18391.1
	6933.67	16507.1	11135.6
	5561.57	8346.18	11973.8
	4587.1	7432.56	9297.32
	8012.67	27956.5	7838.28
	6724.13	10794	19221.2
	9349.22	21403.9	22380.3
	9450.32	16276.9	8375.43
	8326.04	6983.16	4395.53
	9158.54	25021.8	4170.48
	3446.19	16982.5	10160.3
	9619.42	12359.6	17016.4
	13082.4	8372.08	11178.2
	4889.23	17462.2	12825.8
	12615.9	4078.5	17061.9
	7768.36	6220.56	9559.32
	5370.05	5327.75	11272.7
	9076.39	42041.7	16763.3
	8298.25	5043.4	17706.6
	12860.4	15296.3	9409.42
	8053.32	8587.42	13047.5
	10249.2	11115.5	9568.65
	4776.67	9104.73	12536.4
	4512.1	20019.4	12599.3
	8044.94	15090.5	3814.18
	7630.81	16844.5	9035.63
	5437.63	26852.8	5137.76
	8219.54	8575.21	62543.2
	9533.2	41192.3	9053.47
	6230.52	12377.9	8458.03
	5786.09	5041.05	8380.63
	4704.41	11087.7	12747.9
	19608.1	9098.63	9991.23
	4643.95	8453.58	19773.2
	5551.47	20391.9	21721.7
	3360.2	20877.8	8416.27
	14138.1	24183.4	9912.53
	20567.8	17486.7	11532.5
	13457	10507.8	12532.4
	8884.5	6714.23	13188
	8881.42	21480.2	6721.13
	4087.46	8445.02	11371.5
	6323.19	11206.2	12062.9
	5871.28	6601.41	9986.44
	6268.34	15174.8	16270
	4772.72	4913.2	10874.8
	11976	21502	11566.7
	12212.4	10670.4	13772.9
	7457.89	14001.3	9533.17
	5493.1	13115.2	18866.9
	27769.4	8263.51	10605.5
	8224.96	8805.12	8249.05
	5275.43	9025.51	6160.47
	18005.4	20447.8	11446.3
	5551.71	6815.99	8799.66
	12002.9	28597.2	14049.5
	12310.5	7442.45	23365.1
	5526.56	13052.6	6720.25
	3926.91	14085.3	13342.5
	4445.58	26132.5	10062
	10676.4	16833.5	4336.47
	5892.31	23484	12246.2
	5909.61	16331.8	7439.41
	7934.88	10639.1	7798.46
	4146.71	16331.5	23176.5
	8652.93	10696.5	23583.2
	3063.53	29181.1	16377.5
	4836.13	12747.8	6113.67
	13415.8	5422.04	11120.9
	8185.09	19280.5	5937.14
	11340.7	8446.18	12006.9
	8316.48	5686.44	12611.2
	7522.78	4888.52	26426.1
	10444.7	7885.89	9120.89
	10645.9	15766.2	6129.32
	7165.29	14515.7	15102.8
	10826.7	13521.2	26859.1
	5259.66	8605.44	8421.33
	11814.6	11229.9	18811.3
	11012.8	9214.09	20636.7
	5685.7	14562.4	6291.57
	13451	34321.3	24315
	16926.4	14191.7	11279.3
	5446.96	10684.1	9307.17
	6000.82	17761.5	7676.44
	14916.5	13308.4	4674.54
	9272.94	10557.2	10032.2
	15391.6	14281.2	16635.2
	5426.15	5491.08	4844.31
	4618.03	5228.77	12561.8
	9831.89	10494.4	7248.02
	16968.4	28112	16082.3
	23887.1	7713.47	7143.85
	3623.71	3591.31	20404.8
	11802.1	7144.61	6568.75
	3586.97	10548.2	6357.34
	11880.4	15898.6	16846.7
	8675.33	28945.9	11047.1
	10021.6	11588.9	8691.48
	10828.1	17660.3	6577.48
	6264.42	10533.4	24120.2
	8299.6	14950.4	10556.1
	4195.11	14758	13902
	11042.6	8082.44	13720.4
	14410.9	13972.7	17059.2
	10964.8	13465.9	3800.02
	8165.56	12375.1	13907.6
	9086.47	7805.95	7410.07
	8328.22	9180.82	9961.27
	18722.6	11271.5	6093.69
	4365.21	6918.72	12233.7
	10173.5	31111.5	7086.59
	12839.6	9653.48	5709.66
	9404.49	12741.9	10222.6
	9742.38	13707.9	14400.2
	3652.66	18857.8	4751.78
	11709.9	8490.93	5881.02
	13719.3	12257	6412.05
	9092.57	19318.6	6385.83
	4500.14	20377.7	14807
	12469.9	14745.2	10202.2
	11793.6	14955.5	6516.8
	5397.79	9775.49	8799.15
	6085.28	7164.56	19125.5
	4990.59	5873.45	14718.8
	12808.4	6588.83	7036.23
	6223.51	20024.8	8356.19
	11598.8	9689.17	10993.8
	4652.95	11977.5	33099.3
	7587.33	12858.7	13983.9
	11653.9	15458.4	19699.9
	6597.66	8881.44	16806.6
	4242.28	28387.7	18232.5
	15361.5	14972.2	16718.1
	10319	10684.5	12286.6
	6876	11628.6	9785.22
	4568.52	24512.8	9056.13
	12436	9863.82	9631.2
	5197.17	4834.1	44658.2
	8955.73	8154.06	6636.09
	13858.6	18317.6	7446.43
	5862.7	16145.3	10080.8
	15445.4	22656	19775.4
	6748.58	50383.5	7315.83
	8609.15	8392.64	8307.59
	4532.47	8473.87	15270.5
	11009	10820.1	12596.7
	4752.32	7524.48	8796.84
	10168.8	10813.2	4749.81
	6724.16	20349.2	20504.4
	7143.84	5572.18	14583.3
	8374.75	12389.1	12102.7
	4507.9	10221.2	5968.31
	7005.98	16460.2	10353.8
	5676.86	18800	8790.94
	7127.43	46131.6	6295
	9649.75	8212.55	17852.9
	6363.6	5783.97	26476.5
	9012.93	10893.1	11963.6
	6029.63	12293.9	8607.4
	9747.11	10332.5	11451.9
	11951.8	5274.36	9525.62
	4875.36	68957.5	7889.38
	4733.29	8013.08	10186
	10313.2	12950	9284.51
	10748.6	20016.5	12377
	9160.85	18776.5	17362.5
	4417.26	10556.4	7061.72
	5583.02	17877.2	7455.93
	12962.7	10160.9	5864.1
	13476	6614.57	15142.2
	11208	13067.5	10734.2
	6047.13	25021.9	12403.6
	7459.74	7982.02	9219.5
	19365.3	8011.37	7854.75
	10495.2	5189.69	19447.1
	14458.4	10980.3	7120.68
	4668.15	22152.2	9845.39
	3957.9	16334	14406.7
	7119.9	13847.3	12163.4
	25844.9	7614.28	13354.9
	5636.44	11056.4	16613.7
	5840.88	14808.8	9888.27
	11214.5	4022.03	3837.3
	5655.09	10864	11887.8
	5993.12	18868.2	23888.6
	12404.3	11070.3	12810.3
	18528.6	9685.9	7948.27
	4629.39	13324.5	3736.13
	3232.28	10952	7641.89
	3920.11	4349.22	8562.06
	28840.3	27724.2	16570.3
	14782.3	9419.2	11692.9
	7370.7	4583.29	15441.1
	4264.71	31882	15949.1
	14058	18523.7	3394.41
	12889.5	18956.9	11001.9
	12275	7883.55	7506.59
	8997.83	31306.1	6621.33
	7251.84	14635.9	11967.1
	6232.79	20577.7	19351.6
	3154.73	9379.66	7032.02
	5687.37	27911.2	13044.7
	7160.07	8141.06	11729.4
	5323.14	11668.6	11073.7
	4612.46	20342	11509.9
	11835.5	68388.3	8499.58
	19798.8	9416.79	6430.16
	7543.71	13110.2	9094.61
	7295.32	5708.09	14018.2
	8403.81	6147.81	10512.1
	4063.03	12080.5	8482
	5385.15	8885.9	8364.42
	4655.06	5846.1	8658.34
	13203.3	20031	5812.2
	10892.8	5597.1	7971.47
	7067.48	21794.1	11374.2
	5169.88	7830.44	11286.2
	4658.33	74136.6	10830.5
	4468.61	14122	18522.3
	7536.81	4975.51	27409.3
	7945.8	25505.2	22922.1
	6867.21	31096.9	7314.39
	8441.98	6604.78	19167.9
	13107	15733.8	16003.1
	10791.8	23186.1	27002.9
	5372.49	4258.56	17232.3
	5123.2	17050.5	9875.48
	5456.38	6651.97	12827.2
	6049.62	9462.73	9300.13
	10594	12570.9	18634.1
	5877.41	4499.81	14235.8
	12219.6	23235.2	28863.8
	8775.25	18690.8	23009.4
	5842.89	24494.4	16895.2
	13757.5	12835.8	19017.5
	9296.34	10051.2	9522.44
	4660.12	6898.25	15357.5
	4609.82	12837.1	9317.3
	4552.43	27595.7	6412.98
	6169.67	34317.3	9980.78
	7863.36	20811.7	12692.2
	12937.5	13578.5	12310
	9143.69	27960.3	13132.2
	4976.02	25740.9	10792.5
	7145.79	24005.5	7204.37
	10104.9	7506.29	17107.5
	4239.94	24370.8	25503.2
	4208.46	4635.56	9792.74
	8890.36	9064.28	8113.1
	3879.02	26044.2	12687.7
	10521.2	8831.96	9151.47
	4666.97	6737.49	8107.84
	4458.74	8301.94	15925
	13774.8	26804.2	6739.92
	10304.6	18137.8	17145.2
	8102.17	9471	8760.22
	9829.86	5536.64	5931.89
	4954.81	13276	9288.44
	8168.79	28947.2	8190.28
	11398.2	12946	15785.5
	11079.4	29729	8756.35
	5185.73	22946.2	16411.6
	6055.48	11524.1	13180.6
	12319.1	4521.99	9851.1
	7188.49	6430.96	7452.91
	9525.9	16892	6551.16
	8468.82	18076	9291.4
	12994.8	25135.5	19797.9
	13875.4	8810.46	3896.77
	8983.66	12382.8	8907.08
	8340.57	21469.1	20549.1
	7115.5	23161.5	8493.53
	12299.4	59095.6	9868.65
	11515.3	9017.33	16206.8
	4411.09	20283.8	11200.9
	6158.06	20872	7607.25
	8025.42	19398.9	17606
	4929.21	5844.64	14055.9
	12540.4	7683.22	31648.2
	4343.95	9998.63	5529.24
	14595.8	13122.9	4855.11
	10756.4	7103.56	7220.63
	3141.59	11632.3	10288.1
	8506.23	32610.5	15191.1
	4868.31	13241.7	11070.9
	5646.61	5769.7	8180.95
	4596.16	24308.3	12782.4
	4500.29	3183.73	20237.7
	6834.55	12789	7897.54
	4204.28	7194.71	7505.1
	6788.33	16829.6	8388.39
	8069.56	29916	5148.12
	9318.65	13557.6	11016
	7486.85	26350.9	25436.2
	3200.89	13610.6	9886.99
	3908.94	21178.7	9410.36
	7868.18	4709.18	12664.5
	4616.7	20209	10917.6
	11753	3063.95	5381.89
	9807.67	5822.18	53552.8
	13582.6	13846.1	13435
	7762.36	7444.21	9404.59
	9967.14	44503.1	10865.4
	6989.3	11174.5	14559.7
	6226.03	31865.2	37953.8
	7599.36	21193.8	9961.43
	17900.1	28431	4872.35
	7349.01	23863.6	11726.4
	16041.7	7900.5	6469.09
	6331.86	24659.6	7806.56
	9673.08	9298	10620.6
	16576.9	12463.5	17928.6
	5829.73	10701.1	11180.8
	8210.33	9728.12	7214.19
	7431.48	5120.51	6736.23
	12048.7	9636.22	4876.19
	8724.28	28788.8	14232.1
	9563.77	4614.26	12876.1
	5934.54	19230	36265.6
	8420.02	48328.3	23005.2
	8749.92	12263.1	14129
	5816.35	5798.11	12796.7
	8976.02	24572.3	8635.74
	9441.54	24331.7	15036.3
	9917.66	16275.1	16695
	11545.8	16315.5	11315
	23173.4	7270.86	7834.61
	7214.68	11907.1	6882.43
	3842.84	9363.88	13663.9
	7686.69	13347.9	4740.73
	6638.44	20570	18762.6
	5975.47	10338.6	9060.63
	4490.09	9712.56	19498.2
	4829.08	6428.27	7781.88
	9959.75	14829.1	18662.8
	10668.2	9780.12	5362.49
	9862.34	38807.5	11285.9
	5456.4	9614.43	18757.8
	9811.27	5786.25	5666.11
	13487.2	27484.3	11383.3
	9386.37	11699.1	7258.17
	5502.27	11254	15037.6
	3969.15	5268.74	70326.5
	4956.78	15834.4	11260.7
	9295.41	16723.6	9681.14
	3863.93	6613.9	12552.7
	6331.01	22130.5	10345
	5676.97	8256.15	8157.8
	12451.9	47384.7	9886.17
	7137.5	10583.6	19333.4
	19169.8	19998.8	10380.4
	4373.38	10703.1	13247.4
	8463.73	5366.11	20766.6
	10626.1	13900.7	6430.62
	11747	9752.91	7966.71
	5250.88	5557.73	20096.7
	6438.36	14464.6	24372.2
	6430.89	28715.8	4279.9
	12644.2	19518.7	16121.3
	8344.15	34273.3	19950.9
	9652.75	4461.35	22220.1
	5366.26	24807.3	10440.3
	7099.47	14792	9924.44
	5146.87	14518.1	14767.3
	17250.1	16002.3	4020.2
	8347.35	11500.5	9120.03
	4032.54	7516.52	11914.4
	14487.3	7450.07	15094.1
	17580.7	20215.9	6027.55
	6876.57	12517.1	10271.7
	6379.81	14316	16452.5
	7226.07	15904.1	30102.8
	8367.91	13567.9	14218.9
	16633.2	23266	8195.86
	7091.98	7039.21	26920.8
	5108.48	7742.84	23787.1
	12187.6	32553.4	12895.9
	10374.4	7793.95	7735.53
	13239.6	6259.44	6584.19
	14093.2	18943.2	15293.8
	5288.67	7424.12	13013.9
	9200.28	16081.6	12166.3
	9948.76	12159.7	6057.98
	6658.48	16143.8	7660.87
	4091.22	9553.92	7475.36
	5439.72	10673	9417.65
	10400.5	44671.8	35873
	7566.22	10953.5	9423.55
	9702.52	14236.3	6829.97
	6084.95	16575.5	11823.3
	6604.39	12745.5	10150.3
	7786.44	14908.7	15528.3
	4189.59	14519.9	5102.57
	11271.5	9487.12	18567.3
	6806.69	7357.17	8194.94
	7742.28	6663.23	24262.5
	4743.98	5504.15	7161.87
	3304.62	7214.22	12303.5
	7426.06	6675.64	7962.91
	4904.94	12883.4	6639.96
	5331.13	3942.58	4795.96
	13094	15031.9	10701.3
	6882.76	31871.1	12261.8
	4854.14	13502.1	10629.1
	8009.35	15024.1	16679
	5325.27	6397.13	15373
	5978.52	17529.9	5944.94
	6150.9	19820.4	7331.12
	13466	11084.6	20798.7
	8460.4	13985	8271.98
	5594.42	8165.52	10263.2
	6127.61	18334.2	13422.3
	5720.46	11528.6	9626.65
	5076.9	9754.35	5958.04
	5400.86	11914.5	13871.7
	9553.43	5877.39	18022.8
	4932.22	27787.8	15322.8
	5965.98	9539.59	24116.2
	3559.75	8945.42	7972.62
	14474.5	4501.94	14443.6
	18271.8	6789.85	5924.15
	7761.13	16871.6	5152.85
	11799.7	49591.2	5577.4
	8980.23	12157	7578.71
	7350.08	17516.3	8676.83
	9676.72	20319.7	27414.3
	6819.54	8222.67	21639
	6018.07	12662.7	10890.7
	3551.43	9587.54	39187.7
	6280.51	15470.1	18647.6
	19691.2	15936.1	9707.95
	3409.73	12976.2	11855.1
	7987.67	19332	16342.2
	8930.56	6807.21	14803.9
	10116.2	13920.6	23436.4
	9032.47	4445.07	9011.06
	20883.1	16993.4	34222.3
	4431.17	36720.8	15851.5
	28009.5	9204.4	30330.6
	10991	9841.62	14810.5
	6194.06	14455.7	14395.8
	17862.7	9199.05	11936.2
	21914.9	44416.9	14695.9
	5241.74	14145.4	17935.4
	14020.3	6972.5	8946.67
	9475.43	5150.63	5043.15
	5418.25	14345.8	15531.6
	3674.02	4792.12	15130.7
	11497.3	15666.2	16385.6
	18970.1	4089.96	11718
	3675.33	14533.8	6743.94
	13359.8	32596	7037.7
	5550.64	8407.38	11696.6
	4596.49	7696.37	5498.01
	7541.62	25523.5	15595.5
	5875.56	7825.52	5171.02
	14757.5	31948.6	6904.84
	3922.43	15258.2	16584.6
	4850.4	8599.25	8355.91
	16802.6	9531.32	9203.16
	7209.28	6104.08	17985.1
	7400.16	17288.6	13706.7
	5233.69	21254.6	7835.39
	6385.96	11069	10536.5
	25892.7	7529.29	7271.99
	7554.29	12484.2	22122.8
	7196.8	20426.9	10760.7
	12039.8	41548.9	11885.3
	7350.94	9035.56	11383
	6235.66	11027.8	11452.6
	9350.72	7616.15	10762.2
	7544.73	11924.5	21366.2
	4931.97	8148.5	5523.8
	3926.74	19672.9	13559.3
	4160.7	5850.99	5428.61
	6694.36	10085.2	7963.45
	11994.1	16884.2	18748.1
	13175.9	17155.3	15324.6
	13077	13055.1	10526.9
	15388.3	15378.9	9645.88
	8991.97	11035.9	5769.07
	6774.89	5317.86	8675.38
	4695.45	5214.65	5574.66
	10528.4	19809.8	22563.8
	5516.85	5277.68	9713.09
	8812.92	17177.5	15137
	3437.44	10703.1	9803.9
	16069	4873.46	11907.6
	12055.9	13641.5	14629
	15714.2	4823.26	6932.58
	6047.11	4042.66	7549.64
	10434	18732.4	6009.85
	14627.8	17954.4	12740.2
	8761.01	7356.62	9563.45
	4786.59	20677.8	16715.6
	3525.21	10202.8	8814.78
	3983.2	19965.1	7358.22
	3895.89	8418.3	17133
	21367.5	7525.72	9014.88
	6254.63	5656.51	6225.79
	4364.44	4929.89	8296.38
	9922.2	23672	10472.2
	12490.9	10392.1	5360.59
	10142.3	13604.7	7487.07
	10503.7	22013.4	15405.6
	5949.13	7439.79	6483.05
	5678.5	6252.16	9707.32
	7168.78	11106.5	24940.9
	17130.8	30077.2	7932.81
	16424.4	33513	10753.7
	7571.9	12213	10066.8
	9726.99	5701.01	4643.02
	11266	18954.4	14079.8
	3782.99	20339.9	8243.26
	5781.49	6587.83	8270.69
	4138	10317.4	4087.04
	7003.57	10788.6	9405.82
	9175.25	28148.3	10002.2
	4399.31	12538.5	20885.1
	8187.29	7379.01	5226.6
	9474.94	5827.73	8267.37
	12170.7	10969	28563.5
	5635.81	18405.7	20751.2
	5038.37	9184.69	12668
	7800.17	10191.5	10463.7
	5105.27	12227	9270.37
	9709.11	22154.8	17261
	4143.51	8006.33	8826.61
	12926.2	7536.69	9622.28
	14291.7	17498.1	9781.58
	4413.83	12668.7	4115.61
	6805.78	10216	7240.47
	6010.36	5758.29	12509.4
	6387.92	4508.11	3519.72
	4209.49	19072.3	16076.7
	17032.2	25896.7	7153.81
	8329.8	8746.26	9175.86
	5510.11	19287.4	9892.7
	12319.7	13167.8	23387.8
	15812.3	13591	15342.1
	4846.67	20717.7	19947.7
	12405.9	14117.7	12805.1
	19704.3	8215.4	13271.1
	13995.3	12439.8	26607.9
	8128.96	4997.4	15421.5
	6300.82	4752.47	6119.11
	10622.6	5236.28	16853.7
	12370.3	6296.07	4274.14
	12454.7	6310.45	11044.9
	13705.9	10601.5	12197.2
	5358.76	21747.8	9961.31
	8897.7	10363.5	15970.4
	9104.7	13186.6	20986.8
	8663.27	5550.33	25440.7
	4218.88	17174.9	9324.34
	8846.63	7920.26	18774.9
	4680.23	34823.9	20035.2
	7391.71	32383.9	13611.1
	6629.43	16246.7	6372.04
	6388.87	15078.9	16397.6
	6865.05	10350.8	13583.5
	10858.4	11766.5	6551.89
	4713.81	9852.7	13368.6
	10830.6	7565.22	7553.83
	4474.21	22906.3	8879.71
	9407.62	15618.4	11538.1
	4777.05	6463.36	13830.3
	7771.38	17727	7416.72
	19836.1	9501.55	20229.2
	5668.5	17955.9	4554.92
	5173.98	7818.06	16369.6
	5820.6	9611.39	14227.3
	11704.6	7350.79	9336.89
	6260.55	8106.21	9626.23
	3608.86	27259.4	13567.7
	7512.63	4481.95	21798.2
	4545.09	7715.64	9459.69
	7384.68	31279.2	10264.7
	4559.82	11809.1	8629.58
	6634.92	9186.9	19717.4
	17490	15396.9	24795.3
	8650.92	7847.59	9119.58
	17145.7	6822.96	11956.4
	7371.02	8903.12	5827.52
	9410.76	9935.39	15652.5
	18311.7	8874.25	12770.5
	8577.16	10915.5	15192.2
	12056.7	13888.9	9699.8
	7664.52	21139.3	10495.8
	11256.8	7574.49	6792.09
	10430.4	28168.5	12075.5
	9223.53	7623.39	13021.7
	10889.6	11898.2	12032.3
	4840.26	11885	9753.04
	5997.45	7006.55	3993.87
	4238.09	10528.6	20189.2
	11157.2	20925	13961.4
	6028.56	4706.78	6875.38
	7791.39	14320.1	31462.7
	8841.3	12316.9	11858.8
	5722.29	7257.02	21818.1
	8056.1	21764.7	12031.4
	5810.82	17006.3	5068.22
	3591.4	8493.3	11184.7
	10603	6109.66	13586.3
	10367.4	22260.8	5569.54
	9883.62	16742.5	11039.7
	13463.6	10346.2	13425.7
	5805.75	11108.2	9170.43
	15265.8	4828.47	13259.8
	9864.47	29381.5	10281
	3920.57	9687.53	13887.9
	9545.16	22786.3	8649.22
	12660.8	10013.4	8274.81
	12727.4	17582.8	17914.7
	3966.5	24984.3	9290.38
	3610.45	17197.4	12981.2
	16195.5	9768.84	5908.93
	5918.08	16747.4	11738.6
	13516.6	6042.3	11273
	5448.27	5476.57	21383.7
	11251.5	32722.5	9569.09
	5027	9784.44	7506.15
	10179.5	13531.4	11625
	4136.65	10410.5	10857.5
	9666.88	7704.3	8544.39
	4611.44	5415.96	5271.34
	6681.82	15847.7	24051.8
	4723.62	3980.13	13487.6
	9961.99	18396.3	23412.3
	20608	5725.6	17219.9
	9932.34	16472.2	20217.3
	5339.36	8172.31	13869.9
	12586.3	5017.68	12017.6
	11794.9	26583	19880.7
	10224.6	10375.2	15146.3
	9744.64	6579.86	16962.5
	6029.04	14698.5	13456
	4293.56	14677.2	8519.92
	20116.8	11788.1	10943.6
	5271.7	4554.8	6843.75
	7074.62	12025.8	9771.49
	4043.77	6603.65	8837.5
	4265.17	17273.7	33081.4
	5436.88	18944.9	13281
	13887.6	8542.4	17228
	11460.2	6073.11	5933.35
	6910.68	19414.8	9809.71
	11281.3	60638	10052.4
	9270.77	9544.04	18197.6
	7536.44	15367.4	15630.7
	8002.92	9474.9	6050.01
	5407.4	27855.5	9249.44
	11372.1	21283	18058.6
	6181.35	9069.3	18017.4
	4575.63	16325.3	11416.5
	4937.48	15201.4	6294.94
	11344.2	11898.9	6873.89
	14960.4	12199	22141.8
	5815.48	7105.3	6495.48
	4933.53	6870.87	10349.4
	12730.8	9080.84	10618.9
	12640	9446.93	7736.34
	7621.42	9490.35	17349.9
	4734.91	11560.3	7580.81
	5716.4	9967.45	9266.89
	11895.2	26569.5	8181.1
	5718.24	5081.9	5815.62
	19706.8	43245.5	23937.1
	4946.01	7553.2	7058.32
	5392.53	19270.9	6481.64
	10089.5	7109.54	11571.6
	7662.7	27878.9	4260.55
	16927.9	22582.4	5071.09
	16117.6	8330.51	23923
	4998.24	14092.6	19152.8
	7924.38	9523.4	3930.93
	9441.54	27430.5	9236.36
	7921.83	10710.7	5031.9
	6406.85	10629.7	8494.69
	20709.8	10972	16903.3
	4010.01	12384	30774
	13703.6	18994.4	12327.7
	11236.3	12862.1	19250.5
	6083.09	10918.5	5795.17
	4930.42	12179.3	20882.8
	18033.8	5722.27	19615.4
	7646.89	6541.53	5019.36
	7813.21	14952.6	12653.5
	6967.65	17791.9	9316.66
	17217.9	8198.1	14731.1
	12098	15387.2	6418.56
	5059.17	21114.9	9991.55
	12647.1	7529.52	11064.2
	10839.6	21080.9	13377.3
	17302.5	5976.15	6364.62
	6315.23	6232.58	13953.4
	17047.3	8630.77	28595.2
	6143.32	33761	18817.2
	6464.19	25320.5	6356.67
	5755.18	7591.6	13595.5
	6462.97	10953.7	6178.43
	6265.98	30608	14035.7
	7505.63	19452.3	11315.3
	11406.9	11184.9	7787.69
	8997.53	70059.8	19030.1
	3162.54	5054.99	11366
	7307.01	6346.34	9866.07
	5452.36	11543.6	9474.67
	17052	6619.61	18606.8
	6349.43	21358.9	17998.6
	15145.3	14490.8	7711.87
	8961.9	13226.3	24294.4
	12007	19946.1	5800.4
	8862.33	17513.1	19931.5
	5054.79	9885.62	13073.6
	6219	5422.21	5538.07
	5758.94	10192.6	15529
	10440.8	9518.45	50224.4
	7622.73	19940.4	10153.8
	12083	20920.1	18469.2
	6723.4	20804.5	28673.3
	4242.77	5985.23	13966.8
	8969.19	22792.1	12191.6
	10088.8	8920.16	11888.6
	13366.3	14405.8	11350.3
	15555.1	11599.4	12849.1
	10597.6	18846.5	10524.4
	5682.15	14449.9	8703.11
	16214.4	5640.3	13078.2
	12478.4	4914.96	22681.6
	7577.79	9855.75	9265.85
	18444.6	5513.47	18160.3
	19165	19959.4	12742.6
	4187.36	20930.9	21042.6
	4872.28	6508.19	6186.87
	5687.13	13653	8415.86
	19059.8	12148.7	9275.75
	9195.56	13786.3	12493.3
	3264.11	5073.21	8589.58
	6136.12	18510.6	13807.5
	6244.64	25417.5	15042.4
	6355.76	8391.24	11033.3
	4029.81	14300.9	13422.3
	6272.15	15835.6	5808.3
	5097.73	7885.23	10181.2
	14037.7	4674.85	9387.27
	10086.1	15122.5	19366.2
	6522.15	5707.07	19410.8
	8932.12	18323.4	18977.6
	9298.44	42068.3	23375.7
	9660.32	6107.37	29904.3
	10429.7	23935.4	13848.3
	5097.06	8721.43	20995.8
	7519.51	15432	17657.1
	11622.9	5446.4	9905.84
	21122.9	11936.8	5492.46
	4895.14	18756.7	10980.5
	8283.04	10663.9	12003.8
	3611.55	11317.3	13166.7
	16070.5	4484.06	11389.6
	10107.1	9899.79	5917.23
	12243.9	12325.1	15581.3
	11125.9	9283.85	6440.26
	3495.61	15190.3	23480.5
	5402.43	18531.7	11109
	5172.09	11730.5	10531.6
	4807.03	8057.24	19332.7
	3867.29	36004.8	10409.4
	13288.7	10937.9	8634.03
	15791	5876.28	7872.34
	12981.1	37981	9423.99
	9046.41	8982.18	7108.2
	15817.2	7336.17	16056.8
	7197.22	7450.35	17558.4
	7957.04	5409.56	6776.51
	14966.6	8234.1	15395.3
	7844.99	16104	10651
	8997.87	18401.6	8821.97
	4568.39	20774	22314.9
	6934.98	35750.3	14255.8
	11300.5	61221.9	4885.23
	6118.82	31837.1	18886.5
	5329.57	15223.7	16190.7
	10882.4	46860.7	9061.93
	16529.5	21243.2	6345.45
	5860.35	7849.26	12594.1
	19276.3	21256	7258.15
	5372.4	8663.05	15383.7
	7802.07	20368.1	13731.3
	10991.1	13136.8	5991.26
	19134.9	13175.9	27515.8
	5741.91	17106.3	15618.4
	4483.29	6482.25	12337.7
	10973.3	22388	12969.6
	3323.03	11794	3949.23
	16475.9	22280.7	12623.2
	6768.77	5865.91	15563
	13208.3	21205.7	10187
	11095.9	4045.53	19791.2
	3974.31	8077	6829.06
	11538.9	13774	15103.1
	11400	29154.9	9784.67
	10593.6	12915.1	8264.59
	13437.2	15293.3	6427.34
	15739.6	8116.31	9163.95
	9651.62	29653.5	4506.91
	5439.19	21628.2	20896.6
	4217.1	4929.27	11369.3
	5491.79	21324.8	16208.1
	7692.82	8463.48	11275
	3937.47	17257.2	9487.14
	8069.04	9401.98	8411
	9791.59	16502.7	12754.2
	11739.5	14914.3	18815.7
	13393	6358.65	7683.71
	5927.69	11598.3	5492.66
	4787.44	9876.2	17576.3
	3887.5	16282.9	27536.8
	6976.22	7335.24	4647.65
	7737.18	9268.83	22213.9
	3593.56	26467.5	11169.5
	12996.1	4213.86	5366.79
	6805.31	34108.3	5845.6
	4923.59	15902.8	23727.5
	6890.84	6749.73	11691.9
	18179.4	23822.7	9789.46
	6053.5	6782.56	12081.1
	3681.69	13377.4	7972.29
	12953.3	19858.7	12210.5
	8745.79	11411.3	6789.08
	8762.45	9797.03	21926.6
	16422.8	25627.8	10812.5
	15178.5	8301.72	9887.25
	6507.28	13553.9	15649.1
	13744.2	12318.1	17777.7
	16331.2	8356.11	9877.85
	5214.54	36710.7	10209.6
	8449.37	14619.9	12246.3
	4645.18	29521.7	9644.08
	4254.79	25161.2	12111.9
	6691.7	14453.3	9002.27
	6923.42	15216	6242.68
	7431.43	5887.19	9223.42
	7342.82	31741.9	8170.41
	12724.4	15615.7	4927.67
	9663.2	15720.3	7336.62
	15006.3	6287.6	7126.57
	4819.07	8129.96	15717.6
	9457.64	16331.3	20617.4
	6111.59	4816.52	14105.6
	12628.1	10807.7	21935.8
	4230.25	15745.1	12020.2
	16339.1	4078.23	12369.6
	7842.4	17376.6	7238.42
	6187.87	43750.4	32959.4
	5930.01	9342.6	15477.1
	4080.62	10472.5	7614.56
	26791.1	3835.03	22946.4
	17416.6	20585.3	11449.6
	10846	9217.65	16534.3
	18091.3	21291.2	7703.59
	6861.86	6963.75	8574.48
	16878.1	6314.58	9078.73
	4825.51	8460.3	5397.09
	6132.22	23245.8	10795.7
	6071.24	15863.6	9712.77
	20661.4	27044.6	8278.48
	4366.58	29752.9	16507.1
	8353.78	13018.4	5904.61
	22398.3	13051.5	12638.6
	13022.6	42100.3	35659
	5866.46	13895.9	9833.82
	10362.6	7693.31	6880.84
	6318.48	10007.3	10339
	4130.47	22272.7	15076.4
	6149.31	5233.4	10752.5
	12479.5	9090.77	12522.4
	6232.07	11959.5	10299.9
	6235.39	38322	11752.3
	8790.74	7527.29	5604.54
	23331.3	22253.3	17304.7
	8449.74	6529.48	7464.12
	6977.93	14740.1	4650.98
	7991.1	40207.7	5793.28
	6064.18	11479.8	4088.84
	6311.94	14237.5	4596.06
	3763.32	6938.88	14527.2
	5653.95	7519.95	11380.1
	7850.55	8501.48	12606.9
	6094.81	20501.8	30889.2
	11372.1	8784.01	13573.5
	7900.96	7180.17	10729.9
	7669.42	11926.4	20467.3
	6219.35	39450.4	25958.4
	4159.18	32452.9	12277
	5545.22	7735.25	5197.16
	6334.65	13208.2	11369.6
	11061.7	22514.6	14586.6
	3252.99	6976.26	6873.45
	5254.9	5911.05	14856
	13563.8	15222	6377.57
	7309.46	7828.77	3661.34
	5260.19	13809.9	16055.1
	5864.72	12941.1	8079.83
	11161	8407.58	6205.09
	21049.7	6866.51	5847.95
	5331.32	59004	24928.9
	18489.4	8808.02	8899.22
	5019.3	14547.8	7183.02
	5298.91	29973.2	16008.6
	10857.4	15942.7	6117.07
	10581.4	31940.2	16982.7
	5159.24	11951.8	5913.36
	8265.92	13712.6	5853.03
	4696.26	7022.78	5300.89
	3866.5	68748.4	7445.8
	8889.34	44420.2	12098.3
	7950.91	14799.6	15261.4
	8933.63	6838.31	6635.29
	11023.3	16731.2	16976.5
	24076.6	4873.37	11325.5
	5369.84	16549.8	22615.9
	10329.9	6076.44	6212.08
	3912.45	7228.97	6454.79
	5893.73	10340	6136.58
	3727.24	20570	8277.3
	10088.5	38158.4	8645.33
	13536.2	69974.8	10319.9
	8769.52	40315.9	15115.5
	7339.27	11301.9	9819.66
	9193.31	9953.99	19648.2
	8960.76	32206.4	11302.5
	12648.6	20384.5	11144.7
	18908	7923.71	7724.54
	5143.06	6121.15	16942.2
	18283.7	8457.86	8545.57
[truncated: 10,231 more rows]

## Sheet: Figure 3-Figure Supplement 1B
Figure 3-Figure Supplement 1B	Time (s)	GFP-EB3	GFP	KIF21B FL-GFP
	0	3641.85	1296.82	2257.59
	0.1	2477.66	1441.54	2790.16
	0.2	1929.45	974.673	3058.29
	0.3	2571.13	852.264	2707.83
	0.4	2917.12	1743.88	2331.05
	0.5	2802.82	1278.2	2227.47
	0.6	2433.24	1617.78	2692.81
	0.7	3035.5	1382.85	2684.03
	0.8	2588.55	330.982	2389.52
	0.9	2083.28	278.309	2559.57
	1	2297.34	199.836	1893.42
	1.1	2307.37	307.727	2776.14
	1.2	3746.34	186.509	2823.09
	1.3	2556.68	395.282	1720.98
	1.4	2422.9	375.064	2441.33
	1.5	2537.95	309.791	2159.6
	1.6	2202.99	297.964	2449.45
	1.7	754.418	223.354	2458.93
	1.8	711.227	385.527	2445.27
	1.9	1008.72	241.127	2066.46
	2	1138.98	94.964	2291.92
	2.1	939.873	191.991	2240.72
	2.2	802.136	268.109	3100.17
	2.3	1062.91	204.3	2342.61
	2.4	1331.81	238.382	2565.01
	2.5	614.973	228.309	3049.32
	2.6	1005.46	384.009	2855.78
	2.7	580.191	510.964	2923.26
	2.8	651.054	315.2	2233.57
	2.9	868.036	304.6	1819.24
	3	549.836	230.136	1949.56
	3.1	1122.14	247.609	1331.03
	3.2	911.036	152.755	1306.36
	3.3	727.309	204.836	1476.34
	3.4	989.691	179.864	1172.59
	3.5	838.182	217.064	798.664
	3.6	617.273	165.082	1314.7
	3.7	807.909	353.718	1289.05
	3.8	845.764	103.973	1321.03
	3.9	822.755	147.946	1553.55
	4	1211.59	163.646	1607.92
	4.1	931.1	139.554	1635.1
	4.2	818.818	251.1	1777.48
	4.3	1151.34	366.455	997.664
	4.4	1059.41	280.891	831.209
	4.5	596.409	281.845	1280.28
	4.6	1199.42	-32.3	2058.44
	4.7	1050.42	231.091	873.6
	4.8	1325.46	162.245	1140.99
	4.9	1748.7	249.7	1559.12
	5	1419.05	265.418	1581.88
	5.1	1527.86	156.082	1606.22
	5.2	475.5	65.991	939.727
	5.3	1132.23	257.036	1245.15
	5.4	800.373	327.491	1690.04
	5.5	1211.22	201.218	1607.26
	5.6	1091.89	120.191	1429.56
	5.7	675.664	281.7	1348.76
	5.8	475.227	141.918	1482.19
	5.9	275.155	370.854	785.236
	6	533.709	181.436	956.264
	6.1	527.536	252.964	1183.99
	6.2	776.418	78.118	1092.14
	6.3	689.373	211.545	937.673
	6.4	379.909	108	900.155
	6.5	720.327	171.482	1363.4
	6.6	487.755	168.854	1514.07
	6.7	178.354	240.173	1096.47
	6.8	355.464	269.164	1240.97
	6.9	653.818	247.291	1430.25
	7	708.209	-4.473	1678.55
	7.1	897.745	206.873	1346.37
	7.2	861.391	203.736	1931.11
	7.3	630.127	110.045	1910.54
	7.4	431.873	220.491	1307.32
	7.5	1443.33	315.073	1419.48
	7.6	1138.14	424.054	1290.54
	7.7	1136.29	235.909	1631.67
	7.8	1026.26	348.373	1730.78
	7.9	965.118	-40.809	1503.04
	8	467.136	106.7	563.127
	8.1	822.854	480.373	213.518
	8.2	778.9	335.136	1382.15
	8.3	1209.64	268.773	1495.68
	8.4	883.064	193.373	1011.51
	8.5	903.027	198.118	1149.15
	8.6	979.727	346.8	1311.13
	8.7	775.8	212.218	1300.24
	8.8	915.336	126.891	1017.78
	8.9	1268.39	17.845	991.591
	9	1232.16	272.282	992.036
	9.1	803.255	371.345	1560.61
	9.2	1185.43	246.391	1195.09
	9.3	1138.01	182.618	652.164
	9.4	1068.94	117.418	1081.29
	9.5	1080.39	159.9	1091.86
	9.6	1435.16	113.591	1081.35
	9.7	1125.38	160.918	977.018
	9.8	324.491	273.209	1327.3
	9.9	938.755	138.173	1219.78
	10	1291.83	140.127	1207.39
	10.1	1643.29	84.8	1186.27
	10.2	1723.58	211	698.409
	10.3	1306.21	19.836	1456.72
	10.4	794.354	168.427	1615.85
	10.5	935.064	67.282	1631.51
	10.6	663.018	95.554	1150.14
	10.7	720.673	367.718	1541.26
	10.8	700.882	89.609	1521.59
	10.9	1143.23	106.591	1458.12
	11	1282.26	61.155	872.073
	11.1	1301.27	353.618	257.545
	11.2	889.982	471.864	411.227
	11.3	1008.14	195.354	555.155
	11.4	1037.38	202	457.245
	11.5	792.336	258.845	122.045
	11.6	1026.76	131.946	260.091
	11.7	655.936	260.309	92.545
	11.8	1116	434.155	125.064
	11.9	716.354	114.545	409.554
	12	768.264	163.409	496.282
	12.1	590.164	72.955	479.845
	12.2	1339.78	260.227	376.4
	12.3	1365.73	225.418	175.318
	12.4	1058.08	-39.518	111.064
	12.5	1003.4	262.554	189.527
	12.6	1051.41	355.9	229.6
	12.7	532.018	25.518	402.764
	12.8	1149.18	60.236	410.064
	12.9	856.673	377.891	508.255
	13	1914.63	315.3	512.691
	13.1	1322.81	302.964	265.345
	13.2	622	102.073	147.646
	13.3	1129.16	52.409	160.455
	13.4	737.955	297.927	640.891
	13.5	357.527	276.136	438.336
	13.6	86.018	319.655	339.673
	13.7	401.173	139.836	238.273
	13.8	245.582	317.054	152.873
	13.9	430.082	220.491	504.682
	14	288.655	245.364	657.664
	14.1	139.582	122.864	265.618
	14.2	478.418	158.927	24.064
	14.3	135.5	248.273	148.745
	14.4	314.591	250.054	417.418
	14.5	109.527	291.173	173.173
	14.6	178.345	190.327	588.536
	14.7	277.209	114.218	148.264
	14.8	363.164	88.027	571.345
	14.9	476.491	98.545	277.382
	15	250.136	84.655	118.227
	15.1	308.809	149.873	386.409
	15.2	173.336	259.918	757.782
	15.3	158.936	211.418	377.927
	15.4	342.6	193.264	423.764
	15.5	87.854	443.491	393.609
	15.6	468.891	259.509	635.2
	15.7	343.446	207.627	285.427
	15.8	434.045	198.518	525.591
	15.9	379.418	31.927	418.955
	16	383.291	130.818	733.027
	16.1	347.982	125.273	608.891
	16.2	303.418	66.827	373.082
	16.3	372.582	411.682	396.264
	16.4	158.991	213.682	327.218
	16.5	286.7	23.536	416.691
	16.6	66.818	259.5	97.827
	16.7	311.627	251.027	419.436
	16.8	427.718	296.155	619.391
	16.9	201.2	85.591	333.891
	17	75.109	27.364	649.991
	17.1	492.518	221.627	49.9
	17.2	302.536	247.854	764.936
	17.3	165.636	127.146	110.045
	17.4	30.227	102.146	363.709
	17.5	7.773	338.964	434.146
	17.6	187.327	97.554	442.436
	17.7	320.518	154.455	183.364
	17.8	38.373	241.518	149.946
	17.9	71.345	199.064	128.182
	18	187.727	215.682	120.345
	18.1	105.918	48.764	156.173
	18.2	183.345	301.464	360.791
	18.3	136.845	323.9	138.7
	18.4	32.627	188.264	349.491
	18.5	89.655	222.491	52.973
	18.6	163.082	153.764	264.518
	18.7	63.3	230.764	551.2
	18.8	90.091	98.609	583.918
	18.9	195.245	253.418	645.418
	19	147.773	145.573	525.691
	19.1	43.082	159.091	674.127
	19.2	57.791	177.782	417.073
	19.3	280.227	-78.455	296.764
	19.4	43.127	270.8	114.864
	19.5	50.282	74.155	242.364
	19.6	105.227	163.327	348.345
	19.7	94.064	177.609	511.791
	19.8	100.291	98.018	391.773
	19.9	2.218	81.255	387.573
	20	55.482	172.509	149.073
	20.1	48.064	104.218	357.118
	20.2	167.991	265.764	308.718
	20.3	77.791	211.164	405.545
	20.4	184.318	99.054	27.327
	20.5	67.618	8.6	233.473
	20.6	286.209	286.427	5.764
	20.7	88.2	290.045	211.682
	20.8	97.182	230.545	285.682
	20.9	15.236	253.009	190.118
	21	138.791	112.646	294.655
	21.1	69.845	129.273	229.027
	21.2	109.591	147.545	144.436
	21.3	288.727	133.382	286.9
	21.4	103.655	299.718	114.255
	21.5	61.336	81.809	203.382
	21.6	148.5	36.164	395.627
	21.7	313.646	155	161.664
	21.8	186.327	203.382	212.173
	21.9	97.854	87.309	32.245
	22	29.845	229.991	382
	22.1	60.836	52.518	379.864
	22.2	230.791	60.191	234.164
	22.3	164.036	325.118	216.755
	22.4	78.418	208.291	189.318
	22.5	92.946	202.518	679.873
	22.6	38.036	16.4	57.918
	22.7	93.682	137.609	73.864
	22.8	59.336	137.164	458.618
	22.9	20.991	139.636	370.427
	23	29.955	142.655	377.082
	23.1	67.291	222.709	296.927
	23.2	53.818	263.1	471.373
	23.3	71.364	147.354	492.518
	23.4	199.755	166.255	418.236
	23.5	152.364	263.473	230.773
	23.6	94.191	95.982	580.345
	23.7	91.118	71.354	455.064
	23.8	107.518	36.609	248.882
	23.9	78.064	219.3	327.2
	24	185.545	29.982	201.164
	24.1	56.391	261.227	351.3
	24.2	65.827	312.382	296.664
	24.3	81.609	256.136	367.9
	24.4	30.782	172.255	179.136
	24.5	63.136	364.773	212.736
	24.6	166.382	-11.255	212.073
	24.7	86.946	89.018	482.8
	24.8	336.764	105.909	344.573
	24.9	79.118	316.655	323.118
	25	7.673	129.1	437.564
	25.1	126.464	312.209	179.664
	25.2	44.809	143.755	224.509
	25.3	16.854	246.382	28.764
	25.4	28.782	191.273	272.273
	25.5	56.264	322.146	193.509
	25.6	41.818	263.164	144.764
	25.7	7.009	199.327	101.891
	25.8	9.627	279.545	41.264
	25.9	22.245	208.218	138.991
	26	81.109	165.564	185.809
	26.1	38.809	113.027	37.1
	26.2	44.218	163.164	85.8
	26.3	40.091	263.227	175.282
	26.4	80.455	493.564	236.418
	26.5	153.446	239.682	284.982
	26.6	55.755	106	121.627
	26.7	54.191	302	85.554
	26.8	145.927	53.209	259.655
	26.9	99.891	94.836	544.9
	27	18.827	54.518	301.664
	27.1	11.127	70.6	243.955
	27.2	153.091	-80.118	160.064
	27.3	122.309	153.354	222.946
	27.4	7.182	134.427	354.473
	27.5	93.709	364.718	153.191
	27.6	27.964	205.109	381.718
	27.7	96.264	71.818	148.864
	27.8	56.227	166.082	38.3
	27.9	80.527	259.536	101.909
	28	278.455	180.4	251.854
	28.1	182.036	62.209	192.527
	28.2	84.564	181.618	171.491
	28.3	157.118	58.091	375.991
	28.4	95.509	129.909	85.964
	28.5	34.727	184.8	184.936
	28.6	50.755	224.927	125.773
	28.7	213.427	154.809	198.646
	28.8	53.991	278.8	105.991
	28.9	13.809	43.054	37.845
	29	93.691	156.436	183.218
	29.1	138.509	12.482	320.845
	29.2	71.3	209.136	124.164
	29.3	165.836	278.364	89.509
	29.4	51.946	181.318	172.464
	29.5	169.427	217.818	194.336
	29.6	97.845	242.182	7.082
	29.7	80.5	125.509	271.2
	29.8	36.618	138.027	49.009
	29.9	259.927	122.8	9.873
