# Supplementary material for: Kinesin-4 KIF21B is a potent microtubule pausing factor
Source: eLife. 2017 Mar 14;6:e24746. doi: 10.7554/eLife.24746 (PMC5383399; doi:10.7554/eLife.24746)
Supplement: Figure 3—Figure Supplement 2—Source Data 1. — DOI: http://dx.doi.org/10.7554/eLife.24746.017 [file elife-24746-fig3-figsupp2-data1.xlsx]

## Sheet: Figure 3 – Figure  Supplement 2
Figure 3 – Figure Supplement 2	Time (s)	MT length	kinesin1 position	kinesin1 intensity	kinesin2 position	kinesin2 intensity
	0	9.25065	3.90571	20.3163
	1.2	8.96948	4.44724	14.91
	2.4	9.05987	4.70952	18.7917
	3.6	9.18591	4.89575	16.2327
	4.8	9.26497	5.22622	18.0541
	6	9.35385	5.5571	19.8755
	7.2	9.447	5.81866	26.6976
	8.4	9.97918	6.1721	20.7509
	9.6	9.59557	6.45393	11.0349
	10.8	9.77988	6.61702	15.1168
	12	9.92557	6.70292	28.9385
	13.2	9.91323	6.76787	35.8156
	14.4	9.75399	6.8061	27.1332
	15.6	9.80186	6.8033	25.1519
	16.8	9.69587	6.82624	14.7304
	18	9.91018	6.92381	15.0883
	19.2	9.92077	7.34527	14.9607
	20.4	9.86358	7.46343	14.954
	21.6	9.79662	7.64912	19.8884
	22.8	9.96425	8.09365	15.4982
	24	9.85589	8.3092	20.0122
	25.2	10.0521	8.76125	19.6743
	26.4	9.30714	9.21361	19.3364
	27.6	9.71158	9.25827	16.1882
	28.8	9.61365	9.33235	13.2672
	30	9.66578	9.35565	11.8475
	31.2	9.1264	9.40267	19.3744
	32.4	9.65664	9.63358	27.0139
	33.6	9.71165	9.74814	15.1342
	34.8	9.77293	9.7848	13.5173
	36	9.7995	9.76457	17.977
	37.2	9.91187	9.75505	16.7961
	38.4	9.71376	9.60151	13.8751
	39.6	9.74361	9.68401	13.1487
	40.8	9.8845	9.67555	12.7546
	42	9.87327	9.78817	16.9956
	43.2	9.86192	9.90115	21.2366
	44.4	9.86817	9.8403	18.7695
	45.6	9.8958	9.83377	16.2993
	46.8	9.92744	10.0431	8.30507
	48	9.92815	10.0584	12.8293
	49.2	9.95928	10.0558	14.0452
	50.4	10.0468	10.0545	15.2612
	51.6	9.96288	10.0084	14.9272
	52.8	9.84942
	54	8.38511
	55.2	8.40987	0.869854	32.5357
	56.4	8.25469	1.50182	38.647
	57.6	7.91175	2.09098	25.8163
	58.8	6.67246	2.72309	37.3047
	60	6.75961	3.18043	24.3055
	61.2	6.92792	3.63407	27.2802
	62.4	6.04445	4.31398	36.9352
	63.6	5.69775	5.03353	38.6569
	64.8	5.33138	5.38729	41.9921
	66	5.38669	5.38856	31.4475
	67.2	5.37143	5.38796	39.6523
	68.4	5.29901	5.41177	36.2806
	69.6	5.11884	5.38863	43.5953
	70.8	5.16517	5.38323	40.6628
	72	5.3943	5.38145	37.4737
	73.2	5.36047	5.38566	41.7913
	74.4	5.41089	5.38181	44.8909
	75.6	5.25983	5.39453	36.0591
	76.8	5.23233	5.37778	42.5454
	78	5.28866	5.38457	38.3481
	79.2	5.29975	5.37311	38.9599
	80.4	5.29561	5.39008	29.7561
	81.6	5.31174	5.39016	44.6368
	82.8	5.21221	5.39086	35.2096
	84	5.28068	5.39252	34.6678
	85.2	5.28728	5.39027	22.1047
	86.4	5.4234	5.3793	40.2821
	87.6	5.54807	5.40453	36.1399
	88.8	5.29697	5.38921	43.276
	90	5.2954	5.37652	34.9642
	91.2	5.27649	5.38884	36.6925
	92.4	5.37552	5.39811	39.281
	93.6	5.25996	5.37694	36.7293
	94.8	5.27046	5.38268	33.8671
	96	5.25605	5.37753	32.511	0.607974	10.593
	97.2	5.29586	5.39217	38.1666	1.42673	12.7845
	98.4	5.43401	5.3914	32.0194	2.34143	12.0681
	99.6	5.28397	5.38772	27.8284	3.11145	23.4638
	100.8	5.23636	5.37831	17.0942	3.61196	14.6585
	102	5.1112	5.37347	22.7872
	103.2	5.24691	5.39614	24.6907
	104.4	5.25713	5.36817	29.5059
	105.6	5.20624	5.38354	29.1853
	106.8	5.18708	5.39024	33.2223
	108	5.5006	5.39185	32.1418
	109.2	5.29797	5.38027	32.8974
	110.4	5.19514	5.3606	33.0199
	111.6	5.27972	5.37514	33.1754
	112.8	5.34941	5.37396	38.9532
	114	5.31807	5.37815	36.6215
	115.2	5.37466	5.37254	20.1883
	116.4	5.33903	5.36554	25.9516
	117.6	5.32184	5.41372	18.4682
	118.8	5.44411	5.37621	16.0568
	120	5.64156	5.35749	16.5922
	121.2	5.57147	5.3862	17.454
	122.4	5.47229	5.37337	20.3996
	123.6	5.40078	5.37406	24.1364
	124.8	5.24001	5.39284	22.2065	0	62.1371
	126	5.38362	5.38692	15.4047	0.443514	73.7569
	127.2	5.47198	5.35482	12.2266	0.856927	68.9859
	128.4	5.58389	5.34689	17.4443	1.35828	72.8221
	129.6	5.56681	5.33756	23.642	1.81631	57.5437
	130.8	5.66934	5.35656	14.6051	2.19827	57.4174
	132	5.66485	5.36141	18.0802	2.59018	77.2456
	133.2	5.42477	5.44469	11.8681	3.02719	74.5312
	134.4	5.575	5.32011	14.5579	3.44948	72.2572
	135.6	5.39509	5.37321	14.5969	3.81299	75.5551
	136.8	5.20194	5.36645	23.7879	4.30296	87.923
	138	5.33991	5.37125	16.2414	4.61282	59.4512
	139.2	5.52133	4.91056	54.5562
	140.4	5.39115	5.35371	77.91
	141.6	5.42123	5.37101	109.681
	142.8	5.60715	5.38968	72.3297
	144	5.26703	5.3834	87.8083
	145.2	5.32392	5.37971	88.1604
	146.4	5.39765	5.36441	81.3528
	147.6	5.33873	5.37973	89.3478
	148.8	5.43713	5.36506	93.3907
	150	5.37821	5.37906	73.8526
	151.2	5.38854	5.38144	89.8295
	152.4	5.45533	5.38993	68.1221
	153.6	5.35936	5.41114	80.8909
	154.8	5.39077	5.4239	67.4801
	156	5.44054	5.39352	84.7374
	157.2	5.49692	5.40328	73.8269
	158.4	5.42627	5.3757	12.9976
	159.6	5.47239	5.40561	18.4253
	160.8	5.58146	5.37529	15.8303
	162	5.69653	5.40999	17.1664
	163.2	5.64009	5.39801	23.0899
	164.4	5.61997	5.33024	15.7086
	165.6	5.32956	5.44167	15.6132
	166.8	5.3644	5.4302	16.2275
	168	5.42545	5.39208	15.6938
	169.2	5.44705	5.38148	15.8191
	170.4	5.15374	5.40111	28.1227
	171.6	5.39167	5.40465	15.2641
	172.8	5.36464	5.38198	15.1198
	174	5.65222	5.38199	22.1829
	175.2	5.52253	5.41115	13.7317
	176.4	5.57271	5.39687	11.2294
	177.6	5.52089	5.39829	17.0102
	178.8	5.32373	5.36568	14.6749
	180	5.03067	5.40815	17.3764
	181.2	5.29047	5.41812	15.2398
	182.4	5.48425	5.40255	12.7196
	183.6	5.55371	5.41612	18.9256
	184.8	5.53377	5.38941	15.9423
	186	5.55272	5.36719	15.553
	187.2	5.34889	5.42405	21.0877
	188.4	5.43951
	189.6	5.37431	5.43627	15.9025
	190.8	5.47232	5.36085	19.7104
	192	5.3391	5.37545	17.4396
	193.2	5.54369	5.39806	16.7542
	194.4	5.39415	5.3589	19.3418
	195.6	5.58464	5.37655	17.3715
	196.8	5.47844	5.39534	13.9346
	198	5.55947	5.39487	18.1054
	199.2	5.97847	5.35681	16.354
	200.4	5.63125	5.36395	11.2618
	201.6	5.3258	5.41363	11.217
	202.8	5.43491	5.32817	11.4327
	204	5.4593	5.39144	21.7446
	205.2	5.5401	5.36643	25.0574
	206.4	5.52899	5.42151	13.4726
	207.6	5.25152	5.36244	21.415
	208.8	5.35381	5.42946	14.6421
	210	5.51243	5.33639	19.498
	211.2	5.57241	5.36659	15.4886
	212.4	5.3982	5.38169	16.3031
	213.6	5.35377	5.35068	8.54315
	214.8	5.34211	5.33021	17.3108
	216	5.46685	5.34218	12.8858
	217.2	5.32648	5.36201	15.2067
	218.4	5.44692	5.34324	20.7336
	219.6	5.40102	5.3688	16.4526
	220.8	5.43118	5.32365	11.7852
	222	5.33187	5.33677	15.9919
	223.2	5.51275	5.36422	14.216
	224.4	5.55696	5.32936	8.56058
	225.6	5.45455	5.34714	15.7632
	226.8	5.34428	5.35332	18.5208
	228	5.48947	5.37374	21.4323
	229.2	5.32348	5.35313	15.4807
	230.4	5.27409	5.36786	15.4033
	231.6	5.23435	5.3439	12.3029
	232.8	5.222	5.34009	7.01689
	234	5.37166	5.36523	25.9352
	235.2	5.41572	5.33136	12.8976
	236.4	5.60253	5.33246	15.7127
	237.6	5.1784	5.29709	12.7263
	238.8	5.4987	5.29431	12.6736
	240	5.48225	5.34129	16.3071
	241.2	5.57493	5.34634	18.2607
	242.4	5.35805	5.35475	13.277
	243.6	5.29448	5.35743	20.3162
	244.8	5.44463
	246	5.64699	5.31768	15.5149
	247.2	5.3577	5.38012	24.0234
	248.4	5.57744	5.35466	17.6452
	249.6	5.50378	5.3418	17.9717
	250.8	5.44175	5.33265	17.7306
	252	5.59055	5.37005	13.0198
	253.2	5.51537	5.33433	17.8463
	254.4	5.22153	5.34114	17.1479
	255.6	5.33625	5.33527	12.0958
	256.8	5.31148	5.32514	14.2321
	258	5.28967	5.34724	15.3166
	259.2	5.47823	5.33552	16.8867
	260.4	5.51479	5.34079	15.4644
	261.6	5.54102	5.36189	11.9035
	262.8	5.45279	5.3796	11.5718
	264	5.69616
	265.2	5.75865	5.32634	13.6411
	266.4	5.88505	5.30556	14.4928
	267.6	5.38614	5.37145	9.59377
	268.8	5.53849	5.36509	12.9994
	270	5.17456	5.29685	21.5924
	271.2	5.36381	5.3209	13.1863
	272.4	5.30612	5.3654	16.8931
	273.6	5.14386	5.34271	21.3832
	274.8	5.33534	5.33644	21.7971
	276	5.52898	5.3851	19.7689
	277.2	5.37256	5.41911	10.8103
	278.4	5.39165	5.36809	8.90683
	279.6	5.46181	5.39902	21.736
	280.8	5.19859	5.36637	15.8407
	282	5.25919	5.36799	23.5727
	283.2	5.31866	5.42502	11.3292
	284.4	5.64281
	285.6	5.60711	5.39779	10.9203
	286.8	5.55406	5.37318	11.1874
	288	5.60496
	289.2	5.36625	5.3718	19.4436
	290.4	5.21105	5.36837	23.4289
	291.6	5.38493	5.40002	21.571
	292.8	5.4449	5.37502	17.9437
	294	5.57327	5.38763	20.0556
	295.2	5.59237	5.43732	8.60643
	296.4	5.70209	5.3787	21.557
	297.6	5.41829	5.40249	20.8612
	298.8	5.2314	5.3919	14.2443
	300	5.29681	5.39672	21.8814
	301.2	5.55723	5.48888	12.4877
	302.4	5.59042	5.40305	9.53569
	303.6	5.52545	5.43787	17.2829
	304.8	5.76524	5.46184	9.7023
	306	5.84886	5.41612	9.91471
