# Supplementary material for: Kinesin-4 KIF21B is a potent microtubule pausing factor
Source: eLife. 2017 Mar 14;6:e24746. doi: 10.7554/eLife.24746 (PMC5383399; doi:10.7554/eLife.24746)
Supplement: Figure 4—source data 1. — DOI: http://dx.doi.org/10.7554/eLife.24746.020 [file elife-24746-fig4-data1.xlsx]

## Sheet: Figure 4A
Figure 4A
Time (s)	MT length	kinesin position	kinesin intensity
0	3.50047
1.2	3.48289
2.4	3.57857
3.6	3.63796
4.8	3.68871
6	3.74271
7.2	3.77745
8.4	3.80129
9.6	3.81788	0	39.3613
10.8	3.85869	0.474862	54.1218
12	3.96374	1.30914	62.2732
13.2	4.01717	2.02381	40.1377
14.4	4.06306	2.44232	39.0821
15.6	4.12094	2.98673	34.259
16.8	4.17413	3.80564	34.7683
18	4.20204	4.19726	49.4199
19.2	4.16435	4.18466	45.7675
20.4	4.18405	4.22016	47.5249
21.6	4.25872	4.19318	44.0613
22.8	4.19631	4.18349	26.9712
24	4.23964	4.19777	42.7382
25.2	4.2922	4.1903	41.5284
26.4	4.27123	4.17872	51.1141
27.6	4.28265	4.18641	55.3554
28.8	4.16224	4.17092	47.3128
30	4.12367	4.18388	54.4507
31.2	4.15946	4.16115	50.1429
32.4	4.22177	4.1574	56.1716
33.6	4.28049	4.16941	24.7532
34.8	4.23441	4.17966	44.6797
36	4.11918	4.18432	35.1404
37.2	4.07931	4.17435	55.9045
38.4	4.07849
39.6	3.65863
40.8	3.25393
42	3.02395

## Sheet: Figure 4B
Figure 4B
Time (s)	MT length	kinesin1 position	kinesin1 intensity
0	4.05724
1.2	4.24663
2.4	4.34943
3.6	4.44894
4.8	4.47681
6	4.57386
7.2	4.46492
8.4	4.70732
9.6	4.82791
10.8	4.96922
12	5.01844
13.2	5.15161
14.4	5.20979
15.6	5.33588
16.8	5.45214
18	5.50208
19.2	5.66235
20.4	5.78296
21.6	5.86561
22.8	6.01064
24	6.07568
25.2	6.1752
26.4	6.28437
27.6	6.36486
28.8	6.4565
30	6.55667
31.2	6.65551
32.4	6.73347
33.6	6.80277
34.8	6.90142
36	7.03831
37.2	7.10801
38.4	7.20899
39.6	7.28113
40.8	7.40718
42	7.4039
43.2	7.45784
44.4	7.61047
45.6	7.63316
46.8	7.72851
48	7.77568
49.2	7.99481
50.4	7.9582
51.6	8.09195
52.8	8.24332
54	8.26055
55.2	8.35115
56.4	8.45622
57.6	8.53303
58.8	8.57049
60	8.5659
61.2	8.67359
62.4	8.6161
63.6	8.69389
64.8	8.83035
66	8.83791
67.2	8.83113
68.4	9.00489
69.6	9.05762
70.8	9.15107
72	9.2168
73.2	9.26896
74.4	9.36688
75.6	9.42324
76.8	9.59399
78	9.71756
79.2	9.81371
80.4	9.8821
81.6	9.96172
82.8	10.0839
84	10.1448	0	63.2681
85.2	10.2702	0.195833	48.1333
86.4	10.2971	0.0450082	59.385
87.6	10.3853
88.8	10.4832
90	10.5257
91.2	10.5866	1.87427	58.7644
92.4	10.7378	2.41827	62.9783
93.6	10.8672	3.17977	38.8653
94.8	10.8863	3.81977	57.522
96	10.8895	4.36063	72.0747
97.2	10.9944
98.4	11.1477	5.50457	60.9598
99.6	11.1832	6.06815	67.3248
100.8	11.3095	6.61101	86.4921
102	11.4085	7.26395	86.5245
103.2	11.5276	7.92547	71.8651
104.4	11.59	8.6888	78.0693
105.6	11.7236	9.51087	93.0245
106.8	11.8672	10.0547	50.638
108	11.966
109.2	11.973	11.3917	110.305
110.4	11.9827	12.0607	68.1037
111.6	12.0548	12.0811	105.445
112.8	12.1037	12.0877	74.3486
114	12.0704	12.0915	69.9251
115.2	12.065
116.4	11.9905	12.0783	64.3218
117.6	11.9337
118.8	12.0566	12.0669	90.6955
120	11.9888
121.2	12.1325	12.0699	91.0566
122.4	12.5664	12.0539	73.7504
123.6	12.5496	12.0837	58.4319
124.8	12.2477	12.0666	69.9494
126	12.4154	12.08	73.6188
127.2	13.0588	12.0586	71.5925
128.4	13.1014	12.0765	70.3397
129.6	13.1404	12.0379	67.9997
130.8	13.2162	12.0942	54.4629
132	13.2332	12.093	104.57
133.2	13.2423	12.095	109.51
134.4	13.0889	12.074	91.2895
135.6	12.3817	12.07	85.2969
136.8	12.6619	12.1188	53.6513
138	12.7459	12.1072	90.1887
139.2	12.8015	12.0721	107.801
140.4	12.9128	12.0766	124.624
141.6	12.933	12.0824	87.9966
142.8	12.981	12.0937	71.8612
144	13.0766	12.0468	84.8272
145.2	13.0868	12.0845	54.1604
146.4	13.2188	12.0423	63.1039
147.6	13.1644
148.8	13.1575	12.1424	67.1191
150	10.4592
151.2	10.217
152.4	10.1115
153.6	6.3117
154.8	6.07458
