# Supplementary material for: Kinesin-4 KIF21B is a potent microtubule pausing factor
Source: eLife. 2017 Mar 14;6:e24746. doi: 10.7554/eLife.24746 (PMC5383399; doi:10.7554/eLife.24746)
Supplement: Figure 5—source data 1. — DOI: http://dx.doi.org/10.7554/eLife.24746.024 [file elife-24746-fig5-data1.xlsx]

## Sheet: Figure 5A
Figure 5A	GFP intensity analysis of kinesins during MT pausing events	number of event	1	2	3	4	5	6	7	8	9	10	11	12	13	14
			0.758554	2.00932	0.88528	1.74202	1.80412	1.1326	1.11013	0.83309	1.17851	1.2568	1.09966	2.62812	2.13423	1.43721
			0.740682	1.83289	0.65384	1.60723	0.666379	1.88439	1.22302	0.776362	1.27619	1.33386	1.8315	2.06869	2.07489	1.46093
			0.805452	2.45115	0.692408	1.23431	1.00633	2.28997	1.08281	0.6312	0.919834	1.19078	1.45914	1.83587	2.06365	1.50777
			0.484664	1.03653	0.734849	0.888021	0.811165	2.55326	1.00787	0.637174	1.37658	0.50356	1.59422	1.58529	2.36106	0.946811
			0.930841	0.907249	0.861125	1.1114	0.791095	1.50582	1.72164		1.63467	0.80003	2.44756	1.53375	1.27106	1.03267
			0.59487	1.07158	0.727617	0.769232	0.772073	2.76693	1.88777		1.20448	0.99588	2.18899	1.05878	1.41925	1.36214
			0.734279	1.22812	0.783189	1.12903	0.743727	2.03941	0.930027		1.47033	1.01743	2.67295	1.86996	0.674194	1.23925
			0.523527	1.27991	0.799948	1.19788	0.918482	2.17466			0.900798	1.09611	1.72337	1.66295	1.1194	1.41828
			0.476805	0.898778	1.17778	1.98485	0.888429	1.75343			1.84209	0.920433	2.40986	1.60881	1.3063	0.776789
			0.552117	0.549175	0.621508	1.56351	0.829602	0.985736			1.32456	1.81487	2.53832	1.41444	1.15853	0.936507
			0.726128	1.13289	0.492171	1.24961	0.410021	1.30708			1.24943	1.34435	1.24025	1.30641	0.999971	1.30702
			0.679421	1.01751	0.844528	1.14492	0.549034	1.5258			0.830883	1.59653	2.25856	2.07971	0.841486	1.59357
				1.01583	0.913489	1.23371	0.992641	1.55855			0.877119	1.86177	1.30157	2.65629	1.49631	0.959832
					0.788906	1.34945		1.85651			1.29723	1.69538	2.45482	1.57853	1.64857	0.839967
						1.27714		1.75923			1.31729	1.02497	2.09278	1.88472	1.25138	0.974247
						1.26111		1.49058				1.14447	2.50726	2.36382	1.45273	0.894658
						1.18339		1.53079				1.29331	2.48862	2.30362	1.37957	0.907662
						0.820461		1.53186				1.05432	2.05022	2.20363	1.58576	0.715948
						0.867895		1.59535				1.04415	2.265	2.77164	1.58304	1.1385
						1.30152		1.54132				1.11572	1.79282	2.07065	1.40523	0.806572
						1.2118		0.681107				1.37968	1.06234	2.02626	1.63066	1.07882
						1.06615		0.80955				1.1846	1.48491	2.07466	1.35001	0.696463
						0.945843						0.805234	1.40119	1.8358	1.48961	1.22578
						0.906976							1.41064	1.68167	1.79271	1.39661
						0.901236							1.07396	1.86086	1.58898	1.46681
						1.02746							0.868631	2.26116	1.40328	0.558903
						0.945344							1.48174	1.59093	1.03337	1.14939
						1.29864							1.37887	2.07752	1.28339	0.884641
						1.07045							1.23904	2.91901	1.11473	0.79334
						0.997671							1.66661	1.97676	2.16922	1.08023
						0.96246							1.38135	1.21619	1.54236	0.612877
						0.748678							1.19088	2.70372	0.983162	1.06083
						1.27947							1.68337	0.928213	1.29169	0.958017
													0.841795		1.22433	0.680707
													1.43803		1.34957	0.732023
													1.06023		0.862943	0.636265
													1.3754		1.27545
													1.38377		1.34564
													1.19126		1.04161
													1.10218		1.11908
													1.62426		1.39063
													1.98141		1.20916
													1.45921		1.48253
													1.52353		1.42917
													1.28852		0.625878
													1.21415
													1.45893
													1.11529
													1.77893
													1.31236
													1.88416
													1.2779
													1.3274
													1.59553
													1.5367
													1.25287
													1.58718
													1.92254
													1.35126
													1.08735
													1.33962
													1.0471
													1.43867
													1.34539
													1.35386
													1.21553
													1.64793

## Sheet: Figure 5C
Figure 5C	fluorescence intensities	GFP	KIF5B-560-GFP (running on MT latt)
		6222.31	4308.7
		4035.09	8386.78
		4752.65	8706.52
		5885.61	10035.6
		7613.14	6370.09
		4389.37	3170.97
		5598.02	9169.11
		14626.9	7572.42
		3435.9	11653.4
		3399.78	4956.3
		6220.18	19083.5
		4671.26	16221.4
		11563.4	6058.84
		4481.31	11804.7
		3912.71	7401.53
		7160.89	7903.55
		11870.6	15336.4
		16546	18677.7
		2772.39	8912.52
		5106.16	18511.8
		4840.3	4979.9
		5499.96	5872.33
		10104.1	13894.1
		14719.5	7330.69
		9445.94	8420.09
		3676.27	8696.18
		8716.16	19268.3
		2049.4	10488.3
		13100	8009.52
		2954.63	22111.7
		4907.02	5035.99
		13225.6	8270.66
		2419.79	11426.4
		2741.6	5101.07
		14633	14098.4
		6980.33	17088.6
		3490.74	8277.48
		4564.09	12848.2
		3521.5	5063.46
		4468.77	9378.12
		2869.86	4300.19
		7572.86	11875.1
		6837.75	5936.06
		9608.36	8791.89
		5347.29	2652.68
		13917.3	11701.2
		5879.53	3820.74
		4623.79	3004.91
		3128.16	11272.1
		6876.15	3963.77
		10035.2	14575.9
		9420.94	6093.39
		8470.87	17471.8
		6265.77	15132
		3140.02	16851.9
		4656.81	7069.12
		22415.2	12958.7
		4186.56	16007.5
		5513.48	11384.1
		7208.18	18823.2
		2047.96	2506.81
		3886.88	9658.89
		5202.57	10645.1
		6512.92	12786.9
		6981.52	7133.13
		6482.13	8656.23
		9924.48	4187.63
		8163.88	5740.84
		3977.85	10821.4
		4433.3	8693.99
		3462.31	4531.63
		9432.71	3760.73
		9525.31	5534.44
		3178.18	5013.84
		8744.67	9625.14
		7956.9	8586.08
		6226.56	10823
		4871.6	20824.9
		3722.93	12632.2
		3764.51	13034.2
		2545.55	9294.06
		3897.84	16595.2
		9994.81	18334.3
		13420.8	14961
		7014.49	7977.9
		16279.3	10170.1
		6765.27	7227.46
		2577.45	5848.58
		16529.3	3826.9
		3292.51	7432.9
		3627.91	27641.9
		4894.64	23585.7
		6070.43	7408.07
		6152.13	3876.19
		8861.92	11961.6
		4486.15	7195.99
		18454.7	6789.76
		4985.74	6578.87
		8786.31	6012.05
		5032.26	24846.7
		10355.3	12954.2
		4968.12	16557
		4741.69	7694.65
		7234.82	8946.81
		4455.98	14981.4
		11115.6	18129.1
		15066.6	12187.6
		7912.1	17576.4
		3620.88	13590.6
		14311.4	15663.9
		4409.93	12219.5
		19732.2	17156.4
		5266.26	3053.8
		4160.72	8188.97
		9831.42	14746.7
		4400.07	2667.36
		2807.44	4188.21
		10053	14368.9
		9575.99	9469.8
		7286.13	5006.01
		9060.66	6439.03
		2740.03	11293.1
		10204.2	9663.48
		4767.5	5761.39
		5053.44	10789
		4762.62	15808.5
		3934.03	12481.6
		5078.7	3416.09
		4844.86	3516.37
		8040.58	8954.25
		2532.82	13952.1
		8438.17	5852.73
		5201.96	11208.9
		8291.53	11634.9
		5416.15	15767.6
		3211.68	15799.5
		6234.68	18883.3
		10597.1	16639.6
		4797.8	15555.7
		4420.29	15647.8
		3927.91	14206
		4289.79	12698.5
		2000.45	15018
		4279.85	8585.28
		6543.13	5439.19
		5830.14	6021.17
		7563.06	13252
		2976.51	9127.29
		4049.24	9324.32
		10651.8	10527.2
		6148.26	11071.1
		7848.28	3247.67
		3567.36	9936.11
		6064.74	14801
		6503.48	12692.2
		2488.92	12441.6
		4862.02	11492.3
		9403.44	6708.18
		8426.1	7166.71
		5793.44	10254
		10794.5	14564.1
		3268.78	11851.4
		3880.82	4753.06
		9934.28	11335.8
		6600.96	11514.7
		9986.97	10072.7
		3163.92	8347.83
		4850.91	10714.6
		3305.31	12290.7
		4765.13	7417.48
		3501.03	8263.73
		4517.51	13254.6
		22647	8032.9
		2812.26	12475.3
		6208.72	11992.6
		6090.66	16078.6
		6922.35	9039.04
		5905.51	11146
		2581.78	9959.12
		5818.14	10429.7
		6056.51	14511.2
		6873.35	10752.7
		10204.4	11512.1
		5108.62	25054.1
		15094	9952.25
		2189.93	29213
		3592.17	6467.16
		2201.27	6593.45
		11170.9	24512.5
		5877.37	10677.5
		7310.49	25027.1
		14136.7	23657.7
		9605.28	7599.82
		2922.38	10458.7
		2281.24	10117.3
		2210.29	26250
		4138.28	7977.38
		4054.01	7813.69
		6202.41	4292.97
		4109.94	9425.05
		22316.3	27968.9
		3170.8	7653.51
		11048.1	8872.48
		7219.93	21955
		3211.92	12061.2
		8842.66	11117.9
		5945.37	22390.1
		4896.61	10290.2
		6577.74	24616.8
		4417.58	9397.82
		4577.49	23766.5
		8434.46	24593
		22259.6	8549.1
		21162.4	21764.8
		7350.39	5365.56
		4772.4	4665.57
		3770.33	20615.4
		3129.34	8991.59
		3613.1	5238.6
		9455.95	17819.2
		3123.9	8813.86
		9156.48	3714.08
		3222.32	11280.4
		2812.3	4981.48
		12033	17755.5
		7265.53	8557.25
		4275.66	11414.8
		5379.48	7196.84
		6364.9	8963.42
		12070.7	12750.5
		3411.67	14017.3
		4594.83	6865.73
		4690.02	5084.94
		5662.61	15027.7
		2280.1	16072.7
		5083.61	14258.4
		2400.22	5070.31
		4718.18	4783.37
		12777.4	6755.83
		22323.9	10699.2
		1917.65	4451.31
		2600.5	19746.7
		7012.27	9940.53
		23223.1	6834.67
		2713.26	6588.54
		2257.97	12581.2
		10769.9	9144.34
		3906.59	8434.91
		25896.1	6053.06
		7725.18	8435.11
		2898.83	6242.71
		2483.44	9132.66
		7203.65	9240.42
		6401.85	7960.75
		9592.43	9013.17
		4313.59	9567.04
		4149.16	5308.85
		6053.89	7710.13
		15428.5	10940.7
		2724.65	6384.47
		3519.03	10191.5
		3697.43	6665
		4386.2	9077.12
		5372.22	15198
		3028.32	6026.35
		3144.06	12391.2
		3815.42	14004.2
		6299.68	7269.89
		4715.16	8765.26
		4708.75	12629.5
		5168.55	15880.5
		7934.04	9691.65
		6873.51	10905.6
		7111.45	5600.12
		6645.21	20030.8
		3314.62	4821.84
		5017.84	5055.3
		6817.44	12499.9
		5530.96	5871.18
		7958.78	3496.84
		2913.05	7115.48
		2832.3	9427.29
		15476	6486.2
		3568.43	21828.8
		22399.2	5471.79
		2643.58	10139.6
		2395.18	4666.86
		3028.39	13598.8
		7499.81	8924.32
		3278.38	8507.15
		4817.5	8999.87
		9549.84	12725.9
		7832.36	16736.9
		5424.96	14511.2
		9964.72	8792.55
		6364.36	11632.7
		3018.46	7075.59
		10471.6	6775.69
		4792.67	3100.41
		10319	17307.7
		15432	17302.6
		3417.01	2877.45
		3435.67	13437.9
		2450.5	19925.8
		2670.99	4199.54
		4245.45	6657.59
		28705.6	8498.13
		7253.06	20130.6
		3989.24	3775.28
		13266.9	12541.4
		7606.55	4902.12
		7991.83	8890.56
		8134.91	8888.38
		7675.52	4776.13
		5240.1	12257.8
		12910.6	10458.4
		10142	2969.5
		3966.59	18001.9
		6578.62	3211.58
		6056.14	5286.93
		8554.99	21505.3
		4253.36	19729.1
		3034.49	10588.5
		5179.89	12170.9
		9585.91	11381.7
		6984.16	9659.92
		5454.64	10074.9
		2056.26	27740.3
		10253.3	3854.57
		3692.64	21943.6
		3970.89	6200.16
		2654.89	7643.02
		11212.2	7367.75
		11625.5	10063.1
		3396.42	24452.3
		2651	26178.4
		6609.46	6809.18
		6457.97	7724.24
		4341.76	11937.1
		3251.06	8219.19
		7178.33	22336.8
		3115.72	5537.12
		7962.33	9522.57
		5245.94	14577
		2623.13	11723.6
		3921.86	10577.3
		5786.91	10500.6
		6274.7	8696.03
		2658	3411.96
		3411.86	11259.1
		6425.1	6455.62
		4300.98	20456.8
		3167.61	6436.44
		3834.92	21383.7
		7063.85	6739.28
		5074.78	7085.58
		20822.6	2999.14
		11520.1	12256.8
		10502.2	3578.31
		1930.67	9593.27
		3595.66	4894.13
		5758.5	13478.7
		5382.46	2639.31
		4837.82	3302.49
		4859.58	8021.89
		9642.5	14793.5
		4636.65	3554.66
		2714.05	9863.48
		2987.84	6368.69
		5304.14	19559.4
		5462.78	9514.27
		6638.37	4869.49
		7558.51	3407.96
		3175.65	6973.46
		4410.78	5176.17
		3337.34	18572.2
		4559.78	6754.81
		3586.77	14499.9
		2727.52	8549.65
		4956.31	7364.66
		4625.7	9632.28
		8400.39	4288.02
		4155.99	11560.2
		8259.95	17484.3
		7095.89	6031.7
		3981.68	16782.2
		4126.33	17272.1
		3754.53	16904.1
		3847.42	6682.26
		2734.73	13850.6
		3314.37	6659.68
		4212.65	6407.7
		7356.66	10853.8
		3575.24	6733.69
		2827.16	12722.8
		3053.88	5630.26
		7916.32	10374.6
		7494.25	7796.52
		3252.5	6384.78
		4324.95	6095.32
		2473.18	8602.83
		5267.4	10770.1
		3196.51	11315.8
		4372.78	10806
		2421.85	11058.8
		4682.5	6397.02
		5121.47	7114.44
		4679.83	9240.22
		4007.04	12354.4
		16331.6	8517.32
		3183.82	8803.01
		5712.81	6035.36
		7792.18	4515.67
		2566.94	8357.12
		6979.32	10145.8
		5129.68	22773.4
		5156.59	4936.99
		2517.86	9820.78
		11622.8	4517.47
		4610.24	7282.29
		4520.56	11196
		3986.38	9736.45
		5308.07	8216.24
		3631.33	20461.6
		12284.1	22092.5
		3594.99	6900.77
		4698.29	17070.6
		10804	22848.1
		3444.91	9911.82
		2802.01	5652.44
		3568.78	7334.98
		3989.64	10060
		9871.89	7206.6
		24695.8	7494.91
		3334.45	12897.2
		3569.41	12348.8
		7376.77	15544.9
		5356.87	6633.55
		6698.84	6219.5
		9375.78	16398.3
		2585.13	3837
		3279.99	16703.1
		5339.95	8395.77
		5860.53	16349.6
		6456.62	3426.88
		7277.81	8480.07
		5220.55	6749.37
		4069.44	17996.6
		2677.9	4059.82
		3893.21	11716
		9744.71	6041.73
		3880.3	11548.2
			4869.23
			9583.92
			7695.22
			10634.9
			8290.95
			5559.58
			6575.11
			6041.17
			7370.24
			8567.84
			6364.61
			6453.35
			4016.46
			10308.9
			16744.8
			12930.2
			8440.03
			7012.98
			19009.8
			19658.5
			8894.04
			15486.5
			19048.1
			23706.4
			10478.9
			28990.7
			11980.8
			25845.2
			9667.98
			12899.6
			5518.77
			32347.9
			25876.4
			8728.14
			11111
			23071.7
			7280.09
			8197.73
			22874.7
			27305.3
			3931.04
			6567.53
			10281.6
			25916.2
			25897.9
			15108
			6720.71
			18875.4
			8583.78
			7508.21
			6539.38
			17659.6
			13234.1
			7580.46
			5090.99
			6288.4
			8802.59
			5247.32
			9178.26
			9849.07
			2998.35
			5054.9
			8962.24
			10380.8
			7187.44
			8255.74
			3105.49
			7877.25
			5951.59
			6382.93
			7820.11
			7456.58
			7565.6
			13796.8
			10029.2
			14283.4
			8708.27
			5604.84
			11673.6
			9770.25
			9949.29
			4674.34
			11272.1
			16558
			6789.98
			13081.4
			10153.5
			20226.7
			8924.48
			8631.08
			8732.09
			8237.89
			7190.11
			9414.42
			10846.8
			11960
			7434.21
			9843.65
			11764.2
			2455.72
			2907.16
			9443.65
			4516.93
			7879.65
			10298.5
			16778.9
			8222
			6219.65
			10219.6
			4530.89
			8394.66
			11081
			15683.2
			9963.77
			3663.72
			7383.72
			8374.36
			6591.16
			7915.41
			4428.13
			8027.69
			9531.93
			8491.08
			7881.57
			11059.5
			2444.29
			9676.7
			9365.89
			3947.46
			8315.56
			17230.3
			4213.11
			10193.2
			3344.43
			3576.58
			3942.41
			14646.7
			5826.19
			15861.4
			16892.5
			5031.47
			16216.4
			14143
			20158.8
			13741.3
			15995.7
			22817.4
			13552.3
			12767.1
			2317.15
			16487.2
			12809.3
			4879
			3175.13
			4215.16
			16120
			2932.26
			12698.5
			3510.32
			15248.5
			4990.71
			5128.05
			11495.4
			10144.9
			6517.22
			12267.9
			15896.2
			8972.72
			9838.19
			10734.7
			3258.89
			14421.5
			4163.6
			14707.6
			11757.5
			14268.9
			24934.4
			19478.7
			20665.2
			8210.96
			13483.4
			15964.6
			3340.05
			12025.8
			7607.06
			19226.1
			8131.53
			14380.5
			12020
			19316.1
			7619.6
			15933.7
			14614.6
			17140.2
			9461.83
			13045.6
			11724.8
			12673.5
			16513.7
			16892.8
			10595.6
			12380.8
			12905.9
			10125.3
			12834.5
			8461.16
			11629.4
			7451.82
			17070.7
			11600.8
			14564.2
			14604
			9448.42
			6167.26
			9848.17
			12549.3
			7927.75
			10095.7
			17208.5
			15892.9
			14052.4
			11891
			12684.4
			12258.5
			11689
			14190.7
			11058.4
			8714.88
			24212.7
			4887.15
			20068.6
			20693.5
			11028.2
			6039.32
			18688.7
			12291.5
			16023.8
			15563.8
			15462.2
			12380
			14484.7
			14258.3
			10303.6
			9981.32
			15862.2
			17976.8
			12042.8
			12934.3
			12919.2
			9976.93
			13493.3
			12889.5
			10229.7
			11605
			16113.5
			7340.03
			14985.1
			13794.2
			3312.76
			8681.61
			9561.81
			7296.4
			8108
			10727.6
			2958.69
			9236.32
			9540.42
			9660.85
			9206.36
			4982.53
			7606.31
			12503.7
			7723.16
			9862.82
			6624.79
			5472.28
			8889.6
			15631.1
			11521.7
			5101.86
			9944.06
			9458.31
			8216.66
			4997.16
			4231.56
			6482.27
			5752.16
			15402.7
			6559.8
			13671
			5093.45
			4099.85
			4909.55
			6326.94
			8663.34
			5870.04
			11532.5
			3905.51
			5601.97
			4737.4
			10891.6
			8896.86
			5882.9
			14321.4
			7610.18
			12961.3
			5232.96
			8522.08
			7260.86
			9248.81
			7224.2
			6566.81
			9337.41
			21849.7
			22207.6
			7733.45
			4728.14
			16654.2
			21000.6
			9090.85
			11129.8
			4902.88
			6261.24
			8980.46
			8132.63
			9191.34
			4357.94
			5721.32
			13880.9
			6107.14
			7699.34
			6568.92
			21387.8
			4230.3
			6112.28
			10132.3
			12699.8
			8703.85
			14104.2
			15707.1
			5185.66
			13314.1
			12856.6
			7133.76
			2559.38
			16580.9
			12237.3
			3158.12
			9123.82
			10878
			3202.37
			10725.3
			10202.2
			10926.6
			11163.4
			10304.8
			8668.39
			11254.1
			9530.57
			7985.99
			3499.11
			10674.3
			11245
			13922.1
			3586.69
			4627.87
			4190.19
			11925.7
			10812
			8505.26
			3678.09
			4477.16
			17219.4
			4238.1
			2895.18
			4848.38
			8894.58
			2897.66
			4787.22
			10471
			3268.37
			9138.92
			6938.17
			5365.23
			5152.37
			9313.41
			8641.25
			10722.5
			4009.21
			8011.59
			11443.2
			4448.39
			13185.2
			8638.63
			13337.7
			7221.7
			12440
			2972.24
			13820.5
			7640.53
			13329.9
			5825.76
			9347.27
			11747.3
			9082.22
			2937.24
			11180.7
			14222.5
			15116.1
			9207.58
			11631.4
			12980.4
			5268.06
			9094.63
			10831.8
			8943.96
			12608
			10013.8
			12550.6
			3734.04
			10753
			4261.85
			3507.64
			13439
			2684.6
			5752.56
			11966.1
			13034.4
			14397
			13371.2
			3080.42
			6888.08
			2783.84
			10398.7
			9531.5
			10846
			2764.48
			5095.86
			11802.7
			14232.7
			14130.4
			7840.82
			9814.88
			11925
			15113.6
			4925.86
			11108.4
			9996.27
			11291.4
			8019.72
			8130.22
			5448.16
			15904.3
			18029.6
			10365.2
			6766.56
			13769.4
			5946.08
			13578
			10461.9
			9129.66
			11960.8
			3747.78
			9664.49
			14225.5
			13422.5
			11610.2
			9800.3
			6890.92
			11498.2
			9161.93
			8152.51
			7807.01
			7087.87
			8451.34
			7235.38
			8768.67
			9530.47
			8146.58
			12090.7
			8667.11
			8555.67
			4445.5
			9356.44
			6085.02
			15131.3
			3078.55
			9968.55
			10406.3
			6704.53
			13350.6
			5557.02
			8489.03
			6695.87
			6470.14
			11283
			6903.49
			6674.84
			2904.39
			11794.1
			10057
			10089.4
			15396.5
			11544.2
			12373.1
			6551.15
			8302.67
			8729.31
			3610.36
			7214.83
			9114.56
			11020.2
			5727.51
			8751.27
			10769.7
			14442
			7526.78
			10960.6
			3687.69
			8716.9
			3690.32
			3092.44
			5424.46
			5550.14
			5977.41
			16825.1
			10188.4
			11318.4
			7726.56
			3622.04
			3442.7
			3809.47
			6923.07
			8865.07
			18753.8
			19145.1
			8541.66
			7296.09
			7353.49
			10799.2
			9802.94
			11003.4
			11969.3
			3052.05
			12614.1
			11393.7
			13738.8
			6392.14
			7816.2
			9055.91
			15276.9
			4304.01
			18178.1
			13048.2
			9181.82
			6438.67
			10986.4
			11874.1
			8984.29
			4258.8
			10573.1
			7604.16
			4493.98
			3656.91
			3875.23
			11642.1
			10868.6
			5689.21
			5256.88
			10925.2
			5607.71
			4675.19
			9144.33
			12256.5
			6619.95
			11780
			9993.03
			6872.49
			9489.78
			6314.69
			12404.4
			3384.67
			6197.26
			6050.02
			10023.5
			11517.6
			14155.4
			3878.71
			17679.4
			11607.5
			15474.2
			15104
			11841.8
			5332.48
			6071.19
			6764.56
			7632.64
			6076.22
			10684
			20049.2
			6279.82
			6682.27
			10945.2
			17808.8
			10671
			11124.4
			13919.2
			5995.08
			18728.3
			8700.36
			13001.1
			5992.04
			11902.9
			9352.63
			7996.31
			4014.61
			10703.4
			10562.3
			11557.9
			10078.4
			9635.31
			10203.1
			7099.05
			10812.4
			11861.2
			3091.57
			14792.7
			11246.4
			3888.24
			6539.31
			8892.15
			4755.19
			3130.68
			3417.72
			4193.06
			11025.5
			8558.58
			6809.98
			9216.32
			9257.01
			15290.9
			11182.1
			10335.4
			5429.4
			5083.16
			3839.6
			6893.22
			4821.67
			8509.36
			10566
			11316.2
			10823.3
			14710.4
			9094.58
			3331.83
			7800.83
			15769.4
			12580.3
			5857.85
			4397.29
			14562.9
			7566.88
			3534.41
			11872.2
			11641.9
			11945
			4040.32
			6990.05
			12747.2
			10351.1
			9069.85
			11032.2
			6682.1
			14052.1
			11983.5
			7126.08
			9447.33
			9988.28
			8400.27
			13471.7
			13721.2
			9780.92
			11145.4
			10502
			12236.9
			9355.62
			8822.37
			10488.2
			10930.8
			8068.35
			6360.41
			4615.16
			4931.99
			10341.6
			10029.2
			9742.2
			11592.3
			8403.73
			11011.9
			9327.4
			4454.2
			5488.23
			11272.2
			9217.7
			11146.5
			5464.83
			11086.8
			11001.1
			11554
			3979.02
			4336.8
			9227.81
			11375.8
			8094.91
			13359.6
			8758.83
			11241.2
			11641.6
			3944.45
			12956.2
			7981.31
			7112.23
			4254.53
			5394.15
			15943
			5348.17
			7327.15
			9765.32
			8150.58
			4993.61
			3715.88
			8971.28
			10845.4
			5810.93
			6602.76
			9405.51
			10864.9
			9829.06
			6156.21
			15109.8
			11601.9
			10601.9
			12037.3
			11538.8
			11838.2
			7478.79
			5982.76
			4193.16
			13195
			7692.91
			8891.26
			9496.39
			11434.8
			8626.39
			11524.6
			9268.47
			3412.39
			12791
			10718.5
			17984.9
			7448.91
			12397.1
			8854.01
			9790.17
			9037.3
			10002.1
			5614.22
			7564.11
			5469.66
			5752.15
			9140.17
			10275.3
			4472.31
			7072.75
			13508.9
			3179.14
			8924.05
			11230.2
			8446.03
			8900.28
			8460.42
			5540.77
			6432.35
			10970.5
			9174.1
			8604.99
			8179.11
			10913.5
			8299.21
			12333.9
			11256.3
			12726
			6537.57
			8333.81
			12274
			7746.63
			4783.8
			9259.4
			11690.2
			11164
			6888.98
			6630.39
			7698.24
			10042.6
			9277.73
			9206.39
			8546.34
			8865.76
			10895.9
			5254.55
			15203.1
			8545.75
			13497.2
			4811.66
			6943.89
			8739.69
			11500.4
			13166.9
			11571.6
			11946.6
			12171.2
			10025.6
			10795
			2792.2
			13429.7
			3421.09
			6468.46
			9012.44
			11408.3
			10855.1
			10180.2
			4156.65
			13230.3
			5855.65
			5292.82
			7078.76
			9799.78
			7990.41
			9434.56
			10939.1
			13766.6
			9184.75
			9346.04
			8413.46
			4143.66
			11037.9
			10790.3
			12200.5
			10185.1
			7449.36
			9244.62
			12543.3
			5666.07
			9691.12
			6087.78
			3613.24
			8987.77
			8700.31
			6484.56
			10111.4
			7376.63
			8592.76
			8881.42
			14167.6
			14390.2
			15883.4
			10238
			7343.48
			8799.3
			8341.4
			10313
			11454.1
			6328.54
			3525.99
			9370.31
			11033.5
			8974.54
			11104
			10357.1
			10374.6
			14317.8
			10854.7
			15731.7
			11537.3
			13573.1
			14085.7
			11926
			14914.7
			7973.97
			11779.6
			12625.6
			13438.8
			10704
			13670.2
			9153.9
			13478.9
			11255
			11470.1
			9431.12
			12266
			7811.33
			13715.4
			10249.3
			13634.2
			10580.3
			11111
			9946.38
			10999.6
			17313.7
			13303.1
			2913.41
			10808.9
			8519.14
			11523
			14511.9
			13026.5
			11251.3
			10340.8
			7148.64
			12750.7
			16051.4
			10549.6
			7409.92
			4911.16
			11938.1
			8187.8
			3541.06
			5817.97
			10981.2
			13063
			19181.6
			12174.1
			5925.65
			16263.5
			3642.83
			13690.8
			12035.9
			13743
			13163.5
			5212.23
			5572.38
			4696.56
			10457.6
			13538.3
			11393.2
			7558.55
			6754.92
			2842.74
			11228.1
			12560.8
			9894.42
			10248.4
			12000.3
			13322.2
			5604.22
			11323.7
			14060.6
			11507
			14393.8
			10849.2
			12310.6
			13013.7
			16075.4
			14220.7
			11223.7
			19058.4
			6716.91
			10574.5
			7775.36
			12399.5
			12366.4
			12229.2
			11334.7
			11414.6
			8584.64
			9659.24
			13882
			11699.7
			10367
			11327
			12290.9
			6445.4
			9369.6
			4546.56
			11076.3
			14010.5
			8948.53
			13342.2
			12264.9
			7301.28
			9275.09
			8790.94
			11536.3
			9689.16
			9730.95
			9092.88
			14396.9
			15509.1
			10859
			9059.4
			8700.76
			12607.4
			11933.3
			8345.93
			10725.1
			11359.2
			10841.8
			8635.94
			10557.6
			10416.6
			10186.9
			9944.72
			11703.9
			9727.25
			8176.78
			13289
			9319.19
			9526.04
			8922.18
			11749.9
			9201
			12852.7
			9064.35
			7699.11
			9938.41
			14775.8
			12978.4
			18184.7
			9602.15
			11310.1
			8704.71
			9576.28
			10523.6
			9378.11
			8277.91
			7805.42
			7333.44
			14098.3
			9257.15
			6484.22
			12924
			21089.8
			16837.7
			11480.3
			17498.3
			14277.9
			13069.2
			12434.5
			8425.14
			12279.9
			11021.4
			10509.2
			10175.7
			6315.31
			10812.2
			12287.4
			6026.24
			7344.61
			7257.4
			4896.83
			13239.3
			4652.45
			14521.9
			9753.67
			9679.58
			6388.6
			5739.05
			6593.33
			8560.42
			13477.4
			3814.68
			4082.18
			6935.66
			7931.28
			11137
			12802.2
			13724
			9759.01
			9489
			14931.8
			5077.97
			5809.03
			4475.4
			10204
			12728.4
			10892.4
			8710.1
			11270.9
			3645.02
			8020.75
			14864.3
			11122.9
			12313.5
			6615.23
			9122.89
			12329.6
			9237.25
			8096.67
			9499.53
			11154.3
			14023.2
			13469.1
			16353.6
			4747.9
			8963.07
			6839.29
			9242.81
			10237.6
			13641.1
			7377.49
			9150.63
			9177.54
			8488.62
			9161.62
			8839.08
			8073.59
			6545.68
			9512.27
			5247.64
			8897.32
			7152.44
			14273.1
			10864.6
			10744.9
			3369.58
			10570.1
			5336.06
			10435.1
			11581.2
			15321.8
			13919.5
			7987.52
			12318.9
			9722.55
			10514
			12208.8
			7947.76
			11324.5
			14662.8
			10255.5
			11139
			11983.1
			13737
			10261.3
			9747.11
			10095.5
			13957.7
			3582.29
			10905.2
			12204.8
			9281.99
			6021.27
			12607.2
			13120.5
			5872.78
			13926.4
			9858.82
			10639.4
			14066
			11233.1
			12045.2
			10680.3
			8811.24
			9805.89
			4412.56
			4629.82
			4472.16
			10824.1
			8190.98
			9542
			8877.61
			6814.4
			10424.8
			4599.13
			9477.57
			11798.1
			8504.2
			3547
			7882.62
			8971.02
			6656.73
			5624.26
			8253.44
			6867.06
			5515.8
			12307.3
			18359.9
			9580.57
			3375.12
			9076.15
			9741.4
			9587.08
			12235.7
			10559.5
			12521.2
			9280.6
			10492.9
			14373
			9286
			9448.43
			8731.32
			6313.99
			7363.12
			18167.5
			7447.46
			12884.2
			10064.4
			14739.5
			16341.2
			13017.2
			18724.5
			10082.3
			8769.72
			9949.9
			9068.81
			18554.2
			12227.6
			12270.2
			7584.44
			12951.5
			7542.33
			11150.7
			12456.4
			6338.15
			10114.9
			13670.1
			7848.65
			13576.9
			6698.32
			4935.51
			10472.7
			10376.8
			9720.69
			8504.91
			10988.5
			7697.95
			5603.53
			6898.04
			3799.03
			10246
			7544.84
			14585.4
			16333.6
			5781.81
			4834.34
			13935.2
			19467.4
			11198.1
			12025.8
			19825.5
			13976.4
			9204.01
			9081.87
			8972.49
			14732.9
			10745.5
			5625.55
			8319.77
			13583.6
			5320.91
			8457.36
			4675.54
			6673.67
			6571.09
			5128.05
			7853.97
			9788.31
			8903.91
			3596.66
			6615.33
			14075.7
			14440.5
			14203.2
			6587.52
			8322.55
			14735.5
			10499.7
			9690.23
			9946.39
			8222.5
			9378.31
			6921.13
			10632.4
			6749.13
			11426.1
			6653.66
			3970.43
			12760.6
			9829.34
			5966.62
			10302.3
			8144.24
			9524.51
			3455.89
			9485.23
			4165.32
			4778.95
			16117.6
			12904.2
			5203.28
			10445.1
			18074
			10644.2
			10317
			19973.7
			5020.54
			10892.8
			16032.2
			6222.65
			17841.2
			10793.2
			12463.1
			11738.3
			10480.5
			11592.5
			5231.99
			6921.36
			10360.4
			8577.9
			3841.45
			5510.74
			4278.19
			7357.25
			9849.86
			8692.22
			6026.98
			7865.69
			7764.32
			9297.88
			12977.7
			6219.63
			9898.22
			9105.95
			7978.12
			6948.35
			14186.5
			11696.9
			7021.88
			8347
			6576.78
			6359.13
			8741.58
			3532.4
			10086.6
			5425.61
			3489.07
			8164.18
			8763.71
			12060.3
			8733.8
			11165.4
			4737.89
			11266.6
			14513.4
			8610.46
			7425.88
			6509.55
			5697.8
			7372.81
			8586.91
			15992.4
			7408.02
			6995.13
			10673.8
			8217.54
			6879.52
			6451.13
			8004.1
			6638.54
			7198.67
			5495.01
			7234.3
			3152.46
			5186.05
			6962.82
			7467.13
			9705.16
			6450.28
			4969.62
			8445.27
			12969.2
			7544.07
			5765.29
			7490.6
			7893.09
			7105.53
			6384.06
			7829.81
			6375.35
			6349.23
			4911.17
			6945.3
			8532.28
			6166.57
			7015.52
			5036.37
			4496.27
			7624.43
			7692.38
			7218.32
			6876.48
			5402.78
			6133.03
			6627.54
			6431.53
			4696.49
			9625.77
			5646.7
			5880.12
			4156.38
			8932.41
			5058.1
			10248.2
			6268.36
			6759.89
			6830.77
			11634.4
			5760.77
			7894.47
			6304.92
			5883.21
			5365.98
			5166.41
			9291.73
			5959.21
			7048.76
			6868.27
			7307.81
			5790.23
			13360.6
			7557.52
			8844.12
			5700.22
			8120.58
			11379.3
			8211.78
			6233.57
			10514.7
			5980.3
			8334.24
			6240.36
			6412.13
			10832.1
			6640.64
			11320.1
			6439.4
			15426.4
			6773.88
			11706.4
			12754.2
			11061.9
			6612.32
			14406.6
			7655.32
			11618.5
			6355.37
			11681.9
			4762.43
			11583.4
			6763.09
			7878.37
			5993.35
			7398.37
			9896.4
			11074.7
			12558.1
			10443.3
			5812.28
			2778.71
			6753.98
			13250
			9388.67
			8338.97
			9195.73
			17322.3
			12487.4
			15181
			11014
			17832.1
			4673.64
			10270.4
			7850.4
			13661.3
			6028.2
			10805.5
			10763.1
			5432.55
			9024.57
			7907.1
			6662.23
			4364.94
			8909.86
			8957.55
			7733.97
			6005
			6676.8
			7876.9
			7926.17
			5204.36
			11641.7
			4485.17
			6181.93
			4355.95
			4278.97
			4526.85
			5760.18
			6772.78
			5000.3
			3388.42
			6906.17
			8900.05
			7999.48
			6243.21
			8751.67
			4973.71
			4881.43
			5615.69
			5577.03
			6119.27
			6467.98
			4983.29
			3937.43
			10619.5
			7611.73
			4921.47
			7303.09
			4470.2
			7542.85
			4994.89
			7818.23
			5365.22
			8505.6
			6292.63
			7270.85
			2961.64
			4301.47
			8960.06
			7673.75
			5368.17
			5382.9
			4395.28
			8321.45
			14867.6
			8966.26
			4380.44
			3329.38
			3432.6
[truncated: 41 more rows]

## Sheet: Figure 5D
Figure 5D	fluorescence intensities	KIF5B-560-GFP	KIF21B-FL
		8012.03	5831.82
		6209.61	9619.81
		5665.86	6275.65
		8065.86	6879.71
		2711.26	4305.31
		5534.13	4852.13
		3310.78	8795.12
		4279.35	2919.47
		5994.54	6763.86
		5971.29	3800.84
		3981.76	7141.32
		12093.2	5607.96
		5533.52	4476.96
		3910.38	7715.65
		7308.39	2490.42
		2955.45	7461.32
		6946.66	4221.56
		9901.25	6514.15
		5532.68	2117.25
		4018.36	6715.26
		11930.7	2459.95
		7574.53	12621.4
		5011.5	11172.3
		5502.61	12110.7
		5136.48	9634.08
		4508.25	4830.8
		3913.48	8551.68
		5240.11	4762.17
		5006.34	3443.78
		4761.17	3782.91
		4929.17	10349.5
		2338.6	8096.23
		2393.69	6544.35
		4704.61	10024.2
		3154.07	9051.09
		4617.94	7761.57
		6273.95	7102.45
		3247.76	4275.73
		3454.97	3860.66
		9585.48	6465.67
		7154	83378.4
		3801.34	4632.53
		3826.51	3319.62
		15276.9	8517.27
		3449.49	11127.5
		5096.47	9114.67
		2442.69	7633.65
		5290.89	8953.02
		7214.83	8879.34
		10760.4	8267.52
		2620.57	9113.83
		3793.98	5477.49
		9092.95	8272.28
		11069.9	3915.2
		10058	6032.63
		6495.74	3911.57
		6000.52	3705.45
		6108.37	3718.2
		13617.5	8421.55
		5899.3	3626.34
		11190.6	8956.27
		10652.6	4270.1
		8398.86	1867.85
		13234.3	10632.9
		7240.26	6092.17
		3536.18	9075.3
		7770.91	5046.93
		6414.19	7222.34
		8062.09	12123.6
		13781	7683.57
		5644.33	8384.6
		6492.27	3101.88
		5108.22	11934.4
		2966.92	4379.16
		8550.23	6608.6
		4537.59	4020.96
		6808.83	6282.57
		9189.92	3005.08
		3112.22	13003.6
		3011.1	5991.15
		3033.44	6672.96
		4974.49	4420.39
		7276.62	4630.65
		4094.02	4988.2
		4374.53	8565.39
		2077.3	7618.5
		10114.9	4998.68
		4249.22	6116.28
		9796.24	10920.7
		2166.12	4413.11
		5809.9	9507.96
		16329.6	5869.47
		4378.26	2360.12
		9123.56	4541.48
		14205.6	4074.14
		7099.72	4637.75
		12935.2	3598.61
		7541.69	4708.05
		8585.17	4393.78
		6985.03	4500.22
		8026.45	3691.05
		9468.87	2250.91
		7974.86	5154.69
		3903.9	7146.8
		9709.18	2288.97
		7931.77	7877.51
		13223.5	6883.76
		5102.29	4802.13
		10684.5	6821.33
		4772.57	5475.25
		2125.88	5333.63
		7730.99	2647.25
		7088.19	7115.63
		6508.19	1708.09
		8605.09	4847.36
		5557.85	4987.54
		12732.5	4740.03
		5450.75	2523.54
		6881.2	11232.1
		10960.1	4467
		4821.6	4618.51
		5740.57	12602.9
		7475.1	4318.78
		5120.85	5405.34
		6970.91	10867.5
		13820.6	4172.45
		5962.6	6736.52
		18285.2	5199.38
		6390.7	6601.19
		5305.52	3232.76
		7810.28	3990.73
		6760.09	6045.58
		8001.23	2111.08
		14057.9	4353.85
		4485.19	4639.53
		15166	5905.19
		3881.77	14870.1
		4519.08	3295.04
		6489.04	4010.06
		7325.94	5357.32
		12495.9	3576.74
		8181.94	4136.65
		7195.22	8696.94
		13895.1	11564.7
		9024.38	3792.77
		5585	3866.4
		6543.48	4574.98
		8838.32	5645.65
		13521.7	3368.46
		16716.7	3953.14
		3832.31	5427.14
		2463.5	5667.63
		6519.33	2944.38
		4516.48	15531.1
		9363.49	3864.96
		7128.97	7401.19
		6350.7	6964.99
		6902.37	3309.93
		7150.66	2993.95
		10103.7	5830.34
		9145.49	2766.36
		4091.39	2770.89
		13101.4	6733.54
		8282.97	2022.37
		3679.8	8249.85
		8273.87	13176.7
		9681.09	10863.1
		6538.69	8423.07
		13427.9	3435.14
		5659.6	5370.52
		6963.8	3360.97
		10047.5	7010.88
		4202.29	2650.56
		7063.6	5614.29
		9121.02	4057.79
		3218.7	5395.56
		2752.58	4557.9
		6522.35	3847.07
		11247.1	6535.88
		3830.15	6376.38
		7752.23	5312.81
		7289.94	7121.55
		7540.55	4319.33
		4282.93	7653.52
		7020.18	5757.18
		12254.8	4765.18
		16674.9	2657.84
		2325.04	14835.3
		4196.7	4638.21
		7654.73	3134.64
		4098.67	7596.69
		10823.1	13948.5
		2597.63	4802.78
		2485.13	6088.87
		11377.2	8802.1
		3369.47	6034.89
		10018.8	4059.27
		9674.44	11489
		6050.45	9538.78
		6068.37	6057.04
		7824.66	5377.58
		7210.6	3962.38
		5667.77	2670.13
		9220.13	4988.77
		11404.3	12251.6
		11175.4	7806.93
		2547.02	4999.25
		7928.26	6348.44
		2304.71	5612.75
		11180.6	5722.33
		2634.72	3695.31
		9867.15	2955.63
		12107	6341.82
		5424.98	5332.18
		6007.88	3209.4
		2831.6	4134.07
		2650.13	7660.31
		7487.85	5178.57
		4234.94	8141.09
		3103.39	4672.32
		3403.86	3522.49
		8690.57	4453.9
		6755.44	5194.63
		6583.38	2937.43
		9016.23	5569.57
		7457.95	3318.79
		3703.37	6909.74
		6581.77	7826.09
		6655.16	18390.6
		7107.96	4673
		6767.28	4476.49
		4996.07	10433.4
		4302.77	11305.2
		2132.56	6583.24
		2642.64	4146.51
		11084	6894.31
		2906.05	4906.92
		9757.09	9205.22
		15898.4	5220.09
		13033.3	14171.3
		17546.1	13658.1
		5435.29	7849.65
		6409.9	4373.41
		19859.5	7302.51
		2708.5	14691.9
		8572.74	3685.29
		10748.9	4471.61
		8589.31	3463.36
		4039.48	4043.54
		2201.19	13124.4
		2298.41	17265.3
		19128.2	3722.17
		8612.83	5995.26
		20713.8	14582.6
		15894.1	12765.8
		7190.52	12455.7
		1993.73	4915.04
		3068.46	5042.29
		16650.1	14058
		12029.7	2734.72
		10515.9	2116.69
		6084.59	4357.47
		7398.98	12994.4
		16777.8	2314.68
		5552.46	12011.4
		7359.57	16077
		5831.35	3351.1
		6269.36	4057.06
		4831.57	6377.77
		7540.66	12953.2
		3060.41	3554.02
		5693.22	12939.5
		9657.41	14941
		16432.6	7027.17
		13122.7	12520.3
		12092.5	6237.1
		4521.09	4677.85
		3592.16	13581.1
		7060.76	8199.5
		5425.24	8070.91
		9384.06	6043.74
		7773.54	15682
		12761.7	2411.68
		10425.4	3193.75
		9981.63	6197.83
		3607.57	8469.72
		4771.07	9169.03
		5676.43	7175.52
		7636.48	17408.4
		9158.91	5148.19
		11719.9	9598.46
		7239.15	6544.88
		8003.73	14095.9
		4759.03	6572.69
		2300.87	2018.38
		5747.28	11724.6
		9990.86	9359.34
		9103.16	3860.59
		3754.73	6605.46
		8530.8	9901.19
		16221.6	15628.9
		5903.45	5484.23
		5916.4	12099.2
		7519.12	3960.77
		13799.5	3039.42
		2063.08	7211.51
		7174.86	11585.3
		3324.73	3841.89
		9081.26	16513.4
		7155.94	3069.8
		5142.92	8590.62
		8761.22	5301.05
		11679.1	11639.8
		8060.94	4232.47
		6428.64	10026.8
		7367.11	2284.71
		3793.52	2396.29
		7539.44	5396.04
		7587.4	18025
		8087.21	5877.52
		7515.46	3480.35
		4484.34	5788.26
		2897.63	3020.14
		4132.57	3843.87
		4174.6	2915.34
		8000.96	5242.3
		6664.5	3678.18
		8222.16	11144.8
		6931.86	4182.34
		6815.16	5362.92
		3327.56	14977.5
		12442.5	5935.52
		2629.49	5631.62
		5272.06	4982.55
		6418.45	7604.96
		5885.29	7473.99
		5508.55	6895.43
		12548	9765.34
		2915.05	16408.4
		4907.42	12843.6
		3878.53	2935.61
		3947.76	8011.47
		5948	5998.88
		4881.11	5312.57
		4023	7553.63
		3694.86	8958.68
		6566.81	12082.1
		4800.95	11460.2
		2873.74	5404.75
		2294.98	3377.97
		10001.5	5944.75
		5316.35	3373.02
		9661.32	5221.98
		3533.35	15946.9
		6283.75	5165.69
		2515.53	9090.75
		7026.03	7378.22
		2953.29	14074.8
		2248.62	2899.92
		2979.2	4308.84
		8953.34	14144.6
		8839.47	2986.07
		6278.1	2454.77
		6855.54	5048.36
		5766.41	12932.1
		4358.52	4273.2
		8382.72	15778.5
		9422.06	8415.75
		10730.9	12384.7
		3132.5	6973.36
		4024.41	5260.18
		7633.56	5905.03
		8394.92	4885.08
		8552.51	14448.1
		4111.41	3899.89
		8859.46	13082.6
		5239.22	13511.4
		7976.32	5297.18
		5305.22	5301.82
		7674.1	16731.2
		7988.88	4326.65
		15632.8	3526.72
		12869.2	6153.36
		14115.3	9161
		5334.31	13345
		7981.4	14764.2
		13866.8	3150.12
		5285.92	5468.74
		8993.24	6255.32
		4680.94	3528.65
		4982.59	2959.51
		7056.71	14670
		6587.85	13956.3
		9610.7	12230
		10040	14967.5
		5635.76	4749.8
		6195.15	4136.05
		7927.62	3851.08
		6947.47	10321.3
		2900.5	7195.14
		5747.59	15289
		10086.1	2530
		7168.3	3790.57
		8045.22	12758
		3623.01	5333.76
		8414.74	2946.63
		6381.94	13956.7
		9480.9	4509.99
		10946	2219.54
		5470.81	4350.06
		8433.28	3081.68
		6884.85	12960.3
		8422.19	12937.6
		2922.96	18849.6
		9836.56	4284.08
		2300.63	4194.3
		7172.47	14545.3
		5556.5	13958.5
		14527.4	2562.72
		3484.64	4444.53
		10957.5	13388.9
		6554.48	5447.99
		12958	4623.98
		5243.28	6978.09
		4741.45	16771
		9013.08	14682.6
		2295.14	3920.47
		8713.73	3072.7
		6249.28	4396.45
		9739.51	11376.2
		7136.05	17056.2
		10209.4	3825.33
		9671.27	7183.36
		4927.82	3198.15
		7604.55	5134.23
		15507.9	6831
		8720.28	3406.66
		8932.34	4319.82
		13213.8	3411.58
		6142.38	2303.73
		14785.2	3370.72
		17013.3	9516.63
		4860.4	5001.33
		9469.42	15649.4
		7838.38	12939.5
		6481.24	4961.35
		9742.94	6191.58
		5310.55	4668.22
		4414.8	2260.15
		11055.7	4413.41
		6113.27	3306.73
		10485.1	14178.2
		2330.2	4402.02
		7193.24	7926.09
		9524.65	11840.3
		5422.46	4654.97
		5002.37	3398.38
		6361.55	3451.82
		4982.21	12251.8
		3496.72	2308.95
		8522.41	6986.62
		4577.33	3956.24
		11756.1	8206.35
		10882.7	2542.21
		6665.25	6553.13
		13834.9	14304.3
		2866.11	4656.75
		7832.6	24271.9
		4601.14	12130.4
		9846.61	5432.98
		11531.6	10937.8
		2977.07	5019.95
		5697.11	3773.72
		4638.63	6942.22
		6806.26	2858.32
		9354.89	9961.61
		15740.6	4184.46
		2094.01	3672.79
		5162.99	4321.43
		4784.93	3455.81
		6694.16	5825.82
		9943.81	13446.4
		7194.54	13781.3
		7207.89	3856.44
		9873.56	10919.3
		2848.97	7837.46
		12757	3977.55
		3608.7	18175.5
		6375.65	16015.5
		5020.87	4328.28
		4430.29	5000.21
		7249.34	4560.34
		7394.52	17249.8
		7834.15	13305.4
		9064.75	5546.74
		10809	7681.65
		4297.19	5500.02
		10914.5	12587.7
		9619.46	12621
		6485.59	14808
		8960.46	3595.54
		2611.96	4143.43
		4832.07	4186.16
		5076.79	2149.92
		9004.35	14026.8
		7554.19	19095
		7935.17	3073.06
		7256.13	5762.73
		6790.23	5578.66
		10029.6	5055.26
		7683.88	13194.6
		2383.42	12901
		12164.7	4057.91
		7270.53	17496.9
		12394.6	3853.61
		5313.15	3552.29
		10161.3	12023.3
		6937.58	2257.84
		6357.83	3354.87
		9378.16	16315.1
		9603.08	2693.6
		9847.26	2222.27
		10546.9	4422.44
		9782.66	17192.7
		7452.74	15196.4
		8150.49	15892
		9825.04	5020.01
		10229.1	2174.17
		9854.65	2885.05
		10670.2	13127
		7241.26	4936.97
		7763.68	11398.1
		8606.63	17828.1
		2965.32	4356.24
		15321.4	3353.14
		6556.45	21054.8
		4376.98	7454.02
		5814.8	4758.94
		7317.5	2776.23
		5745.04	6877.83
		6219.4	15648.3
		9913.5	3965.74
		9356.55	1992.46
		7096.64	14563.2
		9718.78	6270.88
		8898.98	2743.38
		8381.55	7377.12
		7601.15	15462
		9168.4	20122
		10741	3181.52
		4948.86	3759.65
		6622.78	5720.47
		9481.17	11281.5
		6246.87	2720.24
		5955.26	5166.2
		4867.05	11985.1
		8813.3	5077.14
		7658.75	4468.3
		8825.26	3526.64
		6439.37	16667.5
		9791.46	2629.69
		6551.04	3265.54
		11755	6215.56
		9473.61	19631.7
		9786.6	2809.53
		11241.9	2491.16
		11798.5	10704.8
		7216.73	5038.14
		4961.47	6484.15
		4610.98	5099.1
		4569.12	16041.1
		6524.84	14637.2
		5505.44	10480
		4180.26	3291.55
		3619.03	5568.8
		9082.87	2831.61
		9861.38	4419.84
		5683.32	13982.1
		8311.14	3034.19
		9716.15	15112.7
		9112.72	4834.51
		3732.97	3553.36
		5580.69	5283.59
		13717.8	5112.09
		3503.23	3242.88
		14143.1	6816.94
		9417.7	13149.4
		6443.5	15705.2
		8453.39	4871.7
		2208.77	7587.36
		6901.32	2755.27
		5478.65	5533.58
		6822.68	9092.26
		9340.63	10551.3
		5781.64	13917.1
		11293.5	14190.7
		10273.3	3275.65
		2954.14	9471.27
		9264.18	7513.95
		3169.98	6999.6
		6407.43	3383.63
		3772.72	5136.3
		5174.37	10595.6
		12779.4	12847.3
		5855.79	3296
		2759.71	8843.45
		2728.57	5602.48
		4204.32	3832.79
		5422.55	2916.05
		9099.94	6290.46
		2778.38	1967.01
		10186.3	14801.3
		3375.32	12363.3
		8336.05	14863.2
		8558.87	3030.84
		8213.32	19194.6
		13827.9	18925.8
		8886.19	11979.8
		4078.62	7999.6
		9948.71	6853.65
		5897.84	14015.2
		15559.5	4995.04
		7493	12353.7
		6722.13	2297.4
		10850.1	5362.93
		9286.67	13270.9
		10119	6427.23
		4679.19	7585.24
		3337.69	14414.2
		2550.62	7369.67
		8639.97	4540.76
		2442.6	3115.22
		5858.47	2415.01
		10745.1	3301.43
		6624.28	2434.56
		5017.32	18388.1
		6251.47	13407.9
		6952.17	7216.45
		14374.7	5242.69
		10646	14808.5
		15417.6	14423.6
		7969.49	4127.43
		5437.41	6814.26
		5366.52	12602.9
		8626.58	3740.43
		8185.2	10077.8
		7118.61	3543.07
		6833.47	3727.74
		5472.7	10529
		7624.09	9758.94
		3684.27	4717.73
		4873.37	3427.93
		3364.48	12438.6
		10417	7114.58
		3586.53	13162
		5867.04	4682.66
		3349.11	9784.81
		2691.12	3108.5
		3804.49	12060.1
		6253.3	9809.88
		9667.48	9074.66
		7326.86	3324.26
		9424.26	5918.73
		13604.5	14305.2
		2349.85	14652.8
		8367.41	9583.01
		6650.69	3512.62
		6450.33	18016.6
		9809.1	4935.85
		7716.25	7041.5
		5754.65	5687.01
		7633.62	4479.19
		8791.4	8587.27
		6559.19	5108.56
		5970.85	3218.11
		4401.6	13121.4
		4802.48	10179.9
		8253.11	5278.74
		9350.77	3857.27
		9122.64	7390.85
		10589	7189.82
		4117.88	19443.9
		3229.46	11570.1
		10168.6	2822.92
		3376.82	10469.1
		6393.15	21100
		8594.26	13306
		5467.49	8949.61
		8106.53	3807.64
		2894.09	5892.92
		3286.58	4160.28
		9994.87	5491.41
		7479.98	4662.64
		5540.26	7649.64
		8983.72	14796.6
		14696.6	4283.38
		9454.42	7571.55
		2725.16	3723.83
		8868.88	12511.7
		11000.5	2548.26
		5973.69	9230.76
		2978.4	18012.6
		4411.42	3804.51
		6909.47	4713.54
		7755.62	14423.4
		10663.6	13771.4
		10908.8	5849.87
		11508	8474.33
		2813.01	13705.6
		3360.75	5295.35
		3809.52	7176.33
		2873.88	9765.57
		11041.6	3407.37
		5207.98	10528.5
		7614.48	15056.1
		7621.28	7372.05
		9313.35	9836.98
		9332.32	8726.85
		6938.23	11297.8
		5015.84	4512.83
		2202.92	7301.88
		7586.79	4033.82
		8168.7	1997.9
		2599.42	5435.66
		4766.28	2354.64
		5029.68	2644.29
		5172.61	4419.57
		9529.37	3021.01
		7423.62	17600.5
		8676.31	21840.2
		7512.26	7154.57
		9184.9	2629.35
		9248.72	8329.51
		6664.79	13538.2
		14412.5	5526.34
		4842.82	9558.94
		6868.14	4472.95
		17948.9	3284.96
		7275.89	6148.49
		16978.2	12006.5
		5802.05	6849.34
		3356.34	9272.38
		9016.46	6323.07
		5980.15	9762.19
		9060.31	5672.68
		6768.42	9769.83
		9902.23	5204.78
		4396.69	2339.72
		8740.4	4521.82
		9326.47	15822.1
		3473.74	13796.1
		9711.35	3266.06
		10593.1	3412.36
		9921.29	15021.4
		4971.64	6828.44
		4560.73	3565.38
		10026.1	2642.24
		5669.82	5968.52
		4373.35	6714.87
		5093.93	4635.22
		3277.98	3811.61
		5767.69	2857.38
		4842.75	11933.5
		7330.99	11024.1
		8199.18	6757.33
		10047.8	9933.89
		3564.16	4513.02
		4024.14	6532.5
		6894.49	7859.39
		5718.4	4738.82
		7449.37	5445.99
		2559.01	2934.93
		7039.95	9071.49
		11429.9	13112.3
		4584.33	18691.2
		4627.39	5714.78
		3917.5	5496.69
		4512.13	11055.8
		6817.77	7082.05
		8319.53	4279.42
		3613.05	4332.94
		9065.11	4457.44
		3045.04	3294.07
		3008.53	4873.23
		7590.56	5995.34
		4893.37	3780.76
		4037.87	9275.68
		3681.63	5087.9
		5139.76	1984.03
		9692.33	7729.22
		7854.88	6489.39
		4900.4	6568.96
		5558.93	8507.92
		3945.53	7826.69
		5430.17	12285.4
		7082.88	3653.79
		7690.04	4609.38
		5070.81	17035.5
		9158.4	8618.82
		2529.79	4386.86
		4345.32	5699.06
		6688.34	12773.1
		4261.82	4693.14
		5154.06	2987.13
		2911.65	4468.45
		3724.2	3170.64
		8070.32	6947.87
		4232.19	5780.44
		3485.99	3278.91
		7563.71	4956.05
		6999.69	2614.41
		4961.98	2884.32
		2790.01	9793.18
		8997.69	7027.5
		2977.24	2213.27
		3090.14	1890.58
		4253.91	2364.72
		9578.4	7892.87
		4362.95	5168.98
		6054.57	4088.6
		3803.1	8636.32
		3437.27	5474.82
		2961.17	4189.84
		4233.06	11330.3
		2611.24	17498.1
		4954.35	6676.59
		9874.48	15450.4
		11132.5	8855.56
		18101.7	8456.89
		10483.3	4178.07
		6075.81	8328.76
		5089.48	2345.63
		5305.41	2560.89
		5316.35	3311.17
		5815.83	3075.02
		3762.49	4014.63
		2688.45	4520.4
		3645.13	6078.58
		3317.72	6127.09
		12600	1860.89
		12801.4	24847.4
		2271.1	6690.09
		4062.73	2746.75
		3925.08	16402.9
		2701.14	2927.34
		6198.14	2389.53
		3837.89	6506.2
		3580.53	14560.9
		3233.34	2784.83
		6881.63	9543.92
		2419.81	3296.33
		6634.56	12761.2
		4348.69	6770.77
		3358.32	5926.31
		4605.36	3786.6
		4336.2	11051.3
		2717.58	11258.8
		4562.94	5060.67
		19512.8	3810.67
		12603	6101.21
		7148.01	9076.3
		2511.82	3543.34
		15129.1	4735.43
		4263.26	2528.91
		6903.38	4046.52
		13613.2	6302.27
		3510.71	7430.87
		9203.84	3260.57
		2836.36	3142.67
		5131.7	4255.7
		5036.35	2046.07
		8545.46	5443.19
		3951.54	4568.92
		7472.78	9503.72
		7392.78	7227
		8959.28	12545.9
		13897.7	6424.12
		13526.7	6808.82
		5192.2	7260.79
		5172.88	6591.51
		4646.97	12258.5
		20926	6084.87
		3814.12	4676.08
		4266.39	3646.83
		7492.85	9830.41
		10828.3	4424.51
		16813.6	2411.06
		5055.49	2024.77
		5374.22	3075.39
		5059.59	4134.8
		5373.98	2749.28
		2338.92	2267.1
		3237.93	3523.79
		4814.27	5068.36
		4693.17	3650.2
		3560.18	3329
		4546.87	2445.88
		5702.07	4152.04
		5849.96	4631.09
		12308.6	4280.04
		7097.4	2045.26
		7757.98	2327.03
		6403.35	2296.92
		6854.04	11777.6
		2631.68	2862.13
		4451.64	3787.97
		4417.84	6884.82
		7066.55	4586.08
		13264	2992.76
		6373.44	10621.9
		6185.04	16783
		4258.46	3521.56
		4107.22	4775.34
		2840.83	3146.29
		6703.3	2641.34
		8706.64	3975.03
		2891.07	3383.29
		2884.27	3672.65
		11702.3	2892.36
		4991.42	4267.76
		9708.31	4317.2
		4578.03	6679.67
		4622.51	6877.54
		5830.06	6782.49
		6660.17	2672.2
		20725.6	4310.15
		3123	12364.4
		4753.51	15600.1
		3423.36	5840.06
		7779.23	16140.3
		4575.33	3574.72
		7361.36	4828.11
		2966.98	6443.3
		5273.31	3177.79
		23657.2	4993.91
		7817.68	5765.17
		15849.3	4908.68
		3811.85	3429.47
		15153.5	2685.18
		6780.92	2256.87
		3216.32	5313.17
		6200.06	2831.08
		4475.47	3501.67
		10884	3921.38
		13548.2	18647.7
		4694.06	5259.63
		10435.8	6773.08
		6592.81	4528.7
		5671.8	2561.35
		8302.03	12705.4
		5750.64	16878.2
		6228.13	6451.57
		6005.85	2183.69
		4501.58	2933.13
		11436	2483.22
		10609.9	15246.3
		7668.56	4472.68
		5656.95	2921.81
		3032.93	5406.88
		6999.83	9460.15
		8380.91	14908
		6693.17	2341.91
		11416.4	4039.96
		15705.4	3905.55
		4065.79	4149.71
		4136.04	5807.96
		3567.24	14139.2
		3912.11	2666.66
		5162.57	5214.26
		13001.8	15446.4
		11207	3640.04
		5628.56	7715.2
		8150.12	3926.17
		5119.77	7867.96
		4352.44	2810.78
		5164.47	22983.2
		7884.6	4453.62
		3232.11	12992.1
		4782.54	5292.4
		5813.66	11548.8
		7193.85	5002.65
		7934.33	5645.71
		17290.9	13941.5
		6192.53	18344.4
		7494.83	4386.9
		4726.65	16472.1
		8819.31	6444.28
		4853.54	3120.59
		5507.02	2549.54
		4044.82	6164.96
		15943.5	7341.99
		3032.64	12970.1
		5095.76	12361.2
		6243.52	20786
		3198.58	5098.25
		4797.71	3795.46
		7316.98	4872.04
		4640.97	9369.61
		6732.2	3054.76
		12470.2	6697.71
		5477.9	3205.55
		4114.47	5660.79
		2464.54	7054.38
		3078.55	2486.26
		3917.3	10627.7
		4183.4	12910.3
		4357.98	12271.8
		12493.3	6603.34
		4020.56	5137.62
		6310.92	2800.11
		6359.53	8185.77
		5072.88	4367.53
		7693.95	16605.5
		2884.6	11456.6
		3918.44	4012.2
		2600.49	3644.91
		4601.97	11499.2
		15516.4	6173.15
		4460.15	12570.8
		3748.96	6737.8
		4751.85	7254.57
		5730.59	8498.9
		21145.7	3516.88
		2981.37	11835.9
		2656.77	3737.8
		2573.89	4801.77
		7929.04	3171.83
		5938.48	2882.84
		5125.3	14372.4
		3084.34	3319.77
		2782.41	3257.43
		21185.5	3505.87
		18437.8	12947.8
		4237.99	11698
		16332.4	12793
		12405.4	2947.15
		4861.56	3606.92
		14698.9	4274.01
		9244.94	5677.4
		3177.38	8364.95
		6450.6	4657.73
		3554.48	13210.2
		3930.78	5890.86
		3629.76	3143.91
		1832.79	5195.97
		3085.63	4489.31
		4531.64	3994.56
		4719.55	6875.88
		2283.82	11072.2
		6201.3	7854.04
		4609.13	13267.8
		9094.69	3416.38
		6511.78	5721.31
		7337.41	3750.97
		11676.8	11708.7
		2312.68	2755.89
		6278.15	3891.05
		5086.35	4238.21
		13280.7	6288.38
		4308.42	4944.17
		5746.65	5617.34
		4067.49	5467.76
		4591.22	2740.42
		2554.92	2152.76
		6464.31	3055.16
		8821.99	4645.01
		2268.26	4823.97
		6932.99	3689.78
		3289.4	5555.48
		3721.27	5588.09
		14803.7	3229.62
		4075.24	10377.4
		6755.63	8466.7
		4960.55	4018.98
		6746.73	3801.75
		13192.8	5953.76
		5255.25	3603.1
		21894.3	6302.18
		5121.51	9224.76
		10221.7	4710.16
		3563.12	5024.25
		15150.6	7307.19
		4864.86	6875.07
		6695.5	4857.08
		7216.31	3236.89
		5191.56	5092.89
		4981.38	7172.15
		14785.9	4872.09
		19745	4411.85
		6240.81	7984.22
		6473.9	5773.92
		5807.39	7123.08
		6471.4	5363.98
		7207.5	6328.69
		6177.38	6516.16
		32070.9	2014.46
		21598.2	9314.14
		2740.18	3644.55
		4081.16	4606.17
		7166.11	8940.08
		6941.2	5550
		22598.5	4557.18
		7743.43	4563.8
		18009	5348.27
		7069.51	6422.92
		8399.76	3281.36
		5240.44	4944.8
		5513.8	7282.95
		8220.68	4883.39
		6825.52	4465.02
		13284.9	2050.74
		5072.88	5269.23
		3046.67	3514.52
		21725.7	3603.82
		5239.15	7219.44
		21634.8	5909.74
		4932.41	5050.85
		6008.84	7499.18
		3709.98	3879.82
		5643.28	6473.92
		9312.44	4110.01
		12781.4	9630.26
		8357.83	4732.61
		7897.07	2385.16
		15316.8	2514.5
		5585.21	3058.88
		10806.6	7238.27
		29886.8	5333.44
		18029.4	3805.43
		11510.7	17705.4
		6493.23	5050.24
		6743.28	2852.72
		15738.4	14299.6
		4356.99	11289.2
		5145.64	4075.29
		5098.48	7870.69
		3484.82	8836.57
		4898.83	15833.5
		7633.84	4005.48
		13536.1	3961.08
		7451.7	14032.8
		21990.8	4100.15
		16273.2	2746.42
		6255.94	7375.11
		7133.68	3385.14
		5933.08	19625.1
		4499.66	15376
		4771.71	7887.09
		3340.23	5718.33
		3865.89	2545.86
		6204.6	4224.93
		21757.2	4594.09
		16973	12332.4
		7996.5	16611.5
		8005.94	13070.5
		4917.81	12521.5
		7830.3	3891.57
		12994.9	6734.92
		5664.33	5018.83
		7098.41	3972.22
		4628.26	12593.3
		19890.7	11371
		10793.2	4029.7
		10239.1	7443.12
		8229.24	2810.04
		7569.92	2609.05
		6355.38	8187.14
		7831.6	5156.93
		3462.87	16889
		8399.13	4554.65
		3225.5	20043
		5039.29	14046.8
		2765.65	3930.86
		5132.67	4954.41
		2792.59	13375.5
		13792.8	7732.98
		7197.27	6516.02
		18360.9	13805.9
		4759.39	14108.5
		2833.89	4015.03
		11700.3	4841.84
		6341.74	3937
		3431.32	3226.79
		3620.26	6233.06
		3516.24	13687.7
		5289.96	6177.85
		5352.85	18253.6
		8129.56	4722.71
		3316.49	7490.51
		5323.54	4405.7
		15944.7	11079
		4831.07	1681.97
		11208.8	5648.24
		6302.88	3654.58
		6265.43	3028.27
		4609.61	6576.5
		14080.5	18836.8
		3370.03	2275.79
		3371.68	13577.2
		10234.5	2783.26
		5492.28	7297.09
		3626.46	7549.96
		2840.33	12464.7
		5506.2	2962.53
		3036.97	14907.5
		18725.3	11114.8
		12292	13031.5
		9366.71	2580.95
		3085.32	4690.61
		4210.38	2907.91
		2279.38	5700.82
		8988.68	14316.6
		2246.03	9411.32
		18320.5	11782.5
		9828.84	4218.86
		7386.63	4901.33
		17128.1	3596.86
		5991.99	3654.51
		7621.2	3544.31
		7656.42	12165
		3539	3910.04
		14788.2	6007.38
		3711.41	10959.3
		4592.63	4666.98
		4654.14	5558.05
		3652.38	2592.14
		7227.4	14066.7
		6180.79	5367.67
		8556.01	18091.4
		19353.5	4889.16
		3092.94	7166.31
		9867.1	2476.2
		4475.37	5562.43
		5189.69	5937.34
		7116.4	2980.26
		1942.45	5405.74
		6593.29	3714.01
		2678.1	11392.6
		21020.6	5101.62
		2846.63	17683.5
		11410.3	4948.6
		8986.5	2596.81
		9750.85	2628.84
		5850.75	3795.7
		8419.53	4129.03
		2530.09	14276.7
		2365.81	13043.5
		3646.75	13755.9
		2640.29	2463.54
		11228.7	3231.8
		10379.4	4106.01
		4546.88	3063.16
		9800.62	14639.3
		12363.8	4490.84
		5375.21	10444.4
		3596.97	6580.72
		38176.8	7996.36
		2035.82	5282.21
		2652.72	6933.37
		3898.59	2664.66
		3728.8	3730.55
		6841.42	5675.53
		6520.74	2923.64
		2642.88	4076.16
		4319.12	11242.3
		7734.03	3645.89
		7079.26	5203.16
		11096.1	12712.2
		3999.46	4836.34
		10416.9	9880.26
		2679.12	3282.66
		2987.59	4141.16
		4527.26	6290.91
		7995.83	3036.76
		6098.33	13771.1
		8592.49	3774.19
		16089.7	2859.36
		6660.84	6537.3
		8645.48	9895.87
		5429.17	3359.82
		14852.5	2609.06
		3776.34	3643.79
		10204.7	9745.21
		10966.3	3536.21
		9549.12	3408.4
		4592.87	7396.32
		2905.04	7106.94
		8529.51	12522.8
		7933.81	3216.86
		12961.8	4017.74
		10323.3	3696.81
		3112.48	3921.68
		1981.93	3029.51
		9956.85	2894.06
		2796.66	4423.77
		6632.41	7673.25
		3562.99	3050.71
		3985.19	4731.04
		11734.9	8363.55
		19676.5	3154.49
		4933.56	14325
		2698.94	4790.62
		1246.97	7270.32
		2549.69	3672.15
		3988.77	5021.03
		4722.74	3700.39
		2342.04	3820.14
		3895.79	7342.51
		3435.99	3893.82
		15398.7	3924.36
		6181.56	3709.74
		5268.87	11055.2
		5390.3	6072.65
		7402.8	5523.22
		14687.4	10250
		9260.1	3411.32
		2779.99	4725.24
		10822.7	2141.45
		4512.57	7031.66
		3204.49	3595.06
		3981.72	5746.85
		3663.66	4636.99
		9588.23	7152.02
		2486.6	3113.42
		2291.24	5194.81
		2408.94	9901.12
		18833.4	2618.47
		8326.05	5640.73
		3757.38	9206.35
		7834.06	2727.25
		12006.7	3456.33
		9445.89	7645.55
		8310.23	6870.15
		8849.92	4948.37
		3558.16	2387.3
		4432.3	6418.98
		6538.31	3997.64
		4568.22	5602.89
		3574.22	6438.94
		2481.09	7262.47
		3583.42	3448.87
		17718.3	5537.02
		8159.09	3194.37
		9027.89	2835.88
		3324.16	6465.15
		8560.51	3230.89
		19419.8	5564.76
		10119.6	5153.94
		6886.31	15289.7
		3554.59	4916.89
		3857.36	16065.6
		9451.66	1938.78
		9026.56	3076.62
		4872.87	4822.72
		4604.29	13028.3
		7356.96	4865.43
		3492.26	5514.05
		2440.62	15778.1
		12724.8	4029.12
		21998.6	19418.5
		3614.62	23495.3
		3523.87	2596.01
		6500.46	8534.49
		4538.46	3469.32
		1716.27	7619.1
		4384.52	5193.15
		7735.19	6573.06
		7500.65	4497.58
		7467.64	3871.28
		2230.36	2721.91
		1572.3	17984.7
		3681.74	6014
		5529.04	9695.06
		16105.7	3322.84
		5557.06	12955.3
		5187.53	14816
		14416.8	5126.73
		3276.01	3236.54
		6612.33	15639.8
		6601.41	3823.86
		3283.36	3823.04
		8627.81	6336.07
		12006.2	4131.35
		6445.35	16383.3
		8687.25	6294.38
		4615.27	7857.02
		3967.27	16341.1
		6772.13	4970.06
		3018.51	7662.07
		6763.41	15153.3
		9329.63	9369.22
		17096.2	2599.57
		12896.5	8726.91
		2261.5	1357.59
		3932.92	21136
		9322.1	3619.6
		4203.27	2820.83
		6092.4	6018.59
		6172.26	2211.44
		7315.26	3043.94
		6228.1	4517.64
		5149.64	14523.5
		16960.9	7767.39
		16779	3849.05
		5751.18	3458.16
		12404.8	12759.6
		12540.1	7213.81
		9191.72	5044.56
		11892.7	3254.58
		17497.9	9757.8
		2497.44	14502.1
		4109.11	9089.89
		6704.33	3623.85
		3042.64	9672.24
		15982.9	7855.92
		3615.51	2957.31
		11546	11600.3
		5849.21	6123.5
		14258.2	2802.31
		7292.04	6114.82
		4318.84	4423.25
		10382.7	4447.26
		4044.01	6685.09
		9804.04	2084.77
		9019.09	17891
		5517.99	7432.1
		12846	5207.43
		5891.52	2655.62
		8409.02	10945.4
		5341.04	8887.53
		4471.2	7436.25
		4004.28	18646.7
		6496.07	18098.3
		8256.5	3691.84
		10970	13503.4
		2484.33	6488.4
		3315.47	6662.19
		7579.09	5165.25
		5043.51	4438.31
		4117.15	4565.1
		4313.99	9793.43
		5410.31	17231.1
		3962.77	14460.1
		5440.7	5134.18
		5675.48	3650.87
		5125.23	15361.7
		6266.58	3397.31
		4617.09	10434.9
		5448.11	2878.27
		6716.11	6645.86
		4990.35	2786.04
		2504.91	16432.7
		3913.49	13270.1
		3298.28	8053
		2451.47	13202.3
		8258.11	9342.08
		7386.71	6738.66
		3784.32	8937.96
		2441.86	9372.61
		6048.92	3784.57
		3889.47	4616.32
		3125.23	20501.7
		4520.66	3064.68
		5641.33	2546.11
		6700.74	7184.29
		3803.76	3875.37
		6260.32	4495.57
		4879.16	7154.72
		4757.55	6229.55
		3951.58	14703.9
		4347.6	2421.51
		8775	6281.75
		12726.7	13936
		14339.4	3294.15
		9161.83	14042.6
		8371.66	17872.6
		4250.23	3026.22
		5279.29	2774.24
		4088.1	7502.79
		25129	12173.4
		3899.29	12172.3
		7458.54	12856.7
		4245.2	5293.51
		3490.87	4184.64
		6811.71	3420.81
		5502.73	9880.38
		3809.48	3019.99
		5299.73	19402.5
		4208.92	3717
		9470.77	8515.58
		5931.78	3307.41
		3371.63	21422.9
		4050.02	3713.66
		5723.5	3054.89
		5679.23	2406.5
		16359.5	4530.41
		10016.6	2928.35
		5355.89	7790.95
		5331.75	20423.9
		10413.1	19844.1
		5049.9	22747.3
		4905.99	23165.5
		4445.28	4357.46
		7442.23	3007.86
		5936.08	2307.74
		2508.16	4268.39
		3084.53	2237.79
		13839.1	2986
		3697.26	5530.85
		7115.81	5154.44
		13362.1	3864.5
		11286.3	2177.14
		2339.85	14070.2
		8522.94	2582.49
		6961.44	2334.05
		3999.27	19986.8
		5792.67	3238.41
		7139.86	5292.52
		17513.8	4763.47
		6429.99	3024.46
		6812.9	2824.13
		12598.2	3654.9
		3452.81	3110.9
		2518.84	17688.3
		6663.6	6697.66
		8828.17	2719.98
		3274.04	16946.3
		16324.9	18768.9
		4396.52	4236.7
		6431.19	2706.16
		3009.08	3156.28
		4174.61	5163.38
		8630.93	3032.82
		7281.93	20825.5
		4000.8	25432.7
		5477.55	2973.41
		2116.96	2358.65
		12726.3	4472.61
		6190.14	4700.72
		18935	4700.48
		3861.74	4848.38
		2959.7	5589.9
		16251.8	3125.04
		8727.29	2927.8
		16576.8	18240
		9648.17	4239.35
		7311.62	3990.76
		8782.59	19364
		14268.4	3940.76
		12516.5	3808.12
		5040.36	4341.18
		3967.91	3451.92
		5207.33	3878.48
		7011.41	5243.18
		3447.7	6813.19
		5886.8	17612.8
		4493.9	16382.3
		5788.23	7748.14
		14217.4	5285.44
		4193.37	2998.5
		5199.67	5199.56
		17371	14985.8
		11581.4	17346.5
		2712.94	16374.1
		3728.38	5712.24
		4267.3	4030.78
		7425.35	2792.5
		6187.65	7991.15
		9982.85	3704.75
		17573.2	4866.43
		3746.66	14847
		2608.69	4233.39
		8894.62	14054
		5850.75	3407.87
		8934.08	6358.09
		11239	5684.89
		15309.1	2973.7
		9497.76	4816.39
		4757.89	4809.96
		4990.64	10257.8
		3831.93	2653.35
		4634.45	8297.59
		7320.74	2499
		11502.6	4975.81
		3641.02	3227.77
		3445.95	13045.4
		13074.4	3100.53
		4537.26	8416.05
		14306.9	18013.4
		4915.51	2967.87
		8364.75	14060.7
		3817.11	7447.92
		6466.11	14616.8
		13025.3	5625.5
		18064.7	2578.55
		5431.12	2145.69
		5050.33	2694.81
		4191.32	4428.12
		14008.6	19090
		5592.84	17961.7
		11888.6	2514.92
		6855.5	12548.9
		5864.67	12828.1
		6158.04	2966.11
		2627.51	2810.73
		15416.3	6018.08
		3479.37	5358.99
		2448.86	7103.86
		3984.5	4584.4
		8856.76	6769.41
		8169.64	3249.37
		4060.76	21400.5
		16564.1	12642.6
		11140.5	2519.3
		6241.22	10433
		5269.47	3079.4
		6023.82	1930.08
		12167.4	3492.05
		6371.34	4751.39
		7912.07	3016.05
		4726.26	6346.82
		4117.14	9081.76
		4644.58	12151.9
		10297.4	5331.57
		12907.2	2946.07
		4281.83	3820.79
		3159.77	14319.2
		3842.07	4827.16
		3790.05	6243.3
		3730.38	97519.2
		3834.12	4054.12
		15111.6	6206.19
		4801.3	12305.5
		6301.38	6874.56
		4564.65	3199.99
		5511.44	2931.69
		7413.64	4232.11
		3345.2	7314.16
		13616.9	4390.94
		10755.9	20086.9
		3548.45	4060.81
		3833.85	3004.88
		3026.71	5832.06
		6864.18	21090.6
		8594.66	3644.58
		3939.13	4528.2
		8142.15	3406.07
		2783.63	9686.39
		8010.9	7568.01
		5574.8	2341.71
		3625.73	18642.3
		9817.45	19339.3
		17670.9	3265.16
		5755.29	3179.21
		3680.19	22432.6
		5487.35	4940.52
		3530.66	2138.95
		8221.52	14369.3
		5421.75	4936.48
		6555.82	8409.68
		9679.1	13184.6
		5333.42	6904.44
		6205.16	7135.73
		5206.05	19040.8
		7155.64	3281.04
		5249.73	3180.04
		4931.94	2330.51
		2876.83	2590.84
		8329.66	2608.68
		2555.06	15557.4
		14481.5	3233.16
		15504.8	4430.74
		6795.27	23506.5
		3391.23	5963.9
		8219.35	7775.66
		15508	2325.9
		2535.45	5619.5
		3912.76	4809.04
		13342.8	3761.64
		2493.83	3628.4
		5246.53	3075.43
		2589.16	2511.19
		8308.87	4733.65
		15737.6	4714.01
		2303.02	2096.74
		17727.1	4504.71
		9523.58	4495.27
		6045.81	21707.3
		2704.53	18230.7
		4180.48	16149.1
		3355.49	5465.33
		4203.56	4160.86
		4189.46	5529.53
		20291.4	15448.6
		8008.49	14327.8
		3606.76	5322.1
		3746.8	4653.42
		3306.72	3770.33
		2490.52	19503.1
		9301.88	2710.38
		7639.91	9508.1
		3046.3	7348.77
		3312.59	4909.36
		13859.7	18865.7
		10344	6365.13
		18277.5	3063.33
		5880.16	15503.1
		2664.58	3664.23
		3698.79	5812.55
		4335.83	9461.5
		19814.4	5201.28
		8860.32	4892.48
		4613.02	3811.4
		4369.72	4746.76
		5112.51	3722.03
		3138.3	7855.9
		5437.16	2741.23
		6591.82	3246.37
		5171.79	7744.19
		2504.84	26388.5
		15900.2	5257.33
		9564.25	1848.43
		6286.56	2928.97
		3687.07	7224.23
		2722.64	19678.5
		15906.1	6030.66
		2800.49	3508.56
		16391.1	2416
		6942.19	4353.92
		12526.8	2335.72
		5736.02	3841.55
		6082.35	4960.86
		3096.89	15685.4
		5476.76	1978.71
		15086.9	3578.17
		4592.36	2172.87
		3624.88	2265.23
		6767.82	6031.14
		7541.9	2965.6
		3209.86	22014.4
		13889	3053.09
		6243.6	3077.78
		20050.2	3164.82
		3923.23	2640.04
		6997.24	7671.81
		6554.87	6892.9
		5939.49	6444.16
		1630.5	2908.09
		4047.81	12891.4
		2609.14	12991.8
		6165.73	4550.84
		5419.1	2580.62
		6672.71	2442.77
		6659.39	4002.48
		5353.26	3312.41
		5459.06	2135.49
		3910.81	15348.6
		3392.08	5886.88
		11956.8	5283.15
		6093.3	16446.2
		2498.41	5468.97
		4213.37	12039.1
		14061.6	2952.43
		2477.15	2346.52
		6791.67	102889
		4012.53	2687.48
		5311.6	3424.15
		4347.81	6994.12
		7759.03	4283.48
		4455.22	13849.8
		4649.67	4282.49
		3782.35	2823.79
		7517.51	4680.87
		4533.47	21043.1
		7878.54	4904.66
		5943.29	12307.2
		3179.62	2845.5
		4345.51	21221.6
		8432.59	2540.68
		3743.97	8742.91
		7326.85	5193.79
		20128.6	4496.63
		11566.1	5170.63
		10665.4	2478.66
		11752.1	19073.4
		5716.3	8335.37
		4398.87	3123.89
		8749.57	4132.59
		6932.01	3537.73
		14493.4	8545.84
		3464.92	2666.85
		5313.79	5932.44
		4939.66	6656.56
		4557.44	4851.95
		7694.67	6253.29
		4829.87	21591.9
		9906.08	6647.77
		6187.32	20712.8
		7928.6	5993.44
		7443.52	3739.28
		6848.61	10109.4
		3174.77	2870.32
		4777.01	18603.5
		9821.26	3773.19
		16301.9	7291.79
		4084.22	9586.6
		4830.2	2876.88
		7438.4	7507.68
		8226.01	2373.64
		12655.7	18032.9
		5153.97	2605.71
		2783.16	3644.64
		4744.13	5847.41
		5527.65	4498.22
		8330.07	3307.08
		5588.94	6348.16
		4401.24	5083.91
		6932.65	5922.98
		6066.9	3667.67
		7263.13	18357.5
		3353.82	3732.72
		6404.25	3559
		8366	6484.5
		18278.4	3402.17
		9939.38	2545.35
		4145.46	5752.84
		8707.86	7494.51
		3176.51	4881.23
		6105.24	3341.11
		6662.94	5044.05
		6016.59	6356.1
		4080.85	2513.08
		7721.1	8967.87
		10654.3	3586.53
		6358.99	5398.77
		3158.84	8468.6
		5626.71	3068.85
		3228.14	3406.88
		18679.7	5151.31
		3854.8	5276.47
		7891.87	9383.8
		5349.81	13974.4
		2924.16	5859.18
		15224.4	4675.75
		9780.95	2186.6
		7270.66	3256.49
		14738.3	6838.29
		6862.16	2162.15
		6010.73	13411.6
		2207.25	2929.99
		4127.72	5503.11
		4750.1	4983.49
		3014.89	5008.41
		5317.49	4413.89
		4812.57	6729.39
		7291.94	2098.58
		5872.46	2381.11
		2867.53	4096.57
		4439.13	5413.54
		4804.72	2861.24
		6814.31	5631.09
		2805.01	2726.81
		10728.4	2076.09
		6844.15	3183.94
		4732.98	5647.37
		3964.23	3353.54
		9937.27	3028.95
		11596.5	6407.99
		15468.7	6412.91
		5485.29	4047.25
		3865.49	3113.47
		3169.14	3020.66
		4000.04	5729.2
		9614.86	6588.05
		2639.54	8512.73
		18206.4	3385.29
		4726.32	3975.38
		24849.8	2151.64
		7031.16	2997.97
		3043.01	6600.52
		5495.09	5838.42
		9376.08	4910.48
		9849.81	2882.22
		6999.86	5502.96
		6269.73	4399.32
		7247.88	2882.19
		3310.73	7366.89
		4490.67	2682.92
		6092.1	5541.39
		5147.05	5410.89
		5515.57	4945.77
		6335.62	4114.13
		3757.81	3574.12
		3722.96	3541.49
		8440.6	3611.55
		4676.14	2103.66
		11599	3994.49
		10500.8	8155.72
		14039.7	6062.6
		8578.95	3136.79
		5675.66	6247.88
		6604.81	4250.19
		5058.39	2218.77
		3454.71	2905.22
		4480.98	3032.67
		3369.56	4947.82
		5134.31	6616.3
		5247.58	2208.08
		5961.42	5156.65
		3497.45	7422.3
		4569.09	3844.58
		2729.31	5994.73
		9272.41	4087.18
		3254.61	7730.48
		7529.93	4012.41
		18715.3	3460.05
		1732.63	5294
		6249.89	4210.15
		8880.04	3275.19
		5035.22	2920.85
		2463.55	8324.49
		4174.35	2567.18
		3062.23	2537.45
		3521.25	7041.31
		8127.48	3359.37
		4006.4	6757.04
		3544.89	3598.43
		13264.6	7031.53
		9164.67	2538.93
		2285.45	3830.67
		4489.97	8134.88
		10517.9	5901.66
		3200.59	11065.1
		5373.05	2765.63
		1665.64	5338.55
		3491.07	4618.17
		7373.93	3381.47
		6237.37	2612.28
		3627.94	4165.05
		4112.47	3756.78
		4016.29	7309.24
		10942.4	3037.82
		5835.53	4308.23
		3763.2	3853.91
		5684.3	4879.14
		3460.17	2759.13
		7884.15	3550.91
		5889.51	7822.24
		3286.9	2638.96
		15427.4	3227.02
		8637.23	1874.46
		6948.02	3798.19
		17532	2457.53
		3183.45	6210.77
		10663.2	5857.59
		14711	6784.26
		7198.94	10752.8
		8762.96	3809.29
		13897.5	7012.39
		9214.86	5853.17
		11983.7	2919.13
		7345.4	5227.2
		8934.94	2224.38
		5924.68	2800.49
		4784.31	4768.31
		3470.05	5349.53
		10628.8	3098.66
		11915.5	5101.55
		10961.5	3453.16
		2861.54	2352.23
		12310.5	2197.4
		3251.03	3135.8
		6778.22	4161.06
		9505.62	4733.88
		7158.06	2598.44
		8168.05	2052.42
		4130.65	2943.24
		9351.6	5653.82
		5534.71	8687.9
		3513.26	2455.86
		11583.8	2047.03
		2208.97	6256.28
		7677.71	6121.98
		3065.62	5468.11
		8161.68	5278.3
		12321.8	2628.83
		10573.1	5096.91
		6219.03	3146.23
		4902.33	8108.91
		11725.6	4982.54
		9091.5	3686.37
		3702.4	8572.44
		3475.3	4004.37
		5289.65	2608.22
		8575.14	3148.97
		9083.89	4059.98
		11565.9	3120.69
		9827.55	3097.31
		7243.61	3782.18
[truncated: 6,729 more rows]

## Sheet: Figure 5E
Figure 5E	fluorescence intensities	KIF21B runnig on seed	KIF21B (running on MT latt)
		2351.46	13076.9
		7004.27	18832.8
		4307.59	8340.45
		6846.16	10230.2
		4303.5	9688.4
		5486.93	11573.7
		6915.07	10711
		6544.63	9476.66
		4348.95	8395.75
		6507.19	9334.11
		6637.86	13441.3
		5581.13	10936.1
		5573.78	6936.65
		4534.4	8732.57
		3830.79	8317.28
		4842.64	7522.59
		5810.4	11199.5
		3404.14	6765.96
		6884.27	6423.31
		4237.63	6597.91
		4464.12	6707.69
		3368.65	5981.79
		3148.36	3803.47
		9470.64	4526.72
		4505.86	5958.93
		4378.03	5118.55
		8872.49	6363.43
		5642.37	6854.32
		3437.06	5130.41
		4951.16	5116.14
		9922.4	5545.76
		3101.87	6419.06
		4405.99	6281.39
		3731.28	5533.65
		3766.63	5216.42
		4961.96	5234.65
		5105.85	6379.05
		4812.14	4865.82
		4199.66	4373.22
		4725.94	6367.65
		6122.02	3765.75
		4206.08	4746.69
		3233.12	3762.27
		5178.39	4129.7
		4879.87	4162.05
		5611.81	4370.22
		3789.27	7668.57
		6864.26	4043.32
		4410.81	2135.95
		3182.37	2825.98
		5257.28	3568.13
		4526.38	94836.3
		3600.18	4653
		5407.97	9826.54
		4667.43	3416.63
		2794.18	4491.56
		3101.47	4433.52
		2855.96	5764.03
		2702.18	5016.72
		3416	4783.78
		2602.98	3770.15
		4305.43	3772.35
		1688.3	5380.76
		6363.69	5427.23
		4265.04	3251.26
		6640.69	3085.73
		4806.12	2753.76
		5215.2	4067.59
		6302.54	5723.98
		5755.01	10053.9
		7735.97	2503.85
		7755.26	6097.47
		7559.76	6359.78
		8101.8	5738.19
		8386.11	4472.76
		6285.85	7012.58
		6706.19	3053.15
		4416.22	8750.04
		4642.53	3914.73
		4011.71	7639.04
		4237.17	11182
		2753.48	3230.58
		3972.81	3192.59
		3280.56	3450.8
		3602.86	10554.2
		5342.92	10188.3
		2360.87	2794.46
		3762.8	3545.03
		4448.77	4918.32
		4477.42	3066.01
		3305.46	8265.91
		3314.99	4290.39
		4559.96	3371.59
		4219.69	10551.8
		4608.33	7235.62
		3782.8	4516.83
		3336.84	6424.42
		3445.51	12744.8
		2929.82	4927.02
		2862.84	4027.32
		4494.55	5010.28
		4209.59	6451.63
		4292.36	3506.36
		3505.63	11609.3
		3402.67	5030.58
		3957.11	4985.78
		3633.96	12931.3
		3666.9	6739.59
		3190.17	4536.17
		5564.28	4038.93
		4576.02	5616.58
		3368.63	7646.31
		3607.1	4532.1
		4565.7	3741.23
		3367.56	5517.46
		2736.15	5046.72
		3751.82	4605.36
		5564.81	9643.66
		4017.44	3589.59
		5053.48	5988.67
		3521.07	4691.51
		3806.39	6383.08
		6352.45	3611.94
		3920.41	6071.94
		3656.25	6043.74
		3164.59	4776.49
		4517.35	4109.67
		3753.98	3659.47
		5028.79	4845.33
		2635.08	4516.66
		3365.68	3854.18
		4188.21	6853.98
		3985.86	6468
		3070.44	5824.22
		3156.14	8070.49
		14075.6	10994.4
		4561.49	5820.49
		3000.45	9835.06
		9546.04	9178.55
		4391.99	4416.79
		2515.55	8660.08
		3928.61	3882.42
		3945.89
		3503.1
		2370.16
		3639.11
		4727.13
		3892.47
		6530.7
		2862.45
		2903.98
		4329.36
		3137.96
		3316.81
		6959.55
		3905.77
		1592.47
		2447.72
		2347.95
		2955.48
		4436.45
		2660.69
		1075.48
		4632.62
		6341.27
		1588.76
		4817.17
		6107.81
		19859.5
		2807.11
		6045.4
		3907.04
		2807.97
		3755.63
		1509.92
		3530.29
		3004.75
		3067.58
		920.827
		3342.87
		3449.2
		385.196
		4458.12
		4001.56
		37972.4
		3500.15
		3581.91
		3867.51
		3283.48
		4382.24
		3995.68
		3148.16
		4651.08
		5253.86
		4311.85
		3480.26
		12915.9
		1661.33
		3628.78
		3920.53
		2994.15
		4262.53
		5495.71
		3017.91
		2736.86
		7255.35
		3306.29
		3985.49
		3915.89
		6926.18
		3913.76
		5070.35
		5105.56
		2905.19
		6122.83
		3849.07
		4607.72
		3712.33
		4591.89
		5349.08
		5124.03
		4333.19
		5435
		4347.4
		5893.86
		4987.92
		4534.37
		4230.09
		5860.49
		6904.72
		7325.36
		4242.96
		4398.63
		3159.69
		4623.19
		3982.26
		6063.28
		3630.75
		4036.39
		3360.02
		2677.37
		3441.65
		7044.3
		4491.98
		5782.66
		3000.79
		3478.84
		2921.69
		5080.17
		3234.41
		3877.06
		5545.66
		6035.31
		3483.29
		3005.23
		3300.82
		6017.75
		5115.41
		5247.31
		7517.96
		3078.58
		3867.4
		10191.8
		4508.67
		4561.04
		16467.4
		6335.33
		5771.48
		5676.42
		5420.08
		7091.71
		4718.69
		7198.48
		7765.82
		4299.16
		3486.39
		6282.32
		3794.72
		9663.24
		4875.1
		3394.79
		6092.14
		5322.68
		3702.19
		3396.87
		7668.88
		4839.35
		3030.86
		5569.27
		4667.93
		4077.73
		4887.09
		3487.38
		7096.07
		5242.74
		4188.81
		7261.44
		6499.08
		5190.44
		7623.36
		3943.88
		8798.47
		9151.88
		7344.28
		4167.42
		7032.89
		5153.08
		6869.7
		4184.95
		4150.77
		7885.84
		4292.04
		4829.28
		4206.88
		5694.64
		3475.88
		8446.65
		6584.85
		6311.73
		4978.24
		9115.43
		3071.64
		6222.84
		7258.8
		6100.64
		6451.88
		8001.16
		9381.9
		3584.57
		6613.97
		6276.55
		4764.22
		4353.56
		4558.86
		3890.25
		4863.31
		3051.28
		3104.05
		4933.94
		2401.14
		2912.32
		6043.33
		5837.84
		2253.51
		8928.38
		7381.5
		4230.35
		4961.75
		6903.19
		5933.55
		5582.77
		8044.14
		6583.55
		6523.95
		7437.41
		5266.65
		6037.14
		5712.12
		4716.18
		7076.75
		4797.14
		6103.26
		6910.13
		6196.73
		5575.2
		7479.9
		7191
		7468.37
		7111.66
		7828.8
		4368.68
		8938.23
		8478.39
		3367.02
		3977.49
		4940.07
		4320.97
		8668.55
		8092.09
		7799.49
		9390.87
		5944.21
		7515.33
		8229.47
		8274.19
		7624.78
		6921.19
		2262.45
		5516.48
		3595.85
		3882.25
		3410.81
		3401.89
		3092.24
		5895.03
		2803.76
		3965.01
		4061.81
		3978.62
		5084.28
		4208.38
		3637.95
		5683.75
		4243.92
		7271.77
		5160.27
		3244.04
		4383.57
		5830.05
		4003.95
		3478.55
		4764.33
		4102.33
		4906.43
		4878.08
		3846.98
		7512.48
		3731.14
		5618.21
		5998.05
		6221.91
		4897.26
		4863.81
		4291.37
		4924.9
		3670.65
		5332.6
		9843.62
		5068.77
		4940.8
		8016.66
		7095.01
		7744.62
		5579.86
		4430.56
		6333.53
		4146.67
		6090.9
		5769.79
		7056.78
		6754.68
		5761.24
		7759.78
		4984.99
		5439.14
		6121.04
		8263.38
		6822.79
		6426.31
		6411.51
		4946.62
		6056.95
		5922.12
		5467.6
		5889.42
		8203.75
		4236.02
		6666.45
		5902.27
		6209.05
		5502.14
		7343.55
		5218.56
		8303.06
		7441.64
		4284.4
		5252.2
		5050.43
		6150.02
		5028.16
		6931.97
		4943.85
		8152.22
		6141.65
		6973.12
		6690.39
		2494.38
		3431.53
		5494.51
		3992.52
		3557.61
		5977.01
		5357.74
		5623.95
		3603.36
		6078
		3984.14
		4990.75
		4752.02
		4216.14
		4755.19
		2945.62
		4808.91
		4535.07
		5815.47
		5412.05
		3708.03
		3899.61
		5807.8
		4105.49
		6398.9
		6217.52
		5932.51
		5329.13
		4178.31
		4700.9
		3997.89
		5644.68
		5055.74
		3573.85
		3290.02
		8144.05
		6513.09
		7640.44
		3955.16
		6057.6
		8087.54
		5134.61
		5655.22
		4534.47
		4508.62
		3953.21
		5456.21
		3509.94
		2421.02
		3385.52
		6551.15
		2599.56
		5275.31
		6356.48
		3576.82
		6172.23
		2965.6
		5326.51
		5127.63
		5878.47
		6967.6
		6111.6
		5963.01
		7377.31
		4246.56
		9670.12
		5924.3
		5618.03
		9827.49
		7045.2
		5465.4
		4151.89
		6490.04
		5385.15
		4262.88
		6790.27
		6245.58
		4090.1
		5758.63
		2647.73
		6256
		8266.67
		10145
		6133.83
		3222.18
		5311.56
		2232.55
		2940.29
		8180.15
		6650.44
		6747.4
		3004.55
		3357.19
		6162.01
		7616.53
		7814.14
		5912.8
		3213.37
		5224.15
		4909.04
		6592.13
		3289.3
		6069.02
		6830.35
		9568.04
		6354.67
		6634.11
		6151.03
		7190.73
		6351.2
		6682.55
		5558.82
		5389.34
		5093.82
		4710.86
		6333.43
		4254.86
		3261.21
		6655.26
		9237.7
		3440.54
		5317.08
		3790.17
		6454.81
		6621.62
		7723.56
		5829.51
		6471.7
		7254.83
		4226.49
		6374.56
		4872.55
		7908.22
		7704.35
		6692.89
		6091.94
		4529.46
		4466.51
		1824.56
		2475.66
		4671.36
		5746.06
		5334.47
		4887.05
		3547.4
		5340.99
		4053.36
		6169.72
		7120.4
		5040.46
		4111.97
		3996.75
		6368.81
		4359.1
		4546.67
		4501.11
		3670.55
		8240.7
		2127.87
		3729.05
		4035.61
		4510.34
		3461.26
		3102.49
		1748.66
		6495.78
		3080.41
		3200.4
		4388.7
		4332.88
		6832.84
		6907.57
		6119.37
		5591.81
		3745.36
		6297.23
		4881.87
		7616.44
		4054.34
		9375.84
		11698.4
		4100.86
		5158.79
		4011.8
		4930.59
		5485.05
		6409.9
		5675.94
		4092.41
		3883.74
		6645.89
		8948.8
		4143.21
		7383.44
		4513.6
		5128.31
		4049.13
		4289.79
		7409.47
		6492.46
		6371.82
		3653.51
		3936.39
		7322.2
		3431.7
		2817.58
		6767.24
		5487.76
		6334.06
		6415.05
		5303.47
		8850.75
		6085.02
		7027.56
		5264.02
		6984.49
		3314.86
		5560.71
		4240.8
		5534.18
		2424.4
		2826.26
		3500.25
		4913.63
		2330.3
		7054.66
		3929.68
		2581.78
		3279.75
		2733.15
		4947.86
		6337.64
		8649.27
		3494.23
		4612.09
		5240.87
		4144.34
		4551.96
		1293.6
		5304.16
		6596.6
		5080.42
		3810.53
		8335.42
		5216.51
		6754.37
		16187.7
		4951.38
		4279.18
		4251.53
		7008.63
		5222.17
		4504.68
		6243.02
		7487.79
		4231.6
		3323.06
		5069.62
		5742.11
		6737.41
		4134.19
		6261.28
		5610.6
		1422.39
		4903.71
		4615.25
		4515.42
		2967.07
		5742.73
		6495.41
		8509.96
		6015.09
		5827.1
		6700.62
		5539.21
		6786.66
		3006.78
		4499.83
		6690.98
		4401.64
		6934.95
		3876.72
		7706.57
		2113.12
		4619.71
		1512.95
		4264.98
		2808.31
		4694.47
		359.099
		5330.77
		4247.87
		4816.81
		7141.83
		4310.64
		1337.81
		6049.18
		5436.7
		4329.92
		1192.49
		5451.76
		643.694
		1050.48
		1261.09
		5880.98
		6355.31
		17894.8
		6518.6
		6551.11
		5631.56
		981.422
		5545.13
		5497.06
		5649.39
		4879.52
		1465.67
		6041.93
		971.678
		7317.65
		766.332
		4122.16
		1457.41
		6256.27
		569.9
		1030.19
		3354.8
		987.362
		5055.15
		1274.52
		5770.8
		6817.1
		3577.67
		5098.72
		7207.97
		5264.62
		32.2183
		6633.02
		4815.73
		2624.7
		4933.86
		2095.47
		4712.72
		1401.28
		4068.12
		10830
		66616.7
		4251.87
		2943.03
		6561.33
		6475.87
		2397.24
		5442.79
		2124.22
		5410.73
		5135.36
		8929.95
		4596.2
		7003.54
		4694.09
		6476.95
		4444.93
		3835.61
		4409.02
		5067.4
		7720.95
		8001.59
		7313.72
		5284.84
		4405.53
		2492.69
		5156.52
		1959.54
		4553.22
		3559.33
		3702
		4165.75
		3245.75
		5801.84
		5983.58
		7616.26
		4439.38
		6953.36
		5600.98
		6955.02
		3518.55
		5281.13
		4268.45
		2586.32
		3914.73
		5100.4
		4712.28
		3540.05
		7134.71
		4446.26
		6032.04
		4611.25
		5721.63
		5981.46
		4284.13
		5173.95
		4556.16
		3315.07
		4278.48
		4922.11
		3701.2
		3717.6
		5148.63
		5550.33
		6251.28
		5170.21
		6101.43
		7464.48
		4398.52
		3941.32
		5982.38
		3953.69
		3472.91
		4546.57
		4651.7
		8278.16
		5224.68
		6160.28
		4799.11
		6546.39
		3764.98
		4448.19
		4799.54
		6494.62
		5264.64
		4157.2
		4175.23
		4400
		3266.26
		5571.13
		4777.03
		3997.21
		5644.37
		7854.48
		6418.57
		3599.57
		3624.6
		68378
		5877.09
		5679.52
		6626.23
		6438.47
		4045.41
		6515.87
		8130.76
		3298.47
		8117.28
		7506.08
		7822.35
		7205.83
		7720.72
		89270.8
		6652.91
		3309.03
		6932.35
		7312.06
		6780.91
		3761.85
		3058.09
		6042.01
		7607.79
		2359.39
		3412.67
		7386.03
		4266.15
		4340.79
		7355.35
		4760.39
		3128.85
		5826.46
		4574.1
		5567.34
		4744.38
		6468.64
		5165.33
		3543.84
		4039.16
		3617.21
		3691.19
		4985.64
		4123.64
		5492.6
		5733.94
		3643
		3395.71
		5271.31
		1133.8
		7199.77
		6243.22
		1529.69
		3938.48
		5218.55
		5410.47
		3479.09
		9260
		3925.88
		5263.52
		4252.57
		604.117
		5773.44
		3868.44
		3636.2
		613.234
		4883.15
		6034.07
		4673.49
		1308
		5785.68
		7135.26
		7118.09
		5911.28
		6477.67
		4642.89
		5452.53
		5138.73
		6074.41
		5925.01
		6272.57
		5466.29
		6226.85
		9742.4
		6867.92
		6003.63
		7153.36
		5287.68
		5191.03
		4128.86
		4764.06
		7068.52
		4049.1
		4024.43
		6538.6
		2761.47
		7545.95
		5988.61
		5805.49
		5003.43
		5985.56
		3384.66
		7326.57
		7119.35
		7566.85
		4966.31
		5445.31
		3559.31
		6407.71
		6625.85
		4616.91
		15372.5
		6298.73
		7052.35
		5043.65
		1031.02
		6126.29
		3906.56
		7354.98
		774.831
		6593.89
		6156.23
		1893.11
		6862.19
		4979.33
		5844.17
		1103.86
		9136.12
		8432.14
		1026.64
		5943.49
		5450.4
		6168.24
		662.338
		4057.82
		1454.89
		4482.07
		841.644
		2500.64
		6491.33
		4929.06
		7610.7
		8115.94
		8313.81
		8081.59
		7466.98
		7906.85
		3249.88
		9499.58
		8727.49
		4140.4
		7275.07
		3902.44
		6139.92
		5931.45
		3979.31
		3606.56
		5637.13
		2940.37
		8362.98
		4272.95
		6003.14
		3882.08
		5508.12
		3165.17
		6671.87
		5276.28
		6384.27
		6939.74
		7028.51
		6919.56
		5074.21
		4876.19
		6231.69
		4314.09
		8936.15
		7718.22
		3820.3
		4540.12
		6848.06
		7919.52
		3791.9
		3165.54
		4644.19
		2863.54
		3098.47
		3756.44
		3262.8
		3313.81
		3507.82
		5170.94
		4646.03
		3744.81
		4280.2
		3110.18
		7344.62
		4982.6
		3293.72
		5413.51
		7286.22
		6622.53
		3528.6
		6217.25
		7383.9
		4945.55
		7064.51
		2529.64
		7795.96
		4069.61
		4192.5
		5881.06
		5889.61
		3609.72
		5972.45
		4274.06
		4571.2
		6352.89
		7049.24
		3681.57
		5381.32
		5057.66
		4454.6
		4691.55
		4857.78
		4476.41
		5676.23
		4837.93
		5852.99
		4086.36
		4899.12
		4081.49
		7119.15
		7468.99
		3243.13
		4146.88
		5621.57
		3490.17
		6686.7
		4571.64
		1964.21
		3658.31
		5964.19
		12331.3
		3985.68
		14942
		11716.4
		14549.8
		7826.58
		12845.9
		10340.1
		12919.1
		13334.3
		11688.6
		6472.43
		9306.83
		14599.1
		12367.3
		11852.3
		7928.6
		11162.7
		10768.7
		11208.7
		7274.99
		7037.56
		5970.38
		11645.7
		12442.1
		7893.92
		7585.58
		12315.3
		12002.9
		8888.06
		11122.5
		10689.6
		11045.7
		11591.9
		9634.49
		10055.8
		11925.3
		12066.7
		7689.92
		7693.83
		10956.1
		12062.6
		12193.4
		4099.59
		5883.92
		13776.3
		13760.2
		14093.5
		14022.9
		6067.33
		5382.66
		5154.76
		5364.56
		6041.58
		5434.93
		7632.56
		5509.81
		6147.85
		6443.98
		5619.12
		5230.57
		7744.23
		5436.76
		6355.04
		4535.49
		7118.91
		7004.31
		5950.46
		4548.78
		7783.46
		9028.33
		5925.44
		4587.34
		6443.41
		5161.66
		8999.26
		5747.5
		3620.96
		6813.51
		3374.56
		11492.2
		6214.01
		5638.31
		4530.67
		5389.05
		4548.33
		5356.74
		5519.15
		4846.09
		8807.87
		3721.62
		6910.91
		4121.32
		2946.74
		5708.47
		5778.88
		3572.15
		6068.34
		9710.54
		7581.37
		6218.11
		6846.99
		6842.03
		7073.56
		2502.89
		5618.35
		7322.44
		5961.97
		6125.89
		6206.86
		8285.6
		4214.07
		4283.72
		6371.01
		8151.41
		6102.79
		3929.41
		3276.08
		3836.31
		6403.92
		6052.04
		5931.2
		7316.46
		8179.73
		3945.8
		4775.16
		5635.72
		3704.18
		4481.49
		4336.77
		4956.85
		6309.02
		5501.91
		8739.31
		2967.89
		3247.6
		3113.36
		4141.45
		5299.79
		4444.99
		3966.91
		4694.19
		5222.68
		5786.26
		3000.71
		4664.9
		4090.71
		4109.53
		8987.1
		8451.19
		5202.13
		5397.13
		3250.6
		4004.51
		4375.52
		4113.26
		5091.91
		3918.3
		7412.13
		4027.7
		5803.11
		2373.16
		4223.69
		4135.38
		6376.54
		3091.64
		3214.32
		4148.23
		4766.77
		5151.76
		2258.67
		4610.82
		3494.82
		6230.11
		7376.35
		5317.75
		2446.15
		4450.95
		3428.89
		4643.24
		5822.18
		4096.18
		6188.39
		3448.64
		4534.71
		2726.66
		5113.2
		4124.42
		4936.95
		3561.28
		3154.72
		5534.14
		5397.28
		4034.04
		2860.78
		3736.02
		4601.71
		8736.75
		2758.22
		5732.65
		6687.44
		5146.91
		7792.71
		7223.51
		3090.92
		7794.29
		2763.72
		3942.67
		5438.46
		14551.6
		6603.25
		3237.26
		2446.31
		4248.92
		8105.11
		6921.02
		5959.58
		3679.1
		11239
		2751.36
		7873.52
		4502.16
		10061.2
		4941.2
		6672.69
		8850.95
		8021.95
		9466.69
		6440.18
		4771.26
		3270.52
		6207.65
		6050.64
		5593.73
		6816.53
		4707.64
		5997.57
		5041.51
		7334.02
		5129.64
		5676.16
		5012.5
		4732.18
		4573.4
		6527.85
		7631.22
		8771.87
		6710.92
		4685.54
		3970.83
		2370.99
		7113.7
		2858.41
		9105.5
		4336.24
		4856.97
		6108.43
		3720.43
		3015.3
		4789.9
		3939.07
		3408.89
		2115.41
		6229.71
		7780.85
		8522.48
		5144.32
		8045.26
		6550.83
		2015.46
		7527.95
		6142.76
		9151.15
		6753.57
		2162.04
		12201.7
		8815.44
		8208.98
		5216.91
		6527.83
		5193.55
		6890.43
		8826.93
		6210.33
		5118.67
		3674.28
		6429.76
		6791.52
		2951.01
		3065.75
		2643.16
		4741.98
		5932.31
		9320.9
		10755.1
		3348.99
		2374.95
		4307.3
		10222.6
		3726.73
		5256.25
		7045.41
		5549.86
		5221.22
		6945.8
		3183.99
		9187.27
		5650.85
		5742.92
		4672.94
		6646.67
		10062
		3254.71
		13930
		5433.09
		7686.25
		4142.02
		3031.21
		2643.74
		6794.54
		4501.27
		6109.34
		2810.81
		3501.94
		5604.98
		6068.94
		9515.49
		2406.04
		4891.01
		3062.39
		5338.76
		8587.67
		3787.38
		3406.1
		3389.14
		7511.64
		4407.19
		3986.72
		3624.98
		8319.44
		10354.5
		3154.3
		5585.27
		7814.8
		5351.84
		13905.5
		3799
		8398.61
		4270.41
		5235.65
		3492.63
		3881.74
		16563.4
		7924.26
		7107.16
		4679.48
		5364.53
		2703.81
		6926.38
		8714.96
		4670.9
		2957.57
		2750.43
		7847.28
		19186.4
		19481.7
		6926.7
		3198.47
		2625.71
		5295.89
		8786.73
		3743.9
		2534.51
		5796.63
		10548
		15607.9
		7389.29
		3893.17
		7879.06
		4046.36
		8159.52
		2611.89
		4324.55
		5971.41
		9194.26
		7838.22
		18501
		6598.85
		6875.15
		2800.47
		2107.88
		15177.7
		6993.47
		19432
		20213.9
		7080.27
		4437.05
		6182.94
		5224.27
		12090.7
		3647.57
		4521.51
		13478.7
		2463.78
		5741.57
		6546.65
		17743.4
		5098.16
		13282
		3828.99
		3154.67
		4811.44
		5867.99
		11759.1
		10782.4
		5288.61
		19634.1
		4456.51
		4120.04
		2890.68
		13248.4
		2717.33
		6590.3
		12715.9
		6398.03
		2343.59
		11939
		2782.21
		7710.18
		18335.2
		9123.8
		6222.54
		3060.73
		5229.33
		12019.6
		8732.88
		4017.08
		3076.12
		17415
		1875.57
		13135.8
		2854.56
		2426.1
		3795.27
		2769.09
		4448.62
		9146.25
		2645
		11792.4
		3401.85
		2668.64
		7525.27
		13808.4
		3397.34
		7465.01
		4237.17
		6667.09
		14256.3
		2109.25
		2604.48
		16936.1
		11943.5
		1785.62
		2480.26
		4485.14
		16000.2
		8077.53
		6393.92
		11047
		9868.97
		4130.67
		4942.98
		10251.9
		2586.9
		3384.25
		2196.03
		8698.2
		7415.14
		10524.8
		10002.9
		6306.7
		4567.28
		12022.3
		14639.1
		4693.13
		7141.18
		4689.56
		6806.23
		9805
		7129.69
		4859.11
		6615.73
		5826.54
		15017
		5076.25
		3607.29
		3965.05
		2210.4
		9463.03
		5514.34
		7097.56
		10059
		10684.2
		2600.2
		8527.69
		2690.38
		7459.48
		7890.44
		3651.89
		5084.1
		5872.58
		11684.7
		4772.74
		9281.56
		7731.32
		4823.59
		4447.35
		3337.25
		5223.74
		2434.48
		7027.95
		4773.97
		2396.12
		3017.71
		8059.53
		7782.46
		2762.54
		7324.77
		7915.81
		7916.61
		10142.3
		9287.42
		2698.95
		3611.41
		3735.43
		6527.49
		3852.39
		3300.58
		3901.97
		3098.17
		7543.1
		2989.01
		2477.39
		4323.22
		2698.1
		7102.31
		6765.73
		4160.84
		7845.57
		4379.91
		6303.27
		4812.33
		7619.3
		11428.6
		3307.76
		4665.4
		3126.77
		2588.22
		2458.93
		3544.43
		3484.53
		2101.47
		4255.86
		6457.85
		4934.14
		3021.05
		3741.8
		2116.51
		4857.4
		4266.24
		7224.72
		2789.44
		4598.36
		9111.21
		5873.77
		9007.96
		8726.62
		7134.86
		9239.79
		10611.9
		8966.98
		2645.96
		3529.3
		7810.55
		5591
		5451.04
		6312.37
		6619.75
		6946.65
		3685.13
		4963.35
		3027.47
		2622.37
		5512.48
		3421.28
		8555.62
		4120.67
		6977.06
		2347.36
		9797.65
		2666.45
		5646.08
		5156.72
		6694.29
		6722.31
		2314.03
		5338.89
		5900.61
		3937.73
		6753.68
		6825.87
		4163.69
		2723.47
		7056.54
		5241.72
		3467.72
		7997.08
		4187.36
		4886.87
		4756.48
		2724.11
		5643.7
		14759.2
		5039.19
		6437.11
		5302.28
		6670.38
		4542.52
		3737.69
		2402.95
		4922.33
		6386.74
		4865.27
		4717.48
		16045.6
		11204.9
		2664.54
		3824.77
		8938.52
		14299.6
		5800
		3593.93
		3663.6
		3199.58
		3757.33
		4877.04
		2151.84
		4065.18
		5545.68
		4326.81
		8323.06
		11200.9
		3808.04
		3296.76
		15390.5
		4329.62
		3468.51
		9486.32
		3569.81
		11734.6
		7373.5
		6544.6
		11018.6
		3115.67
		9941.33
		3844.32
		3346.82
		3243.94
		14933.7
		8341.08
		4600.73
		2681.93
		10013.9
		5673.97
		2593.37
		4631.93
		4010.45
		2978.79
		5138.55
		5177.91
		12416.6
		3646.9
		3479.99
		3464.38
		2873.07
		3369.95
		5568.71
		3050
		7259.65
		8370.9
		7084.97
		8768.64
		10273.3
		3523.93
		2543.7
		8575.38
		5920.63
		4573.45
		3523.87
		5797.94
		8021.57
		3840.23
		10075.9
		14582.7
		3725.88
		2019.31
		8041.89
		9180.02
		16310.9
		9768.54
		4330.58
		2522.82
		4928.37
		12181
		3284.36
		16330.1
		5043.46
		3220.32
		8013.03
		4764.35
		6104.14
		12839
		3462.17
		4128.35
		6129.59
		3501.74
		12525.2
		10084.6
		5806.46
		7178.43
		4027.49
		3251.67
		10471.2
		3698.37
		11425
		7045.98
		3462.89
		6606.18
		7935.75
		5420.8
		10106.7
		6115.4
		7127.94
		3163.72
		6176.01
		3623.75
		5117.25
		4768.57
		4978.21
		2660.6
		10532.7
		2261.66
		4399.13
		2228.54
		2893.2
		5250.94
		10426.4
		18554.4
		7002.36
		5097.3
		4076.83
		4111.29
		6175.08
		3084.68
		14348.5
		4233.53
		3214.23
		2985.7
		1819.56
		4670.18
		12168.9
		4451.08
		2872.6
		5441.31
		4925.15
		3766.61
		2582.47
		151292
		10784.2
		5717.63
		5390.28
		12697.5
		10349.7
		11368.4
		5831.01
		7588.25
		3631.67
		20859.6
		5974.81
		15180.1
		3710.68
		6037.68
		3090.27
		20807.8
		19185.1
		16788.1
		3886.99
		3068.14
		4522.52
		12069.4
		10618.1
		11219.7
		3592.32
		4108.88
		7404.03
		4738.71
		4026.53
		18468.6
		4917.21
		17753.7
		8108.09
		6022.79
		2828.74
		13554.7
		13338.3
		5338.9
		2600.55
		5604.73
		4269.41
		21820.7
		18343.4
		3396.71
		15194
		14687.8
		9835.08
		6275.33
		4309.2
		2991.64
		13184
		9011.45
		13042.7
		6164.62
		3251.18
		8364.81
		3805.31
		2760.66
		7031.9
		2452.49
		19029.7
		13834.5
[truncated: 4,141 more rows]

## Sheet: Figure 5F
Figure 5F	fluorescence intensities	KIF5B-560	KIF21B-FL
		4696	3659.21
		6579.1	3768.92
		4052.75	3952.46
		2347.26	6558.09
		7637.76	7322.38
		9735.34	6047.65
		7465.18	8832.19
		9079.69	6559.15
		10067.7	8260.18
		7081.85	5859.12
		8401.52	9681.99
		8143.53	5125.12
		6895.24	7050.91
		11627.8	7416.9
		6824.37	7731.18
		7078.12	8375.92
		7683.48	7545.01
		6093.72	7468.46
		5001.17	8617.62
		11075.7	6325.78
		14571.4	9974
		14437.2	7308.34
		4384.97	3698.32
		3469.65	4904.8
		16195.1	3885.57
		14234.3	5179.94
		4933.77	6363.01
		20597.7	9658.41
		3951.85	6203.01
		3894.64	6562.55
		19057.8	5811.62
		18366.7	4471.48
		17973.2	4796.57
		20212.4	5071.81
		14176.8	7286.6
		17622.2	5531.14
		17821.3	5132.84
		14462.7	4293.62
		15421	3341.34
		13262	6660.27
		16997.3	4176.79
		11829.5	4622.38
		10072.7	2914.75
		9126.58	2029.72
		21519.4	6247.3
		9496.27	5153.46
		10339.7	5009.17
		17521.6	2280.21
		19898.5	3435.11
		11099.2	5658.2
		11011.5	2712.83
		12093.7	6855.66
		3472.62	5121.58
		18811	2289.41
		4147.26	956.568
		11487.3	4738.15
		17804.4	2652.16
		4937.24	2295.22
		7826.93	2339.38
		15631.9	1686.92
		20431.9	4948.48
		20554	2702.73
		5551.78	2498.37
		11017.1	2334.46
		4810.49	5951.71
		11186.3	3011.18
		5738.8	5474.85
		7316.26	2064.56
		4853.19	2905.93
		3046.85	2085.95
		18282.9	4483.06
		4477.61	5590.1
		13500.8	3180.1
		19192.1	3976.9
		5751.97	2078.51
		4777.88	2801.36
		7041.31	3688.59
		20608.4	2911.5
		21486.4	2445.64
		4382.53	2856.53
		22622.8	2020.88
		4993.99	2653.28
		22817.9	11590.4
		17185	2917.16
		6469.91	12597.3
		14097.8	1943.78
		16718.5	2868.13
		3765.81	8726.11
		6728.36	12160.4
		6323.6	2696.17
		5749.75	12344.7
		7419.2	12649.9
		4034.46	5863.41
		7569.66	2685.15
		2954.75	8230.4
		5136.06	6319.53
		5559.2	5893.39
		6027.31	8726.94
		4118.48	10802
		9440.01	9083.67
		8916.9	6473.53
		4324.01	6679.77
		18566.8	6033.32
		19733	5114.33
		18444.8	13241
		9104.21	5839.38
		3108.53	7442.27
		8648.69	5116.78
		4083.53	5461.36
		9151.44	6263.43
		3924.36	3567.83
		3940.71	2945.28
		6126.08	9951.15
		16465	4116.82
		9885.8	2268.36
		13393.5	2476.06
		3543.1
		10208.7
		8500.88
		3073.38
		8017.69
		13081.4
		11822
		2247.66
		8318.93
		8547.1
		4032.45
		5171.89
		9372.27
		7980.05
		11096.7
		13158.4
		2836.6
		2821.63
		7266.71
		3885.37
		5356.57
		8188.27
		11145.5
		5598.72
		2015.38
		2236.78
		8767.46
		2342.77
		7016.66
		4689.71
		6945.25
		3876.66
		3531.53
		7313.05
		6654.66
		2485.14
		3244.53
		7227.28
		2014.53
		2051.36
		3633.8
		5796.47
		2836.64
		2188.65
		7909.99
		4288.89
		4625.5
		4140.61
		4051.67
		4053.38
		3818.86
		6059.28
		6123.21
		2333.07
		2134.47
		2481.63
		13199.4
		6141.55
		13009.6
		3951.13
		5517.92
		3059.16
		15233.2
		5190.38
		7116.37
		4397.62
		2599.87
		5764.53
		4298.75
		4312.66
		2666.86
		9671.47
		6330.84
		4845.66
		8470.71
		4553.65
		1875.93
		3659.06
		3548.81
		4136.92
		8380.77
		5928.71
		6700.84
		5658.05
		4920.89
		8995.19
		2585.04
		5688.81
		5652.23
		5122.35
		5958.08
		4938.49
		7584.15
		4386.62
		8364.99
		6456.49
		6413.45
		5249.66
		5316.87
		5193.42
		5918.2
		6147.56
		6999.28
		5623.3
		5031.68
		5058.81
		3120.41
		6119.23
		4560.77
		5692.43
		3539.44
		4945.84
		5745.92
		8181.73
		7083.97
		4715.21
		8126.66
		5530.93
		4635.29
		2791.52
		6253.48
		6381.28
		7565.86
		3681.03
		3410.48
		4435.84
		3633.91
		7890.43
		2838.03
		7689.95
		5647.48
		3308.24
		6815.61
		7673.11
		5397.8
		3982.42
		4273.26
		7305.19
		5600.45
		7356.99
		5518.6
		3399.88
		6242.77
		3933.44
		4686.84
		3304.69
		4407.33
		9208.62
		6546.59
		5738.02
		6998.16
		4608.48
		3127.02
		3628.8
		3670.88
		6159.99
		4937.65
		4349.46
		3475.93
		2718.25
		3795.82
		2927.58
		2965.78
		7010.47
		3892.08
		3916.77
		3516.39
		4443.03
		3933.08
		4593.32
		3998.13
		5142.38
		4703.85
		2622.34
		2160.39
		4369.84
		1995.24
		3262.93
		2885.55
		4395.71
		2607.24
		5176.81
		2500.58
		4177.33
		3659.89
		2560.79
		2523.36
		3207.92
		3398.61
		4739.38
		2152.92
		2857.27
		2900.87
		3711.35
		2783.02
		2050.63
		3575.11
		2605.15
		1835.53
		4041.72
		3529.69
		2248.09
		3543.74
		2405.71
		10276.5
		3952.3
		12024.8
		2571.53
		10705.5
		8502.88
		2587.33
		12728.5
		4415.98
		11266
		5900.31
		2706.03
		5254.04
		2422.04
		10927.8
		2583.18
		13547.3
		4526.78
		12496.4
		6500.04
		9067.11
		12928
		8546.48
		3246.06
		3136.43
		8664.36
		9169.92
		14331.8
		9905.6
		9227.78
		2242.99
		4241.51
		11140
		12645.8
		2993.62
		5395.33
		3259.5
		1838.73
		9871.36
		7560.52
		6732.78
		9468
		11532.4
		9615.89
		8559.57
		9045.74
		8121.59
		9941.62
		7921.97
		9398.66
		1754.82
		6393.73
		3956.22
		8636.42
		10790
		6016.76
		5843.31
		9778.58
		7038.9
		8622.03
		7137.88
		5544.33
		4111.34
		2833.63
		4208.86
		8207.2
		5594
		3607.99
		7968.74
		2666.03
		5548.57
		3164.37
		9944.01
		12185.8
		4053.05
		4288.26
		3752.6
		12025.4
		7117.87
		6224.1
		6788.82
		5966.87
		3799.85
		4619.39
		5906.11
		7578.24
		6658.53
		5686.13
		5942.44
		6466.76
		3339.97
		3578.12
		3199.3
		7498.85
		8500.11
		5729.65
		3892.18
		5214.42
		3233.75
		4610.75
		8088.95
		7850.85
		5209.68
		7197.12
		3876.19
		4453.09
		2956.85
		4532.59
		6337.26
		6049.24
		5645.99
		4201.27
		3780.19
		4112.78
		7594.11
		6230.2
		8258.73
		3877.61
		2210.93
		7161.23
		6957.71
		5920.35
		3273.59
		5670.35
		4480.53
		3402.18
		4985.1
		6235.26
		4398.85
		7550.64
		7180.2
		4852.8
		2151.27
		6013.65
		2431.95
		8756.33
		4371.55
		4340.12
		5476.67
		5349.8
		4192.05
		9676.13
		4643.18
		4992.34
		6043.1
		3356.97
		7185.24
		9088.83
		9519.97
		9090.93
		3974.75
		6110.35
		3271.23
		2952.67
		3786.32
		5232.01
		7121.01
		8507.04
		5605.93
		5058.81
		3516.3
		4104.27
		7825.81
		6436.52
		6361.98
		3352.59
		9349.74
		6058.58
		2972.17
		5799.61
		3594.57
		7591.15
		4082.28
		5336.6
		8441.47
		3892.24
		5741.49
		5604.88
		3666.55
		5946.25
		3004.89
		5265.29
		1864.88
		3304.8
		2483.57
		2828.43
		3754.73
		7421.25
		8967.76
		7235.33
		3324.08
		2613.23
		3250.01
		6560.47
		7408.99
		7449.26
		2440.35
		7877.23
		2704.98
		6070.61
		6263.02
		7827.28
		6340.39
		8316.28
		5016.29
		4867.65
		4792.6
		6764.67
		3650.65
		6772.4
		7491.79
		5579.44
		7133.82
		4657
		6288.19
		3290.35
		3932.84
		11593.3
		8298.17
		11707.8
		4716.38
		5290.76
		10482.9
		8831.87
		6438.4
		7491.73
		6617.29
		6062.09
		6597.97
		10884.4
		8879.28
		6283.87
		4815.18
		9167.96
		7878.61
		6202.79
		3283.24
		6555.79
		10077.3
		7987.68
		4051.44
		9098.51
		4191.54
		8125.59
		9105
		11749.1
		6489.84
		9346.45
		7720.73
		6251.15
		9964.85
		8470.69
		7422.58
		8002.07
		11732.6
		8066.44
		7409.86
		8044.62
		11423.9
		4634.68
		5982.46
		4794.67
		4984.29
		7634.21
		6574.05
		6321.38
		8491.28
		5358.1
		6324.1
		7636.42
		7295.97
		5339.27
		5538.73
		7548.61
		7015.94
		6670.26
		6746.49
		8443.91
		5910.52
		7274.39
		4887.94
		6243.1
		6698.96
		6435.7
		4378.52
		7132.15
		5056.22
		11245.5
		5744.21
		6434.32
		8447.81
		8433.83
		8389.7
		9092.23
		7109.56
		5638.84
		5562.88
		11130
		7098.25
		9023.36
		9479.29
		7373.77
		10162.8
		8095.5
		8002.75
		6326.07
		6012.53
		9874.19
		4765.34
		7445.5
		7443.72
		11166.7
		10735.5
		9022.38
		6144.25
		6868.19
		7424.23
		4701.81
		9054
		10972.7
		7593.69
		6992.67
		6008.41
		6188.82
		10427.6
		9225.06
		9278.92
		7898.23
		4633.78
		5140.9
		7329.82
		9683.44
		11307.9
		8333.49
		2812.17
		3436.33
		3829.2
		4548.05
		5543.27
		6100.12
		4115.64
		6287.9
		10234
		5958.47
		5008.93
		5325.45
		2567.75
		3965.15
		5553.33
		5100.93
		4832.98
		9283.04
		2235.22
		9621.42
		6916.41
		7060.06
		2005.67
		3383.51
		10038.4
		5210.99
		6537.61
		8969.22
		3167.14
		4288.65
		8590.29
		7516.95
		9162.35
		3979.89
		3499.78
		8556.1
		3369.55
		9115.33
		6001.33
		7626.25
		7337.41
		8720.51
		5513.35
		3468.87
		5287.96
		7039.18
		9476.35
		10470.7
		8578.01
		8218.84
		8690.65
		3087.58
		9795.38
		5798.63
		2540.82
		5040.19
		2950.63
		6950.64
		7279.28
		9097.92
		6847.6
		8967.01
		3100.57
		9246.69
		2952
		4313.93
		9066.99
		2666.93
		4284.46
		9123.3
		3357.74
		7274.08
		6966.8
		7637.57
		4342.85
		6933.79
		7123.82
		8766.47
		3204.52
		6591.6
		3993.98
		1855.68
		3268.46
		3236.75
		8262.93
		5643.57
		4449.02
		8402.27
		8996.01
		6379.73
		3700.39
		7305.01
		8119.95
		3744.61
		3918.98
		4107.63
		4865.23
		4681.59
		7188.17
		5497.34
		5444.15
		5937.34
		3690.2
		5645.88
		4684.98
		6133.78
		3805.75
		7007.52
		6712.37
		4206.06
		7278.7
		9661.5
		4050.07
		4505.07
		6482.98
		4119.02
		5078.14
		3990.67
		6103.47
		7385.16
		7514.44
		8011.4
		5281.99
		9281.27
		8264.4
		6940.18
		4342.88
		5574.43
		4632.07
		5989.87
		5734.29
		5580.25
		8296.89
		12006.4
		6579.17
		6666.63
		5498
		7458.74
		6976.73
		6373.55
		4448.47
		9691.92
		7582.7
		4406.4
		8625.88
		8568.81
		6771.47
		5674.69
		2669.82
		6375.8
		7457.15
		5217.46
		5014.18
		9001.72
		11670.7
		6508.09
		8578.82
		4493.13
		6724.97
		6662.9
		7171.23
		5788.6
		4983.01
		7374.62
		6067.57
		5119.96
		9495.16
		4362.9
		3575.7
		4149.21
		2612.39
		6238.65
		6129.88
		8468.51
		6408.36
		4894.7
		6549.7
		4557.87
		7464.77
		7271.15
		7826.84
		6216.19
		3039.68
		5635.91
		2217.1
		6849.59
		6219.58
		4061.17
		4152.54
		2048.38
		4387.68
		3438.25
		4108.75
		4305.18
		4511.96
		3474.84
		2755.95
		2205.8
		4363.42
		3027.2
		5111.87
		5204.89
		3041.13
		2352.56
		5151.86
		4994.59
		7341.44
		5337.18
		5507.49
		2441.29
		3827.82
		5135.42
		3766.85
		2119.3
		2585.34
		1955
		4122.03
		3527.86
		1857.05
		2564.23
		2626.12
		4438.42
		2823.01
		4122.36
		3839.33
		2178.86
		2967.34
		5518.2
		6509.07
		3162.16
		2444.97
		3282.99
		3066.98
		4678.55
		7012.44
		2516.59
		2672.59
		3860.39
		7669.15
		3045.63
		6169.82
		3145.24
		2137.72
		2556.64
		5900.64
		1761.1
		4437.89
		4948.9
		2404.78
		1915.62
		1964.92
		2723.33
		7837.99
		7679.6
		3206.45
		6258.71
		2086.48
		8223.57
		3429.15
		2136.54
		2981.77
		6973.42
		10909.8
		5124.84
		2836.27
		3517.85
		2787.14
		5849.2
		5313.7
		3028.59
		2225.49
		7612.81
		8413.2
		10538.5
		8070.3
		2185.54
		7971.84
		4533.56
		11607
		6865.67
		4903.12
		9466.82
		9873.94
		3618.5
		5046.28
		2810.3
		4900.94
		7601.21
		3964.77
		6243.11
		9408.88
		5241.71
		5396.84
		8700.59
		4301.51
		4375.13
		8546.48
		2616.12
		6810.52
		7146.79
		10223.4
		8531.75
		3154.58
		3601.9
		4143.05
		4798.39
		4848.11
		2703.06
		5470.32
		2252.38
		2189.85
		11808.4
		10633.1
		13109.3
		11741.5
		5765.01
		10469.7
		7983.44
		4353.76
		13970.1
		8342.54
		11326
		3582.79
		5098.33
		3658.38
		11669
		9075.83
		11408.7
		4287.97
		9873.72
		9712.47
		7650.28
		11394
		6980.17
		12034.1
		4685.93
		7524.53
		8442.39
		3211.31
		3448.62
		5312.2
		3780.28
		10458.4
		8072.21
		11592.1
		10274.8
		5799.32
		6171.72
		11122.8
		10889.4
		7643.08
		11330.7
		9589.8
		10872
		8174.05
		9015.15
		15860.9
		12664
		7573.62
		10727.1
		7044.92
		6095.97
		12242.1
		5137.63
		9429.85
		4975.06
		9826.56
		11896
		3937.55
		8594.79
		8533.9
		14612.5
		12498.1
		7939.31
		5050.93
		7372.3
		9186.12
		5839.35
		9030.23
		10108.7
		6191.35
		4704.71
		7576.01
		8559.47
		4586.55
		10320.7
		12519.9
		12367.3
		12754.8
		13121.5
		11485
		4077.23
		6050.53
		6848.49
		5726.89
		7737.15
		5195.36
		6569.75
		5467.62
		12754.1
		5273.69
		12055.7
		5956.74
		6287.09
		5755.64
		4471.56
		8664.4
		8703.61
		6134.88
		5209.93
		9584.57
		4076.96
		10789.6
		3830.91
		5430.6
		6901.76
		5212.34
		5017.51
		4034.97
		6216.07
		8124.52
		10809.1
		3276.53
		8433.88
		7021.06
		5062.58
		6345.98
		5821.49
		10427.2
		3847.18
		7643.9
		9628.41
		11393.9
		3811.21
		9918.63
		6048.06
		4377.03
		8717.7
		5241.17
		8418.2
		5963.86
		13265.5
		6083.98
		3876.64
		10285.2
		7329.83
		6646.24
		4080.35
		6785.72
		3144.59
		4566.42
		7567.53
		6205.45
		4412.48
		6596.1
		11068
		6231.2
		6981.55
		13496.3
		5256.63
		12512.2
		4690.06
		9138.47
		7925.14
		3780.85
		4796.17
		5877.1
		8631.98
		7778.12
		4640.52
		10342.6
		4179.77
		6098.88
		5064.36
		5594.86
		6826.63
		3720.83
		10684.2
		4252.43
		4444.62
		2874.2
		9095.85
		10469.4
		5846.5
		7604.19
		4475.27
		9644.28
		4468.26
		10077.5
		3652.49
		3472.48
		6611.48
		11453.9
		4323.48
		7758.46
		5609.57
		3935.58
		4818.8
		4462.49
		5276.15
		2900.16
		7920.33
		4158.55
		4429.58
		3362.91
		5061.32
		5567.93
		6232.43
		11861.6
		6874.73
		10054
		3896.89
		10604.8
		6474.08
		9087.87
		6916.3
		4424.52
		2405.42
		5615.37
		11531.6
		9850.06
		7245.86
		4520.99
		5048.93
		3524.09
		9247.54
		8943.29
		6001.79
		6524.78
		5868.89
		3565.03
		12748.2
		3030.67
		4861.87
		3516.03
		5893.17
		7370.67
		11277.8
		9168.94
		8856.16
		5635.94
		5191.44
		6703.56
		5137.71
		11188.7
		8668.97
		11555.7
		4155.99
		6956.62
		5750.14
		13184.7
		7962.03
		7983.32
		5503.96
		5017.07
		7074.15
		7785.56
		7091.42
		5380.91
		5884.28
		5258.09
		4411.71
		5921.01
		8042.06
		2647.9
		8188.91
		3835.26
		2515.59
		13661.8
		9327.06
		4564.16
		9653.03
		7278.01
		8904.37
		2712.34
		7634.11
		5484.3
		4324.1
		3847.81
		4062.75
		8576.64
		5224.69
		4425.03
		8026.35
		6719
		3512.27
		4913.23
		5179.13
		5981.55
		3125.4
		6935.14
		5626.26
		9157.78
		11191.8
		5993.06
		8925.51
		5038.43
		5556.87
		4651.63
		8061.77
		8715.32
		7560.24
		5073.19
		4962.79
		7316.07
		5143.88
		7878.55
		6794.2
		3829.83
		7454.55
		4679.08
		6796.01
		5337.4
		3191.35
		3097.12
		3631.35
		3776.1
		4671.49
		6519.87
		4566.09
		3877.72
		6601.39
		3579.52
		6550.65
		3635.75
		3848.97
		3706.14
		3813.98
		2519.07
		4010.93
		5607.9
		4973.12
		7013.95
		5264.1
		3751.1
		3076.35
		7075.59
		4421.16
		4046.7
		8031.34
		6170.93
		6713.08
		8575.95
		5254.44
		6748.98
		5254.73
		4705.94
		6608.21
		5271.01
		4433.84
		5848.28
		3938.65
		4861.68
		3203.75
		18381.8
		5209.84
		6227.88
		3988.53
		14274.8
		2952.83
		6726.96
		6823.8
		3040.57
		3231.15
		4440.56
		2239.84
		3187.04
		2557.53
		2587.16
		3205.76
		4178.43
		2186.09
		3872.85
		3222.46
		1653.1
		2968.22
		4205.78
		7819.63
		2419.03
		6445.57
		5213.41
		7682.51
		5995.91
		2358.08
		6897
		4108.22
		8514.38
		4712.73
		8461.51
		9568.43
		8022.91
		7626
		4104.51
		3756.22
		4684.04
		5001.61
		5532.93
		5559.63
		3649.3
		5453.15
		5671.65
		3507.03
		5508.68
		3550.97
		8228.5
		5966.02
		7130.21
		7061.62
		3255.45
		5310.24
		2393.23
		11066.6
		2099.54
		5340.85
		4564.36
		7067.01
		4766.98
		5701.78
		6516.99
		5158.14
		8921.58
		7518.88
		6399.74
		1998.85
		5063.52
		4452.79
		6454.15
		6160.27
		3935.77
		6217.2
		5910.24
		1929.67
		4855.78
		2560.3
		2474.3
		5420.65
		5343.36
		7107.58
		5546.82
		4200.94
		2775.85
		6477.01
		4014.75
		5769.12
		3902.75
		6928.69
		17903.3
		7046.84
		17141.4
		4234.34
		7479.53
		5953.55
		3748.28
		8326.38
		13736.1
		3488.88
		3747.01
		3796.69
		5661.74
		3621.62
		8128.09
		7670.42
		6266.32
		15531.2
		3928.36
		4083.23
		7081.81
		7037.34
		6237.6
		14925.4
		5072.86
		7271.14
		9206.31
		15291.4
		4342.87
		9014.17
		6922.79
		4072.76
		2806
		5275.85
		6353.71
		12653.4
		5549.06
		4124.65
		2028.04
		3635.48
		8311.8
		6975.38
		6218.27
		3864.19
		1425.65
		4152.32
		6418.97
		9632.29
		6290.61
		5419.61
		4268.32
		7215.93
		4622.29
		5606.59
		7498.88
		4200.55
		6608.42
		6238.5
		3525.06
		3288.67
		5874.4
		5871.6
		6144
		8564.57
		5007.69
		2640.92
		2031.8
		5350
		6769.02
		2382.83
		14944.1
		2007.49
		7721.1
		7972.17
		11335.4
		9614.7
		6844.43
		6519.13
		6737
		5113.91
		3477.06
		4644.83
		9900.16
		12503.4
		7720.06
		8223.27
		6916.98
		6131.43
		6468.23
		9430.32
		5868.81
		6488.26
		5386.89
		4222.6
		8082.76
		2426.96
		14402.8
		8914.28
		5562.33
		8529.06
		4927.13
		11006.8
		6739.09
		6440.12
		7788.1
		7258.31
		7331.24
		4310.46
		3230.08
		8225.34
		10413
		7040.73
		8082.53
		6842.96
		7709.75
		5329.16
		5407.32
		5036.59
		10076.8
		4307.84
		7652.79
		2087.72
		7950.71
		8557.03
		6688.2
		9542.59
		10272.9
		7830.34
		6515.86
		11852.7
		6635.75
		6324.16
		8155.2
		7363.32
		6345.56
		7157.19
		5586.23
		5456.84
		6692.39
		8361.99
		4695.89
		5516.52
		4291.45
		12237.1
		5754.29
		6110.01
		2286.14
		4815.5
		5043.44
		3770.84
		5099.02
		5808.68
		6600.59
		5747.38
		2669.28
		1552.25
		2794.07
		6310.45
		15170.3
		3521.56
		5801.78
		5359.69
		5049.78
		2667.31
		4726.33
		4929.21
		2194.29
		3050.34
		8927.19
		9662.97
		12644.1
		16085.9
		11705.3
		1392.04
		9709.33
		12932
		12492.7
		5770.62
		5024.08
		4628.74
		12975.5
		3282.22
		12741.4
		13396.6
		13264.5
		7430.55
		3290.78
		5827.53
		6478.15
		4730.11
		10806.8
		10704.2
		7845.33
		9426.33
		4185.2
		2603.76
		3417.63
		4527.51
		9576.92
		10337.6
		6474.54
		5344.07
		5328.12
		4887.95
		5487.36
		3693.95
		5334.95
		4686.22
		6416.7
		6737.6
		2709.09
		6944.98
		3759.99
		3576.46
		4282.84
		3314.98
		4693.32
		5239.13
		2288.38
		5157.72
		4870.39
		3415.55
		3919.25
		5231.89
		6259.55
		2316.66
		4284.73
		3373.45
		4202.39
		4534.8
		7933.97
		5217.25
		4596.21
		2869.76
		3107.47
		5237.32
		4644.65
		2409.55
		4007.52
		3273
		3642.64
		4888.11
		3828.4
		4112.1
		3808.68
		3079.24
		2132.53
		3358.48
		2622.54
		3156.52
		4163.92
		4971.88
		5638.41
		2271.15
		3416.68
		6523.74
		6818.14
		4217.94
		3531.25
		2539.67
		2546.01
		2364.47
		4166.08
		2572.94
		5963.02
		4830.37
		6038.03
		3484.12
		5889.66
		3394.48
		2384.86
		4797.59
		7034.13
		5629.57
		2125.66
		5077.57
		4097.51
		3470.13
		6646.1
		4762.23
		4513.45
		2899.72
		6601.56
		3645.4
		4595.56
		3037.89
		3187.24
		6259.77
		7789.49
		4885.78
		8919.3
		7235.6
		5168.28
		6920.41
		4037.02
		4920.78
		3563.06
		2100.23
		3130.99
		4772.06
		5549.44
		5614.24
		4392.3
		5030.35
		4568.36
		5038.23
		2788.89
		6338.19
		4205.28
		5484.69
		7264.17
		2918.04
		3411.19
		3831.11
		3683.65
		3985.85
		5773.57
		1771.27
		4274.09
		2942.09
		4475.45
		3866.87
		4829.65
		4551.34
		3768.03
		4256.15
		4124.39
		4810.51
		6716.94
		7728.5
		6730.29
		8578.23
		6850.38
		7618.86
		5966.37
		7464.96
		6188.95
		7680.22
		6467.19
		4382.49
		7669.13
		5645.49
		5067.39
		6356.69
		5609.41
		6648.12
		7022.38
		4542.78
		4545.15
		2094.45
		5654.63
		4454.03
		10584.4
		7720.31
		3651.77
		7172.88
		6377.79
		5984.79
		4273.07
		7728.84
		2344.17
		4446.77
		5024.38
		3240.25
		8343.34
		5093.15
		5437.3
		3301.67
		5148.06
		2200.23
		1536.93
		3640.65
		2992.49
		3434.62
		3726.77
		2772.81
		2609.59
		4393.3
		2232.74
		2899.92
		3383.91
		2174.51
		3414.45
		2791.82
		2555.79
		10190.3
		11154.1
		11903.1
		10962.5
		3413.43
		2393.61
		2908.3
		3982.52
		2567.56
		9257.16
		3215.93
		4545.53
		4858.73
		2666.32
		11338
		8426.94
		5338.69
		6170.07
		4312.53
		14173.8
		2857.5
		13734.1
		14792.3
		15393.2
		2948.41
		7330.14
		11678
		15033.9
		3916.85
		12589.2
		2323.61
		11246.8
		9562.51
		11569.8
		8793.98
		9862.02
		12619.9
		2113.68
		12521.4
		11773.9
		8974.07
		10000.9
		4017.08
		12841.4
		13805.7
		3683.46
		2173.98
		3016.34
		4207.26
		7540.67
		13162.7
		2250.33
		13319.2
		9156.64
		2698.46
		16403
		13277.1
		3251.42
		12942.1
		16039.8
		3774.47
		15871
		11970.1
		5104.39
		3349.57
		11027.1
		13242.9
		3147.91
		16274.3
		1963.07
		16546.6
		2275.58
		11193.4
		13856.1
		13130
		2893.51
		3266.23
		3463
		13028.4
		10546
		3826.45
		7910.31
		2828.47
		3144.84
		2559.81
		8495.59
		7004.07
		3342.17
		4204.91
		8557.55
		10436.3
		4085.74
		7607.2
		9673.74
		2125.77
		1948.36
		7527.25
		12059.9
		10946.9
		4058.09
		4178.4
		8600.19
		10708.8
		2359.92
		8090.46
		6394.49
		4258.66
		7839.64
		5971.3
		9987.79
		9342.12
		2093.3
		1965.9
		9294.32
		4057.58
		2422.42
		9563.83
		6128.34
		5787.03
		1671.73
		6686.64
		2610.73
		2652.99
		6878.86
		4691.32
		1559.98
		3273.49
		8763.68
		2981.78
		2100.28
		2180.85
		3746.19
		3144.75
		2647.54
		1544.43
		3234.34
		4518.03
		3032.02
		4093.13
		3058.92
		2904.45
		4333.54
		3515.65
		4241.87
		3236.57
		3051.06
		2838.51
		4679.48
		3664.63
		3004.34
		4350.54
		4810.25
		9611.1
		7679.57
		8418.72
		4538.91
		9659.81
		4942.68
		3366.29
		5489.08
		6020.68
		5471.51
		5094.54
		3195.68
		6130.7
		6074.4
		5520.06
		6479.37
		4169.12
		3288.42
		6968.86
		5521.75
		6326.54
		4268.14
		5294.07
		2129.96
		4712.85
		4535.9
		3883.91
		6332.02
		4352.33
		5031.6
		7373.11
		3802.02
		6792.7
		6278.96
		4458.44
		5317.1
		3083.31
		3586.15
		2781.05
		4204.18
		2564.93
		6068.67
		4991.34
		5517.81
		10305
		5436.6
		8785.84
		3260.77
		5680.1
		3857.16
		4836.69
		3926.04
		11142.8
		3301.95
		4923.32
		9923.07
		11722.1
		3429.06
		4054.03
		14508.9
		10128.5
		6035.65
[truncated: 1,031 more rows]

## Sheet: Figure 5G
Figure 5G	fluorescence intensities	KIF5B-560	KIF21B-FL
		4696	4143.15
		6579.1	3638.29
		4052.75	4591.51
		2347.26	2573.03
		7637.76	4320.36
		9735.34	7750.11
		7465.18	7278.32
		9079.69	2950.26
		10067.7	4697.89
		7081.85	7742.39
		8401.52	7379.14
		8143.53	8387.41
		6895.24	10033.1
		11627.8	3891.46
		6824.37	2930.36
		7078.12	6604.2
		7683.48	8778.48
		6093.72	4159.79
		5001.17	6753.48
		11075.7	9979.93
		14571.4	7989.59
		14437.2	5863.71
		4384.97	4951.9
		3469.65	6638.81
		16195.1	2909.57
		14234.3	5194.97
		4933.77	6611.48
		20597.7	5531.25
		3951.85	4223.56
		3894.64	4869.86
		19057.8	7102.97
		18366.7	3635.94
		17973.2	3892.37
		20212.4	5345.21
		14176.8	3358.95
		17622.2	7327.99
		17821.3	3557.96
		14462.7	6923.78
		15421	4121.94
		13262	2393.94
		16997.3	4336.72
		11829.5	5480.99
		10072.7	3164.98
		9126.58	2858.92
		21519.4	5422.77
		9496.27	2357.2
		10339.7	4231.19
		17521.6	6365.07
		19898.5	7119.61
		11099.2	5356.48
		11011.5	10497.6
		12093.7	6179.43
		3472.62	7139.37
		18811	9515.35
		4147.26	3516.89
		11487.3	6769.31
		17804.4	5127.08
		4937.24	7708.29
		7826.93	3518.89
		15631.9	2741.73
		20431.9	4244.58
		20554	7603.92
		5551.78	7126.14
		11017.1	2425.9
		4810.49	2903.13
		11186.3	5345.55
		5738.8	6386.55
		7316.26	8790.73
		4853.19	9957.39
		3046.85	9875.26
		18282.9	5433.3
		4477.61	3229.31
		13500.8	1524.54
		19192.1	2287.08
		5751.97	5444.65
		4777.88	4892.04
		7041.31	10149.1
		20608.4	6614.31
		21486.4	5672.41
		4382.53	5340.68
		22622.8	5149.79
		4993.99	4571.69
		22817.9	6095.44
		17185	6727.14
		6469.91	9491.73
		14097.8	4266.94
		16718.5	5668.52
		3765.81	6542.55
		6728.36	5672.12
		6323.6	4031.24
		5749.75	5615.53
		7419.2	7596.88
		4034.46	9368.59
		7569.66	2608.34
		2954.75	5575.93
		5136.06	6495.43
		5559.2	6457.79
		6027.31	7590.7
		4118.48	6285.98
		9440.01	7011.04
		8916.9	8105.28
		4324.01	6370.64
		18566.8	5107.07
		19733	11660.4
		18444.8	9101.34
		9104.21	9854.36
		3108.53	9591.94
		8648.69	7159.95
		4083.53	8299.4
		9151.44	9955.45
		3924.36	2237.48
		3940.71	5606.38
		6126.08	2485.56
		16465	7307.84
		9885.8	7379.69
		13393.5	5136.64
		3543.1	5895.18
		10208.7	5110.46
		8500.88	5844.67
		3073.38	11286
		8017.69	7589.4
		13081.4	7595.23
		11822	12540.3
		2247.66	8468.99
		8318.93	3706.82
		8547.1	4926.77
		4032.45	10268.5
		5171.89	3161.7
		9372.27	11374.9
		7980.05	15394.5
		11096.7	4517.8
		13158.4	3079.71
		2836.6	2925.52
		2821.63	9840
		7266.71	10690.3
		3885.37	10719.6
		5356.57	2394.36
		8188.27	2893.65
		11145.5	4458.68
		5598.72	14323.9
		2015.38	3537.85
		2236.78	13784.8
		8767.46	14735
		2342.77	3940.7
		7016.66	3564.81
		4689.71	5236.49
		6945.25	13377.3
		3876.66	4114.56
		3531.53	5778.1
		7313.05	2954.6
		6654.66	10125.6
		2485.14	14816.9
		3244.53	14482.6
		7227.28	10612.4
		2014.53	8180.67
		2051.36	5020.5
		3633.8	8826.72
		5796.47	5512.92
		2836.64	9171.48
		2188.65	4397.58
		7909.99	10828.5
		4288.89	8580.94
		4625.5	5896.62
		4140.61	6156.79
		4051.67	2574.24
		4053.38	12452.6
		3818.86	12451.7
		6059.28	8422.13
		6123.21	2956.5
		2333.07	6824.04
		2134.47	5591.59
		2481.63	8951.57
		13199.4	5658.64
		6141.55	6750.04
		13009.6	4539.48
		3951.13	10048.9
		5517.92	2815.05
		3059.16	4564.07
		15233.2	8063.3
		5190.38	3243.24
		7116.37	7991.54
		4397.62	8302.19
		2599.87	3457.4
		5764.53	4111.48
		4298.75	4118.55
		4312.66	9773.7
		2666.86	12432.9
		9671.47	9267.25
		6330.84	3129.72
		4845.66	4681.71
		8470.71	6005.93
		4553.65	4358.17
		1875.93	14765.2
		3659.06	6721.02
		3548.81	8719.01
		4136.92	7582.9
		8380.77	3916.06
		5928.71	5955.33
		6700.84	3560.98
		5658.05	8367.6
		4920.89	11066
		8995.19	4326.41
		2585.04	8601.73
		5688.81	8774.15
		5652.23	4251.25
		5122.35	3054.9
		5958.08	8366.44
		4938.49	7365.39
		7584.15	6198.73
		4386.62	4131.64
		8364.99	9506.73
		6456.49	7584.68
		6413.45	6467.9
		5249.66	8103.65
		5316.87	4738.23
		5193.42	5854.92
		5918.2	5182.65
		6147.56	9048.51
		6999.28	6533.42
		5623.3	6636.75
		5031.68	2521.72
		5058.81	5159.24
		3120.41	6296.8
		6119.23	6496.72
		4560.77	3651.16
		5692.43	3477.12
		3539.44	3616.63
		4945.84	4248.79
		5745.92	9073.17
		8181.73	9282.12
		7083.97	2158.36
		4715.21	6325.75
		8126.66	6667.52
		5530.93	4103.98
		4635.29	4583.47
		2791.52	7705.06
		6253.48	1920.95
		6381.28	2565.41
		7565.86	5111.22
		3681.03	2674.59
		3410.48	6750.99
		4435.84	7127.18
		3633.91	8959.84
		7890.43	3751.31
		2838.03	3132.41
		7689.95	7034.28
		5647.48	3753
		3308.24	6582.75
		6815.61	7917.99
		7673.11	7728.13
		5397.8	6379.56
		3982.42	7995.6
		4273.26	8308.27
		7305.19	3703.21
		5600.45	4424.97
		7356.99	6212.78
		5518.6	3738.93
		3399.88	7386.31
		6242.77	8909
		3933.44	5708.23
		4686.84	3135.7
		3304.69	4403.07
		4407.33	6236.79
		9208.62	4361.61
		6546.59	5545.77
		5738.02	4670.61
		6998.16	5522.15
		4608.48	5368.16
		3127.02	8674.54
		3628.8	7474.03
		3670.88	5651.85
		6159.99	6072.58
		4937.65	8266
		4349.46	5853.81
		3475.93	4779.95
		2718.25	8625.89
		3795.82	8286.87
		2927.58	2704.86
		2965.78	5954.35
		7010.47	6298.5
		3892.08	4811.24
		3916.77	3535.56
		3516.39	7519.87
		4443.03	7525.67
		3933.08	4366.03
		4593.32	10196.5
		3998.13	4591.93
		5142.38	7846.13
		4703.85	10850.1
		2622.34	8541.14
		2160.39	6556.41
		4369.84	6721.53
		1995.24	6579.6
		3262.93	5035.56
		2885.55	8421.73
		4395.71	6348.58
		2607.24	9251.9
		5176.81	6589.01
		2500.58	6255.45
		4177.33	6260.85
		3659.89	5233.22
		2560.79	5013.08
		2523.36	10088.2
		3207.92	6292.77
		3398.61	7103.28
		4739.38	9609.99
		2152.92	1706.77
		2857.27	6828.95
		2900.87	6214.19
		3711.35	8997.13
		2783.02	3225.73
		2050.63	7609.8
		3575.11	4105.27
		2605.15	9732.08
		1835.53	9269.52
		4041.72	5394.75
		3529.69	7086.5
		2248.09	7003.44
		3543.74	3052.64
		2405.71	5963.8
		10276.5	8057.97
		3952.3	5990.37
		12024.8	7823.87
		2571.53	8475.26
		10705.5	5035.94
		8502.88	2377.47
		2587.33	7584.5
		12728.5	7589.53
		4415.98	2636.96
		11266	2303.67
		5900.31	2542.41
		2706.03	6691.03
		5254.04	7504.64
		2422.04	5894.81
		10927.8	2710.83
		2583.18	3828.03
		13547.3	13187.6
		4526.78	5129.13
		12496.4	5243.81
		6500.04	2758.62
		9067.11	5608.74
		12928	8280.07
		8546.48	5965.27
		3246.06	5495.94
		3136.43	2662.36
		8664.36	4316.36
		9169.92	5988.51
		14331.8	3272.73
		9905.6	7506.85
		9227.78	2785.68
		2242.99	2446.85
		4241.51	9742.05
		11140	4239.4
		12645.8	5538.06
		2993.62	10510.4
		5395.33	2963.09
		3259.5	3133.04
		1838.73	7244.52
		9871.36	7876.92
		7560.52	6414.33
		6732.78	7558.62
		9468	3339.27
		11532.4	2887.48
		9615.89	7422.83
		8559.57	5266.91
		9045.74	5662.06
		8121.59	7347.75
		9941.62	3229.47
		7921.97	2672.99
		9398.66	6200.24
		1754.82	1844.13
		6393.73	5206.18
		3956.22	3378.32
		8636.42	2636.84
		10790	1840.93
		6016.76	3339.4
		5843.31	1595.5
		9778.58	1818.95
		7038.9	3493
		8622.03	3090.76
		7137.88	4974.02
		5544.33	2742.24
		4111.34	3460.61
		2833.63	4229.59
		4208.86	3147.29
		8207.2	2301.52
		5594	2864.88
		3607.99	4395.84
		7968.74	3946.54
		2666.03	3388.12
		5548.57	4590.49
		3164.37	4596.58
		9944.01	3076.22
		12185.8	5390.03
		4053.05	4350.94
		4288.26	4373.95
		3752.6	3328.08
		12025.4	1994.26
		7117.87	2450.95
		6224.1	2705.53
		6788.82	4658.31
		5966.87	2154.14
		3799.85	4145.85
		4619.39	2487.9
		5906.11	2364.29
		7578.24	2023.56
		6658.53	3990.61
		5686.13	2284.83
		5942.44	3678.2
		6466.76	1759.5
		3339.97	1117.85
		3578.12	3714.99
		3199.3	2548.48
		7498.85	1916.43
		8500.11	7002.5
		5729.65	2158.84
		3892.18	4471.39
		5214.42	3582.42
		3233.75	3907.11
		4610.75	4090.22
		8088.95	2052.95
		7850.85	2688.98
		5209.68	7669.93
		7197.12	3174.26
		3876.19	2787.87
		4453.09	6730.67
		2956.85	5151.7
		4532.59	8594.22
		6337.26	6147.53
		6049.24	8448.08
		5645.99	7068.1
		4201.27	4921.63
		3780.19	5887.73
		4112.78	7439.37
		7594.11	3722.33
		6230.2	4891.6
		8258.73	3887.75
		3877.61	5786.62
		2210.93	4617.41
		7161.23	4234.77
		6957.71	4119.22
		5920.35	3204.81
		3273.59	3327.08
		5670.35	3304.21
		4480.53	6222.97
		3402.18	7382.25
		4985.1	4502.35
		6235.26	4097.1
		4398.85	3419.72
		7550.64	5698.74
		7180.2	5933.81
		4852.8	6839.81
		2151.27	3600.78
		6013.65	6272.96
		2431.95	5551.34
		8756.33	3792.91
		4371.55	4915.7
		4340.12	6024.41
		5476.67	5273.96
		5349.8	6579.19
		4192.05	3895.26
		9676.13	7137.23
		4643.18	7024.81
		4992.34	5237.8
		6043.1	5216.46
		3356.97	5056.47
		7185.24	6466.71
		9088.83	1502.2
		9519.97	6791.59
		9090.93	6833.86
		3974.75	4634.56
		6110.35	4008.28
		3271.23	5533.96
		2952.67	2435.28
		3786.32	148.725
		5232.01	2945.17
		7121.01	1014.47
		8507.04	106371
		5605.93	2648.72
		5058.81	827.208
		3516.3	1271.69
		4104.27	2488.77
		7825.81	519.54
		6436.52	3535.66
		6361.98	1637.81
		3352.59	1296.47
		9349.74	2173.45
		6058.58	1978.05
		2972.17	1238.29
		5799.61	931.514
		3594.57	1059.5
		7591.15	684.783
		4082.28	2500.26
		5336.6	1335.22
		8441.47	3625.73
		3892.24	736.354
		5741.49	2712.41
		5604.88	4149.33
		3666.55	1171.4
		5946.25	554.764
		3004.89	3676.65
		5265.29	4814.78
		1864.88	3482
		3304.8	5005.44
		2483.57	3990.49
		2828.43	3765.39
		3754.73	1107.39
		7421.25	1325.95
		8967.76	4321.66
		7235.33	1309.59
		3324.08	1102.23
		2613.23	4816.35
		3250.01	1076.36
		6560.47	1801.08
		7408.99	6929.18
		7449.26	5232.12
		2440.35	30595.2
		7877.23	5221.18
		2704.98	10078.3
		6070.61	71550.7
		6263.02	1640.69
		7827.28	3568.16
		6340.39	5462.07
		8316.28	1247.41
		5016.29	41248.8
		4867.65	3615.35
		4792.6	6031.32
		6764.67	1086.91
		3650.65	4054.06
		6772.4	6972.04
		7491.79	8073.94
		5579.44	186928
		7133.82	6507.1
		4657	6317.12
		6288.19	4490.68
		3290.35	5051.36
		3932.84	2261.15
		11593.3	7032.15
		8298.17	5374.1
		11707.8	5126.83
		4716.38	3874.32
		5290.76	6925.58
		10482.9	7162.57
		8831.87	2618.11
		6438.4	4325.17
		7491.73	7706.33
		6617.29	4984.78
		6062.09	7352.25
		6597.97	2369.52
		10884.4	1840.3
		8879.28	5745.26
		6283.87	6574.85
		4815.18	12207.8
		9167.96	5939.79
		7878.61	3428.84
		6202.79	7788.48
		3283.24	6214.29
		6555.79	7975.53
		10077.3	3706.51
		7987.68
		4051.44
		9098.51
		4191.54
		8125.59
		9105
		11749.1
		6489.84
		9346.45
		7720.73
		6251.15
		9964.85
		8470.69
		7422.58
		8002.07
		11732.6
		8066.44
		7409.86
		8044.62
		11423.9
		4634.68
		5982.46
		4794.67
		4984.29
		7634.21
		6574.05
		6321.38
		8491.28
		5358.1
		6324.1
		7636.42
		7295.97
		5339.27
		5538.73
		7548.61
		7015.94
		6670.26
		6746.49
		8443.91
		5910.52
		7274.39
		4887.94
		6243.1
		6698.96
		6435.7
		4378.52
		7132.15
		5056.22
		11245.5
		5744.21
		6434.32
		8447.81
		8433.83
		8389.7
		9092.23
		7109.56
		5638.84
		5562.88
		11130
		7098.25
		9023.36
		9479.29
		7373.77
		10162.8
		8095.5
		8002.75
		6326.07
		6012.53
		9874.19
		4765.34
		7445.5
		7443.72
		11166.7
		10735.5
		9022.38
		6144.25
		6868.19
		7424.23
		4701.81
		9054
		10972.7
		7593.69
		6992.67
		6008.41
		6188.82
		10427.6
		9225.06
		9278.92
		7898.23
		4633.78
		5140.9
		7329.82
		9683.44
		11307.9
		8333.49
		2812.17
		3436.33
		3829.2
		4548.05
		5543.27
		6100.12
		4115.64
		6287.9
		10234
		5958.47
		5008.93
		5325.45
		2567.75
		3965.15
		5553.33
		5100.93
		4832.98
		9283.04
		2235.22
		9621.42
		6916.41
		7060.06
		2005.67
		3383.51
		10038.4
		5210.99
		6537.61
		8969.22
		3167.14
		4288.65
		8590.29
		7516.95
		9162.35
		3979.89
		3499.78
		8556.1
		3369.55
		9115.33
		6001.33
		7626.25
		7337.41
		8720.51
		5513.35
		3468.87
		5287.96
		7039.18
		9476.35
		10470.7
		8578.01
		8218.84
		8690.65
		3087.58
		9795.38
		5798.63
		2540.82
		5040.19
		2950.63
		6950.64
		7279.28
		9097.92
		6847.6
		8967.01
		3100.57
		9246.69
		2952
		4313.93
		9066.99
		2666.93
		4284.46
		9123.3
		3357.74
		7274.08
		6966.8
		7637.57
		4342.85
		6933.79
		7123.82
		8766.47
		3204.52
		6591.6
		3993.98
		1855.68
		3268.46
		3236.75
		8262.93
		5643.57
		4449.02
		8402.27
		8996.01
		6379.73
		3700.39
		7305.01
		8119.95
		3744.61
		3918.98
		4107.63
		4865.23
		4681.59
		7188.17
		5497.34
		5444.15
		5937.34
		3690.2
		5645.88
		4684.98
		6133.78
		3805.75
		7007.52
		6712.37
		4206.06
		7278.7
		9661.5
		4050.07
		4505.07
		6482.98
		4119.02
		5078.14
		3990.67
		6103.47
		7385.16
		7514.44
		8011.4
		5281.99
		9281.27
		8264.4
		6940.18
		4342.88
		5574.43
		4632.07
		5989.87
		5734.29
		5580.25
		8296.89
		12006.4
		6579.17
		6666.63
		5498
		7458.74
		6976.73
		6373.55
		4448.47
		9691.92
		7582.7
		4406.4
		8625.88
		8568.81
		6771.47
		5674.69
		2669.82
		6375.8
		7457.15
		5217.46
		5014.18
		9001.72
		11670.7
		6508.09
		8578.82
		4493.13
		6724.97
		6662.9
		7171.23
		5788.6
		4983.01
		7374.62
		6067.57
		5119.96
		9495.16
		4362.9
		3575.7
		4149.21
		2612.39
		6238.65
		6129.88
		8468.51
		6408.36
		4894.7
		6549.7
		4557.87
		7464.77
		7271.15
		7826.84
		6216.19
		3039.68
		5635.91
		2217.1
		6849.59
		6219.58
		4061.17
		4152.54
		2048.38
		4387.68
		3438.25
		4108.75
		4305.18
		4511.96
		3474.84
		2755.95
		2205.8
		4363.42
		3027.2
		5111.87
		5204.89
		3041.13
		2352.56
		5151.86
		4994.59
		7341.44
		5337.18
		5507.49
		2441.29
		3827.82
		5135.42
		3766.85
		2119.3
		2585.34
		1955
		4122.03
		3527.86
		1857.05
		2564.23
		2626.12
		4438.42
		2823.01
		4122.36
		3839.33
		2178.86
		2967.34
		5518.2
		6509.07
		3162.16
		2444.97
		3282.99
		3066.98
		4678.55
		7012.44
		2516.59
		2672.59
		3860.39
		7669.15
		3045.63
		6169.82
		3145.24
		2137.72
		2556.64
		5900.64
		1761.1
		4437.89
		4948.9
		2404.78
		1915.62
		1964.92
		2723.33
		7837.99
		7679.6
		3206.45
		6258.71
		2086.48
		8223.57
		3429.15
		2136.54
		2981.77
		6973.42
		10909.8
		5124.84
		2836.27
		3517.85
		2787.14
		5849.2
		5313.7
		3028.59
		2225.49
		7612.81
		8413.2
		10538.5
		8070.3
		2185.54
		7971.84
		4533.56
		11607
		6865.67
		4903.12
		9466.82
		9873.94
		3618.5
		5046.28
		2810.3
		4900.94
		7601.21
		3964.77
		6243.11
		9408.88
		5241.71
		5396.84
		8700.59
		4301.51
		4375.13
		8546.48
		2616.12
		6810.52
		7146.79
		10223.4
		8531.75
		3154.58
		3601.9
		4143.05
		4798.39
		4848.11
		2703.06
		5470.32
		2252.38
		2189.85
		11808.4
		10633.1
		13109.3
		11741.5
		5765.01
		10469.7
		7983.44
		4353.76
		13970.1
		8342.54
		11326
		3582.79
		5098.33
		3658.38
		11669
		9075.83
		11408.7
		4287.97
		9873.72
		9712.47
		7650.28
		11394
		6980.17
		12034.1
		4685.93
		7524.53
		8442.39
		3211.31
		3448.62
		5312.2
		3780.28
		10458.4
		8072.21
		11592.1
		10274.8
		5799.32
		6171.72
		11122.8
		10889.4
		7643.08
		11330.7
		9589.8
		10872
		8174.05
		9015.15
		15860.9
		12664
		7573.62
		10727.1
		7044.92
		6095.97
		12242.1
		5137.63
		9429.85
		4975.06
		9826.56
		11896
		3937.55
		8594.79
		8533.9
		14612.5
		12498.1
		7939.31
		5050.93
		7372.3
		9186.12
		5839.35
		9030.23
		10108.7
		6191.35
		4704.71
		7576.01
		8559.47
		4586.55
		10320.7
		12519.9
		12367.3
		12754.8
		13121.5
		11485
		4077.23
		6050.53
		6848.49
		5726.89
		7737.15
		5195.36
		6569.75
		5467.62
		12754.1
		5273.69
		12055.7
		5956.74
		6287.09
		5755.64
		4471.56
		8664.4
		8703.61
		6134.88
		5209.93
		9584.57
		4076.96
		10789.6
		3830.91
		5430.6
		6901.76
		5212.34
		5017.51
		4034.97
		6216.07
		8124.52
		10809.1
		3276.53
		8433.88
		7021.06
		5062.58
		6345.98
		5821.49
		10427.2
		3847.18
		7643.9
		9628.41
		11393.9
		3811.21
		9918.63
		6048.06
		4377.03
		8717.7
		5241.17
		8418.2
		5963.86
		13265.5
		6083.98
		3876.64
		10285.2
		7329.83
		6646.24
		4080.35
		6785.72
		3144.59
		4566.42
		7567.53
		6205.45
		4412.48
		6596.1
		11068
		6231.2
		6981.55
		13496.3
		5256.63
		12512.2
		4690.06
		9138.47
		7925.14
		3780.85
		4796.17
		5877.1
		8631.98
		7778.12
		4640.52
		10342.6
		4179.77
		6098.88
		5064.36
		5594.86
		6826.63
		3720.83
		10684.2
		4252.43
		4444.62
		2874.2
		9095.85
		10469.4
		5846.5
		7604.19
		4475.27
		9644.28
		4468.26
		10077.5
		3652.49
		3472.48
		6611.48
		11453.9
		4323.48
		7758.46
		5609.57
		3935.58
		4818.8
		4462.49
		5276.15
		2900.16
		7920.33
		4158.55
		4429.58
		3362.91
		5061.32
		5567.93
		6232.43
		11861.6
		6874.73
		10054
		3896.89
		10604.8
		6474.08
		9087.87
		6916.3
		4424.52
		2405.42
		5615.37
		11531.6
		9850.06
		7245.86
		4520.99
		5048.93
		3524.09
		9247.54
		8943.29
		6001.79
		6524.78
		5868.89
		3565.03
		12748.2
		3030.67
		4861.87
		3516.03
		5893.17
		7370.67
		11277.8
		9168.94
		8856.16
		5635.94
		5191.44
		6703.56
		5137.71
		11188.7
		8668.97
		11555.7
		4155.99
		6956.62
		5750.14
		13184.7
		7962.03
		7983.32
		5503.96
		5017.07
		7074.15
		7785.56
		7091.42
		5380.91
		5884.28
		5258.09
		4411.71
		5921.01
		8042.06
		2647.9
		8188.91
		3835.26
		2515.59
		13661.8
		9327.06
		4564.16
		9653.03
		7278.01
		8904.37
		2712.34
		7634.11
		5484.3
		4324.1
		3847.81
		4062.75
		8576.64
		5224.69
		4425.03
		8026.35
		6719
		3512.27
		4913.23
		5179.13
		5981.55
		3125.4
		6935.14
		5626.26
		9157.78
		11191.8
		5993.06
		8925.51
		5038.43
		5556.87
		4651.63
		8061.77
		8715.32
		7560.24
		5073.19
		4962.79
		7316.07
		5143.88
		7878.55
		6794.2
		3829.83
		7454.55
		4679.08
		6796.01
		5337.4
		3191.35
		3097.12
		3631.35
		3776.1
		4671.49
		6519.87
		4566.09
		3877.72
		6601.39
		3579.52
		6550.65
		3635.75
		3848.97
		3706.14
		3813.98
		2519.07
		4010.93
		5607.9
		4973.12
		7013.95
		5264.1
		3751.1
		3076.35
		7075.59
		4421.16
		4046.7
		8031.34
		6170.93
		6713.08
		8575.95
		5254.44
		6748.98
		5254.73
		4705.94
		6608.21
		5271.01
		4433.84
		5848.28
		3938.65
		4861.68
		3203.75
		18381.8
		5209.84
		6227.88
		3988.53
		14274.8
		2952.83
		6726.96
		6823.8
		3040.57
		3231.15
		4440.56
		2239.84
		3187.04
		2557.53
		2587.16
		3205.76
		4178.43
		2186.09
		3872.85
		3222.46
		1653.1
		2968.22
		4205.78
		7819.63
		2419.03
		6445.57
		5213.41
		7682.51
		5995.91
		2358.08
		6897
		4108.22
		8514.38
		4712.73
		8461.51
		9568.43
		8022.91
		7626
		4104.51
		3756.22
		4684.04
		5001.61
		5532.93
		5559.63
		3649.3
		5453.15
		5671.65
		3507.03
		5508.68
		3550.97
		8228.5
		5966.02
		7130.21
		7061.62
		3255.45
		5310.24
		2393.23
		11066.6
		2099.54
		5340.85
		4564.36
		7067.01
		4766.98
		5701.78
		6516.99
		5158.14
		8921.58
		7518.88
		6399.74
		1998.85
		5063.52
		4452.79
		6454.15
		6160.27
		3935.77
		6217.2
		5910.24
		1929.67
		4855.78
		2560.3
		2474.3
		5420.65
		5343.36
		7107.58
		5546.82
		4200.94
		2775.85
		6477.01
		4014.75
		5769.12
		3902.75
		6928.69
		17903.3
		7046.84
		17141.4
		4234.34
		7479.53
		5953.55
		3748.28
		8326.38
		13736.1
		3488.88
		3747.01
		3796.69
		5661.74
		3621.62
		8128.09
		7670.42
		6266.32
		15531.2
		3928.36
		4083.23
		7081.81
		7037.34
		6237.6
		14925.4
		5072.86
		7271.14
		9206.31
		15291.4
		4342.87
		9014.17
		6922.79
		4072.76
		2806
		5275.85
		6353.71
		12653.4
		5549.06
		4124.65
		2028.04
		3635.48
		8311.8
		6975.38
		6218.27
		3864.19
		1425.65
		4152.32
		6418.97
		9632.29
		6290.61
		5419.61
		4268.32
		7215.93
		4622.29
		5606.59
		7498.88
		4200.55
		6608.42
		6238.5
		3525.06
		3288.67
		5874.4
		5871.6
		6144
		8564.57
		5007.69
		2640.92
		2031.8
		5350
		6769.02
		2382.83
		14944.1
		2007.49
		7721.1
		7972.17
		11335.4
		9614.7
		6844.43
		6519.13
		6737
		5113.91
		3477.06
		4644.83
		9900.16
		12503.4
		7720.06
		8223.27
		6916.98
		6131.43
		6468.23
		9430.32
		5868.81
		6488.26
		5386.89
		4222.6
		8082.76
		2426.96
		14402.8
		8914.28
		5562.33
		8529.06
		4927.13
		11006.8
		6739.09
		6440.12
		7788.1
		7258.31
		7331.24
		4310.46
		3230.08
		8225.34
		10413
		7040.73
		8082.53
		6842.96
		7709.75
		5329.16
		5407.32
		5036.59
		10076.8
		4307.84
		7652.79
		2087.72
		7950.71
		8557.03
		6688.2
		9542.59
		10272.9
		7830.34
		6515.86
		11852.7
		6635.75
		6324.16
		8155.2
		7363.32
		6345.56
		7157.19
		5586.23
		5456.84
		6692.39
		8361.99
		4695.89
		5516.52
		4291.45
		12237.1
		5754.29
		6110.01
		2286.14
		4815.5
		5043.44
		3770.84
		5099.02
		5808.68
		6600.59
		5747.38
		2669.28
		1552.25
		2794.07
		6310.45
		15170.3
		3521.56
		5801.78
		5359.69
		5049.78
		2667.31
		4726.33
		4929.21
		2194.29
		3050.34
		8927.19
		9662.97
		12644.1
		16085.9
		11705.3
		1392.04
		9709.33
		12932
		12492.7
		5770.62
		5024.08
		4628.74
		12975.5
		3282.22
		12741.4
		13396.6
		13264.5
		7430.55
		3290.78
		5827.53
		6478.15
		4730.11
		10806.8
		10704.2
		7845.33
		9426.33
		4185.2
		2603.76
		3417.63
		4527.51
		9576.92
		10337.6
		6474.54
		5344.07
		5328.12
		4887.95
		5487.36
		3693.95
		5334.95
		4686.22
		6416.7
		6737.6
		2709.09
		6944.98
		3759.99
		3576.46
		4282.84
		3314.98
		4693.32
		5239.13
		2288.38
		5157.72
		4870.39
		3415.55
		3919.25
		5231.89
		6259.55
		2316.66
		4284.73
		3373.45
		4202.39
		4534.8
		7933.97
		5217.25
		4596.21
		2869.76
		3107.47
		5237.32
		4644.65
		2409.55
		4007.52
		3273
		3642.64
		4888.11
		3828.4
		4112.1
		3808.68
		3079.24
		2132.53
		3358.48
		2622.54
		3156.52
		4163.92
		4971.88
		5638.41
		2271.15
		3416.68
		6523.74
		6818.14
		4217.94
		3531.25
		2539.67
		2546.01
		2364.47
		4166.08
		2572.94
		5963.02
		4830.37
		6038.03
		3484.12
		5889.66
		3394.48
		2384.86
		4797.59
		7034.13
		5629.57
		2125.66
		5077.57
		4097.51
		3470.13
		6646.1
		4762.23
		4513.45
		2899.72
		6601.56
		3645.4
		4595.56
		3037.89
		3187.24
		6259.77
		7789.49
		4885.78
		8919.3
		7235.6
		5168.28
		6920.41
		4037.02
		4920.78
		3563.06
		2100.23
		3130.99
		4772.06
		5549.44
		5614.24
		4392.3
		5030.35
		4568.36
		5038.23
		2788.89
		6338.19
		4205.28
		5484.69
		7264.17
		2918.04
		3411.19
		3831.11
		3683.65
		3985.85
		5773.57
		1771.27
		4274.09
		2942.09
		4475.45
		3866.87
		4829.65
		4551.34
		3768.03
		4256.15
		4124.39
		4810.51
		6716.94
		7728.5
		6730.29
		8578.23
		6850.38
		7618.86
		5966.37
		7464.96
		6188.95
		7680.22
		6467.19
		4382.49
		7669.13
		5645.49
		5067.39
		6356.69
		5609.41
		6648.12
		7022.38
		4542.78
		4545.15
		2094.45
		5654.63
		4454.03
		10584.4
		7720.31
		3651.77
		7172.88
		6377.79
		5984.79
		4273.07
		7728.84
		2344.17
		4446.77
		5024.38
		3240.25
		8343.34
		5093.15
		5437.3
		3301.67
		5148.06
		2200.23
		1536.93
		3640.65
		2992.49
		3434.62
		3726.77
		2772.81
		2609.59
		4393.3
		2232.74
		2899.92
		3383.91
		2174.51
		3414.45
		2791.82
		2555.79
		10190.3
		11154.1
		11903.1
		10962.5
		3413.43
		2393.61
		2908.3
		3982.52
		2567.56
		9257.16
		3215.93
		4545.53
		4858.73
		2666.32
		11338
		8426.94
		5338.69
		6170.07
		4312.53
		14173.8
		2857.5
		13734.1
		14792.3
		15393.2
		2948.41
		7330.14
		11678
		15033.9
		3916.85
		12589.2
		2323.61
		11246.8
		9562.51
		11569.8
		8793.98
		9862.02
		12619.9
		2113.68
		12521.4
		11773.9
		8974.07
		10000.9
		4017.08
		12841.4
		13805.7
		3683.46
		2173.98
		3016.34
		4207.26
		7540.67
		13162.7
		2250.33
		13319.2
		9156.64
		2698.46
		16403
		13277.1
		3251.42
		12942.1
		16039.8
		3774.47
		15871
		11970.1
		5104.39
		3349.57
		11027.1
		13242.9
		3147.91
		16274.3
		1963.07
		16546.6
		2275.58
		11193.4
		13856.1
		13130
		2893.51
		3266.23
		3463
		13028.4
		10546
		3826.45
		7910.31
		2828.47
		3144.84
		2559.81
		8495.59
		7004.07
		3342.17
		4204.91
		8557.55
		10436.3
		4085.74
		7607.2
		9673.74
		2125.77
		1948.36
		7527.25
		12059.9
		10946.9
		4058.09
		4178.4
		8600.19
		10708.8
		2359.92
		8090.46
		6394.49
		4258.66
		7839.64
		5971.3
		9987.79
		9342.12
		2093.3
		1965.9
		9294.32
		4057.58
		2422.42
		9563.83
		6128.34
		5787.03
		1671.73
		6686.64
		2610.73
		2652.99
		6878.86
		4691.32
		1559.98
		3273.49
		8763.68
		2981.78
		2100.28
		2180.85
		3746.19
		3144.75
		2647.54
		1544.43
		3234.34
		4518.03
		3032.02
		4093.13
		3058.92
		2904.45
		4333.54
		3515.65
		4241.87
		3236.57
		3051.06
		2838.51
		4679.48
		3664.63
		3004.34
		4350.54
		4810.25
		9611.1
		7679.57
		8418.72
		4538.91
		9659.81
		4942.68
		3366.29
		5489.08
		6020.68
		5471.51
		5094.54
		3195.68
		6130.7
		6074.4
		5520.06
		6479.37
		4169.12
		3288.42
		6968.86
		5521.75
		6326.54
		4268.14
		5294.07
		2129.96
		4712.85
		4535.9
		3883.91
		6332.02
		4352.33
		5031.6
		7373.11
		3802.02
		6792.7
		6278.96
		4458.44
		5317.1
		3083.31
		3586.15
		2781.05
		4204.18
		2564.93
		6068.67
		4991.34
		5517.81
		10305
		5436.6
		8785.84
		3260.77
		5680.1
		3857.16
		4836.69
		3926.04
		11142.8
		3301.95
		4923.32
		9923.07
		11722.1
		3429.06
		4054.03
		14508.9
		10128.5
		6035.65
[truncated: 1,031 more rows]

## Sheet: Figure 5H
Figure 5H	fluorescence intensities	KIF5B-560	KIF21B-FL
		5226.09	5694.18
		4590.2	6635.68
		5515.05	6121.41
		3331.08	1961.81
		8462.01	3099.21
		4737.03	1862.65
		5311.55	3317.27
		6108.15	5407.24
		5011.39	3756.01
		4761.21	1746.67
		2774.47	7150.48
		5728.96	6296.58
		3584.79	10152.1
		6611.88	10856.9
		6063.98	5636.92
		5009.35	2333.88
		5335.9	7151.44
		3871.32	10314.2
		5172.61	7446.83
		3689.21	4059.25
		8279.65	3132.25
		5078.04	3070.66
		5655.93	7767.98
		5331.15	4338.9
		6415.62	7105.63
		4808.88	8344.98
		5421.29	8627.74
		7484.74	8463.24
		4939.98	4217.8
		6497.34	7214.02
		7309.18	8336.72
		5553.24	4024.48
		6180.91	4249.51
		5605.39	3625.8
		4327.42	8797.61
		5551.48	5479.13
		7329.16	10524.4
		5574.43	5744.28
		6196.91	1828.55
		4323.37	8537.04
		6653.21	4461.88
		5841.05	10046.6
		9571.44	5710.78
		5602.04	8380.94
		5316.22	3216.19
		5567.15	9209.76
		6290.1	6677.73
		7903.82	1493.18
		5456.3	1604.54
		6522.14	4965.72
		7867.26	8594.03
		7278.46	7166.42
		5638.48	7525.65
		5384.49	4054.57
		4429.22	6092.69
		6875.01	6843.27
		5456.25	9055.27
		5834.91	4723.97
		4120.95	7327.02
		6892.49	8682.13
		4938.28	5805.44
		8466.63	12061.7
		5157.41	5150.05
		4350.36	3387.99
		8568.12	6611.99
		7823.35	8445.55
		6466.32	1556.01
		5845.42	14813.9
		3079.14	2564.15
		8422.57	4162.6
		4325.92	4652
		6654.26	5763.64
		3825.49	7116.84
		5406.38	5714.85
		6232.54	2813.92
		6308.66	4136.94
		8130.49	2160.1
		8902.71	6193.71
		7035.46	4516.56
		5056.98	7948.82
		5185.38	6288.66
		6549.32	4896.4
		5179.94	5131.37
		4721.37	6345.31
		9080.64	1986.41
		9380.34	7430.81
		7031.06	3457.32
		6411.69	5401.74
		6988.78	2289.87
		5098.98	13377.4
		3462.58	5471.31
		7173.03	5490.61
		8689.61	5565.36
		6366.5	1940.58
		3645.64	4820.13
		4240.36	5323.79
		6593.87	5213.7
		5114.9	3362.12
		8358.87	4380.65
		8646.48	2890.24
		4305.09	3879.15
		3957.8	1703.65
		11143.3	4843.62
		3575.88	8252.6
		3258.93	1968.24
		4332.35	3522.1
		5316.13	4888.95
		6819.11	3199.28
		6166.54	2281.35
		4253.99	4952.23
		7155.67	14127.1
		7104.79	10719
		5740.63	3953.62
		9519.38	8925.54
		2561.34	10623.2
		4186.53	13651.4
		3165.59	15741
		1702.69	5580.86
		4872.52	11544.9
		1503.88	12858.5
		6605.4	13462.3
		7205.98	12607
		2765.85	11582
		5745.98	11174.3
		2940.1	10485.4
		5705.18	12227.3
		5541.81	10678.5
		18322.8	14696.8
		4283.8	4728.64
		2360.9	11452.1
		6863.06	3980.16
		32931.2	3247.59
		5147.42	8392.8
		1940.11	2892.32
		7310.74	4937.05
		7100.35	9625.3
		5519.53	4777.93
		5218.61	11676
		5325.59	12804.2
		5927.96	6957.47
		97232.9	4357.75
		2564.51	2711.98
		3488.9	5207.25
		5623.78	9655.86
		8541.64	6099.58
		4555.27	12434.4
		5316.26	2685.89
		4502.68	12714.4
		8190.83	7667.85
		6588.49	5053.52
		5309.51	5550.23
		3546.98	8753.77
		6147.12	7053.14
		5507.28	6456.92
		4570.15	4087.19
		4576.14	7658.63
		7883.5	6592.75
		4476.94	5925.46
		6568.24	3743.48
		9444.67	5287.75
		9091.89	5955.05
		4188.81	6555.47
		9295.53	8789.53
		3745.83	2801.16
		6902.17	11093.5
		7231.34	5477.82
		7547.83	4700.95
		8938.91	4104.27
		7712.57	4175.19
		7951.75	10089.4
		8000.28	5443.26
		9153.63	8354.58
		6633.83	9701.82
		7172.33	6069.58
		3410.38	4530.5
		4335.19	4683.89
		10545	4435.77
		2096.89	4836.81
		10867.3	7697.92
		11052.9	5654.87
		9007.06	7594.88
		6997.07	6126.68
		3866.11	8097.92
		3836.2	4570.28
		253968	5395.23
		12311.8	6459.81
		2319.18	5233.88
		5806.46	7647.63
		3036.27	7749.59
		3948.08	7542.66
		3112	4924.52
		3176.56	2418.01
		17.2574	5961.29
		4706.97	7007.19
		2060.6	6023.33
		53146.1	2465.14
		2686.82	4022.85
		3920.87	4801.58
		4381.56	7198.78
		4080.95	3926.2
		3849.74	6155.85
		847.947	5179.56
		4846.58	4801.25
		4960.88	3614.41
		7288.69	4430.06
		5460.72	4629.93
		20269.1	4099.42
		3983.74	5375.05
		4588.2	3575.81
		2413.9	4181.81
		1352.13	5257.71
		5208.21	8181.72
		692.529	7572.03
		3857.04	3594.75
		9077.49	4344.8
		12226	6589.45
		2447.55	2935.27
		40641.6	6763.4
		12572.6	7120.31
		10155	5707.25
		12579.4	5275.79
		9233.86	4094.04
		7009.93	7741.23
		1492.14	7220.23
		8680.91	4260.41
		3027.37	4719.75
		11222.1	5573.63
		5774.82	4844.44
		6700.53	3053.44
		13065.7	5019.95
		8629.67	5036.87
		13667.2	7424.59
		9544.87	5020.31
		3338.86	4271.44
		11654.7	6378.75
		8927.61	4974.3
		13082.2	5447.23
		25147.6	4990.81
		7481.25	5224.21
		2966.6	4746.32
		12111.3	6006.68
		11165.5	5877.2
		32188.3	4680.18
		10916.5	4235.33
		9331.31	8773.64
		8802.34	7314.2
		7810.76	6270.04
		7400.23	6812.13
		7221.39	6024.02
		10702	7872.69
		11615.7	5302.96
		7922.38	7613.27
		7134.79	5020.19
		6072.07	4878.48
		5946.62	5205.89
		10270.7	4621.42
		13289.2	8627.15
		5780.64	7871.11
		7218.75	3947.18
		12036	5153.47
		11213.7	5048.95
		9275.87	4293.02
		4599.94	4684.27
		11358.8	11039.1
		10405.5	5359.35
		9883.25	5282.6
		3621.83	3663.85
		12041.6	9248.44
		8307.25	3036.96
		4712.65	10333
		5124.03	7224.92
		5227.29	6494.02
		13575.9	5553.5
		13438.3	4574.47
		10896.6	6343.4
		13383.5	3003.7
		4719.39	5923.91
		4842.82	7195.38
		10738.5	7416.2
		10909.5	5052.36
		5224.7	6109.7
		13331.7	4191.96
		5430.86	6790.12
		7579.12	7693.71
		10917.6	2445.62
		6973.44	5117.66
		8699.96	6848.14
		11027.6	5735.02
		13267.3	9716.74
		11826.8	5470.15
		7795.98	6953.26
		10519.4	8221
		4344.07	3041.59
		8667.53	4727.86
		3412.44	5031.18
		10245.4	7029.79
		7428.88	4760.85
		11393.7	5643.23
		9978.4	1849.89
		5149.31	6627.57
		9864.26	7331.57
		4032.67	5932.9
		10193	5718.62
		9270.47	5393.52
		4538.94	7920.89
		3637.82	5512.49
		9417.31	6231.14
		14559.7	5009.08
		3020.59	5619.53
		3812.89	2697.52
		5201.34	3093.39
		10882.5	5035.49
		4645.84	4527.83
		6775.17	2805.69
		4424.6	6651.13
		13159.8	5574.76
		10067.2	5023.06
		9088.99	5249.49
		10710.5	8045.96
		3031.95	7245.13
		9462.17	5101.17
		7381.22	1258.16
		5289.54	3807.17
		7213.29	7187.66
		11296.6	5745.96
		14275.5	3562.28
		13294.6	3079.08
		7154.85	6162.12
		11758.8	7525.65
		11618	3583.24
		9695.69	3077.76
		7458.17	3989.24
		10402.1	3156.3
		10644.2	3444.28
		9222.5	2911.33
		9015.04	3125.32
		9660.14	4336.49
		7457.64	2484.02
		9345.34	3983.99
		8112.99	4781.91
		4334.68	6710.22
		10175.2	6180.93
		7136.16	4692.11
		12013.3	5683.27
		6537.71	5506.25
		5669.16	5059.76
		3954.4	6922.38
		3637.42	6863.14
		7306.82	6421.59
		4718.98	2469.76
		3220.1	5408.85
		25289.2	4642.43
		4244.84	4110.5
		3755.05	2598.19
		3260.74	6518.1
		4997.71	6805.69
		28094.4	6816.63
		5124.73	3492.23
		1201.69	4229.47
		4031.49	3455.85
		3263.55	7418.89
		8706.42	4143.09
		1497	4373.05
		8116.54	2407.91
		2297.91	2273.09
		22097.9	3743.32
		59877	3593.6
		707.357	2302.73
		3504.45	2004.09
		11436.9	2764.48
		2790.87	3757.94
		1549.6	4494.33
		3722.89	3557.33
		2934.59	4036.74
		11205.7	5804.58
		3914.77	4418.14
		780.016	4614.54
		3980.87	2966.48
		935.655	2541.32
		4864.22	2361.79
		1629.54	3844.5
		25734.9	3865.96
		1327.69	1982.66
		5278.06	4218.29
		2988.65	5094.39
		8762.23	2225.99
		3029.65	2810.6
		3974.22	4465.19
		3258.56	4744.17
		2030.89	1616.62
		249.6	5656.27
		3814.74	2567.89
		3230.89	3687.61
		3820.52	3135.04
		7418.13	2396.63
		3816.66	1470.46
		1866.61	1844.25
		8195.89	2202.51
		6122.94	4989.53
		2312.52	3383.74
		3566.92	7036.73
		2235.03	1625.09
		880.125	6276.36
		6596.25	1896.84
		83380.8	3246.27
		8003.1	3385.56
		523.836	2962.99
		3203.89	2827.78
		1263.55	3252.43
		6948.61	6013.41
		1166.25	3064.6
		16525.2	2978.97
		6621.77	2455.02
		5233.32	2155.12
		2066.72	4794.83
		5749.66	1498.63
		2374.23	4199.97
		4203.64	3541.7
		4202.13	2667.77
		77531.2	2616.49
		2619.65	4116.41
		2786.31	1847.55
		3435.1	3822.37
		5585.35	5580.62
		38975.4	1716.26
		3347.23	3552.95
		4645.17	2070.59
		4774.63	2393.36
		5374.16	2116.53
		36383.2	2577.85
		4886.98	2236.14
		5224.78	2778
		14690.2	2815.96
		2051.78	3248.7
		2089.21	1739.92
		3357.44	1615.92
		3749.25	3056.62
		4249.77	4226.06
		96882.3	3301.2
		3667.59	3304.93
		3473.22	4358.13
		10636.1	185190
		3705.25	3468.6
		2733.87	2401.01
		7633.54	3226.46
		9015.36	2138.73
		2766.8	2573.65
		10711.9	2881.33
		6870.76	3189.41
		6591.79	1971.53
		7350.86	3632.72
		5254.41	3404.3
		6784.21	2318.21
		8161.77	4688.54
		8985.49	5247.83
		3938.74	1870.76
		6808.36	2374.7
		5520.33	2981.18
		12477.3	2760.59
		9380.44	4213.85
		4201.55	3567.07
		6576.42	2623.63
		4604.06	2309.94
		4964.42	4151.2
		6072.03	297.131
		6771.41	6334.95
		5449.55	1827.71
		4469.39	2487.46
		5503.28	2940.31
		5995.16	5607.24
		7699.97	4457.56
		21064.2	3523.36
		8909.2	4614.81
		7840.76	2354.47
		3973.01	6457.53
		3577.06	3423.61
		2944.04	4370.25
		4938.54	6757.84
		10156.1	7201.12
		6887.07	4795.49
		12086.1	2704.16
		6864.17	1697.36
		4012.94	1973.61
		5144.53	2459.12
		7589.64	3279.96
		6836.04	1797.54
		10945.6	2792.57
		10740	1608.9
		9386.56	3108.67
		4135.69	6148.54
		6822.99	2790.25
		11410.5	2032.03
		4672.99	3793.62
		7893.22	5014.65
		10138.1	3937.41
		5709.62	5711.79
		11558.6	2170.48
		7599.75	2756.35
		7191.77	2202.02
		5845.3	2142.65
		6881.4	3382.35
		5699.29	2495.41
		5834.04	2977.88
		6981.61	3494.52
		10559.7	6538
		14144.5	5247.61
		12534.2	4226.56
		7116.6	2719.56
		4653.99	2787.07
		3509.22	3884.15
		13796.8	3584.93
		7566.09	3530.54
		8843.42	5602.81
		4518.8	4145.29
		5817.87	1964.89
		6704.22	2725.38
		17579.1	4991.07
		7199.45	3383.73
		3771.19	6214.47
		12138.9	6006.02
		6956.5	6763.15
		14266.3	2584.63
		4782.85	2881.58
		5110.56	1850.63
		5695.31	2823.99
		11692.4	4323.44
		7578.32	2937.94
		10261.4	5476.67
		8890.73	2169.96
		5436.36	6145.46
		10293.9	5647.46
		2221.78	3683.74
		2659.95	2185.8
		7100.43	5994.43
		16105.6	2384.69
		3146.73	2006.33
		11057.5	2884.76
		4200.79	3074.43
		5408.6	3797.06
		4094.64	3049.55
		7194.71	5942.62
		5370.03	7260.84
		3858.35	8192.71
		9356.41	4070.81
		14060.4	2198.49
		4846.37	3249.96
		6396.66	2712.94
		7818.47	2778.55
		11425	5973.2
		13961.6	3055.26
		3527.22	4477.55
		6749.61	6573.48
		18859.6	6688.72
		4693.81	10806.5
		7852.8	2320.09
		4971.68	2080.38
		4975.54	1847.71
		8711.67	3016.75
		12298.2	3687.63
		9349.99	6852.29
		4520.54	7725.4
		8696.61	6246.53
		8915.59	2253.45
		6396.3	2541.34
		9386.32	2005.61
		6770.44	4711.87
		4220.14	1853.88
		5118.27	3720.47
		3504.98	5412.01
		3457.78	3121.65
		10843.7	2279.39
		18276.2	4547.33
		11293.5	6424.54
		7440.66	3193.34
		5932.9	5943.7
		7767.77	1910.55
		9770.57	2631.29
		7014.88	4208.04
		6581.81	3006.75
		4478.76	4123.17
		14322.1	2992.27
		6037.86	2646.94
		4047.92	3919.86
		5867.6	5937.5
		12440.2	3544.17
		4199.69	2228.82
		5188.3	6414.64
		3290.8	6114.83
		18907.4	5175.08
		7257.56	3371.45
		16048.1	1437.73
		6166.98	7105.59
		7984.3	2588.29
		3834.96	3350.2
		3731.4	5177.41
		18931.1	4457.71
		6858.28	8625.65
		5781.93	1779.43
		3164.89	2334.24
		4319.68	6761.37
		5303.74	2735.73
		6273.83	3668.38
		9533.75	6977.73
		5096.09	1609.07
		8496.58	2255.72
		2416.01	3640.25
		4516.5	1855.18
		19198.8	2533.71
		3107.65	6126.6
		4198.33	5007.98
		20934.3	2099.8
		5189.01	5817.13
		9252.71	3438.88
		3563.1	5041.48
		6297.19	5449.02
		7970.66	2038.48
		4930.12	2628.19
		10067.4	1448.57
		2812.11	2003.3
		8584.98	4599.16
		8397.25	3274.07
		4498.55	3747.13
		7045.73	1923.86
		7012.28	3429.55
		5223.7	2026.8
		9203.54	2003.77
		3240.33
		7435.53
		4157.33
		6663.56
		5350.52
		3514.52
		8827.76
		4168.87
		4852.09
		3407.74
		9225.08
		9059.19
		4164.29
		3393.24
		3143.21
		4093.98
		7666.74
		7963.4
		5943.07
		8492.97
		8683.36
		2835.18
		4039.79
		3716.59
		10377.5
		5996.2
		7781.15
		12622.2
		10494.4
		3432.24
		9957.84
		8537.71
		7294.58
		7438.21
		4954.94
		3959.28
		2908.84
		2751.86
		9969.4
		12793.3
		5589.17
		7768.06
		5991.73
		9529.66
		4820.04
		5335.97
		14002.7
		6132.84
		8993.38
		13427.3
		5664.64
		9487.08
		10053.7
		8078.96
		5412.69
		3655.51
		13289.7
		6904.84
		6519.36
		6143.39
		4093.61
		12315.3
		8762.7
		8471.42
		4212.52
		5370.04
		2837.1
		7732.6
		6525.48
		13541.4
		4143.38
		4276.4
		3312.4
		10198.1
		5183.29
		4192.14
		13278.1
		9854.95
		14844.7
		3211.64
		14558.1
		8912.18
		17352.2
		3906.23
		4486.23
		6450.06
		3454.65
		3512.89
		5304.4
		3179.12
		7830.69
		3475.81
		10314.6
		7471.34
		11931.5
		6170.04
		6179.75
		4274.05
		4111.68
		2827.11
		2847.66
		4936.02
		4205.75
		4738.9
		12305
		14825.1
		5630.36
		5362.09
		3425.43
		5064.91
		2041.48
		4192.14
		4966.99
		5596.29

## Sheet: Figure 5I
Figure 5I	fluorescence intensities	Time (s)	Intensity
		0	4786.08
		0.1	4990.79
		0.2	5985.8
		0.3	4096.02
		0.4	4504.33
		0.5	3545.18
		0.6	4142.97
		0.7	3587.94
		0.8	4292.19
		0.9	5348.3
		1	7079.74
		1.1	6585.36
		1.2	5223.43
		1.3	5919.22
		1.4	4937.1
		1.5	4653
		1.6	3080.84
		1.7	4892.47
		1.8	4297.27
		1.9	6332.91
		2	4537.4
		2.1	4599.38
		2.2	5917.49
		2.3	4120.05
		2.4	6884.2
		2.5	7547.33
		2.6	4991.6
		2.7	4822.33
		2.8	4463.52
		2.9	7780.29
		3	11165.8
		3.1	3858.8
		3.2	5251.24
		3.3	3525.66
		3.4	4520.11
		3.5	6310.27
		3.6	9765.51
		3.7	2909.2
		3.8	6084.9
		3.9	4165.01
		4	7153.22
		4.1	6696.59
		4.2	6769.54
		4.3	9644.96
		4.4	6923.62
		4.5	6654.18
		4.6	6992.9
		4.7	4866.62
		4.8	5505.1
		4.9	1985.95
		5	6613.37
		5.1	4864.59
		5.2	5826.24
		5.3	5354.6
		5.4	7855.58
		5.5	5471.84
		5.6	6165.53
		5.7	5501.79
		5.8	4965.57
		5.9	5225.69
		6	5541.45
		6.1	5594.11
		6.2	5084.4
		6.3	4585.55
		6.4	7231.83
		6.5	5046.81
		6.6	3475.89
		6.7	5550.12
		6.8	7286.5
		6.9	7518.02
		7	3820.3
		7.1	6040.78
		7.2	3977.02
		7.3	2964.36
		7.4	3271.22
		7.5	2586.25
		7.6	4158.44
		7.7	5038.42
		7.8	4671.94
		7.9	6575.62
		8	6143.07
		8.1	5622.55
		8.2	4671.59
		8.3	5307.7
		8.4	6798.27
		8.5	4583.57
		8.6	6842.39
		8.7	5377.85
		8.8	4060.33
		8.9	4014.07
		9	3409.7
		9.1	3387.41
		9.2	7112.18
		9.3	3701.9
		9.4	4005.86
		9.5	4334.39
		9.6	3503.93
		9.7	4469.96
		9.8	3656.44
		9.9	3480.5
		10	4018.02
		10.1	4463.08
		10.2	4124.41
		10.3	2551.64
		10.4	3812.18
		10.5	3774.38
		10.6	4144.01
		10.7	4463.75
		10.8	3625.12
		10.9	5591.12
		11	3105.87
		11.1	3067.01
		11.2	3192.42
		11.3	4197.96
		11.4	5736.44
		11.5	4175.52
		11.6	6437.11
		11.7	3294.21
		11.8	3105.13
		11.9	5426.42
		12.1	4781.73
		12.2	3470.74
		12.3	3127.4
		12.4	4009.37
		12.5	5532.49
		12.6	3598.41
		12.9	1800.26
		13	4152.82
		13.2	1692.08
		13.3	2748.66
		13.5	3070.48
		13.6	3003.37
		13.7	4520.16
		13.8	3280.32
		13.9	2189.65
		14	3178.07
		14.1	4133.78
		14.3	3553.18
		14.5	2967.88
		14.6	3580.87
		14.8	2647.78
		14.9	5273.9
		15.2	3046.94
		15.5	2783.58
		15.6	3429.96
		15.7	2649.75
		15.8	2338.15
		15.9	3509.14
		16	3363.37
		16.1	2920.1
		16.2	2695.75
		16.4	4323.97
		16.5	2952.91
		16.6	2635.89
		16.8	2512.61
		17	2995.84
		17.1	2841.92
		17.3	2126.96
		17.4	2901.98
		17.6	3456.2
		17.7	3988.69
		17.8	2666.1
		17.9	2944.45
		18.2	2991.11
		18.3	2195.51
		18.4	2166.54
		18.5	3537.23
		18.6	2930.22
		18.7	3221.79
		18.8	4038.05
		18.9	2656.39
		19	2975.12
		19.1	2864.84
		19.4	2279.61
		19.6	3339.28
		19.7	4155.18
		19.8	3377.14
		20	2461.62
		20.1	3246.62
		20.2	1892.08
