# Supplementary material for: Kinesin-4 KIF21B is a potent microtubule pausing factor
Source: eLife. 2017 Mar 14;6:e24746. doi: 10.7554/eLife.24746 (PMC5383399; doi:10.7554/eLife.24746)
Supplement: Figure 5—figure Supplement 2—Source data 1. — DOI: http://dx.doi.org/10.7554/eLife.24746.025 [file elife-24746-fig6.xlsx]

## Sheet: Figure 5 – Figure  Supplement 2
Figure 5 – Figure Supplement 2	Photobleaching anaylsis	100 ms/stream acquisition		100 ms/1 frame per 1.2 s
		time (s)	Intensity		time (s)	Intensity
		0	1575.73		0	1634.48
		0.1	1529.72		1.2	1573.07
		0.2	1506.57		2.4	1486.33
		0.3	1532.42		3.6	1485.5
		0.4	1511.18		4.8	1444.29
		0.5	1441.81		6	1431.07
		0.6	1471.15		7.2	1449
		0.7	1500.96		8.4	1492.9
		0.8	1373.14		9.6	1474.16
		0.9	1465.34		10.8	1444.64
		1	1446.51		12	1471.33
		1.1	1469.76		13.2	1408.91
		1.2	1456.09		14.4	1394.42
		1.3	1475.92		15.6	1409.08
		1.4	1408.67		16.8	1374.86
		1.5	1390.89		18	1297.72
		1.6	1401.96		19.2	1399.39
		1.7	1346.24		20.4	1381.91
		1.8	1277.04		21.6	1284.61
		1.9	1300.35		22.8	1360.66
		2	1323.91		24	1287.1
		2.1	1305.43		25.2	1333.18
		2.2	1342.99		26.4	1312.08
		2.3	1341.13		27.6	1372.5
		2.4	1278.89		28.8	1253.27
		2.5	1262.21		30	1340.05
		2.6	1294.47		31.2	1277.89
		2.7	1290.88		32.4	1245.91
		2.8	1252.25		33.6	1167.5
		2.9	1268.52		34.8	1263.07
		3	1327.16		36	1288.48
		3.1	1278.54		37.2	1243.81
		3.2	1253.77		38.4	1328.1
		3.3	1216.5		39.6	1224.78
		3.4	1251.54		40.8	1194.96
		3.5	1246.71		42	1284.97
		3.6	1252.82		43.2	1205.5
		3.7	1259.14		44.4	1276.77
		3.8	1238.43		45.6	1189.95
		3.9	1210.86		46.8	1214.71
		4	1185.04		48	1204.44
		4.1	1195.23		49.2	1148.58
		4.2	1186.08		50.4	1059.83
		4.3	1129.38		51.6	1193.75
		4.4	1125.73		52.8	1156.65
		4.5	1142.49		54	1089.41
		4.6	1136.69		55.2	1120.74
		4.7	1157.02		56.4	1010.04
		4.8	1149.05		57.6	1131.78
		4.9	1152.31		58.8	1169.88
		5	1131.51		60	1063.09
		5.1	1053.12		61.2	1061.94
		5.2	1087.21		62.4	1168.9
		5.3	974.039		63.6	1111.75
		5.4	1081.04		64.8	1016.57
		5.5	1041.51		66	1032.69
		5.6	1052.37		67.2	1079.19
		5.7	1011.51		68.4	1132.73
		5.8	1054.3		69.6	1011.14
		5.9	1004.08		70.8	998.86
		6	1012.23		72	944.403
		6.1	1024.83		73.2	972.641
		6.2	994.642		74.4	1024.38
		6.3	1040.07		75.6	1021.37
		6.4	1025.59		76.8	974.072
		6.5	981.472		78	1014.76
		6.6	929.205		79.2	975.071
		6.7	923.023		80.4	1008.52
		6.8	970		81.6	1021.96
		6.9	993.493		82.8	941.794
		7	969.98		84	922.181
		7.1	961.399		85.2	986.159
		7.2	940.279		86.4	925.76
		7.3	972		87.6	961.581
		7.4	934.343		88.8	936.922
		7.5	922.081		90	959.034
		7.6	911.775		91.2	933.067
		7.7	885.41		92.4	908.566
		7.8	881.859		93.6	865.873
		7.9	870.383		94.8	904.849
		8	915.818		96	970.094
		8.1	915.669		97.2	910.901
		8.2	901.69		98.4	831.031
		8.3	869.555		99.6	875.784
		8.4	858.833		100.8	895.628
		8.5	812.568		102	845.56
		8.6	802.404		103.2	862.898
		8.7	887.288		104.4	860.642
		8.8	908.486		105.6	813.104
		8.9	881.883		106.8	789.297
		9	812.634		108	842.867
		9.1	852.402		109.2	788.131
		9.2	874.262		110.4	841.013
		9.3	868.337		111.6	823.627
		9.4	865.649		112.8	819.105
		9.5	839.759		114	831.667
		9.6	815.083		115.2	798.717
		9.7	799.747		116.4	796.597
		9.8	817.505		117.6	781.608
		9.9	804.45		118.8	762.419
		10	823.19		120	822.572
		10.1	832.776		121.2	839.262
		10.2	773.354		122.4	752.906
		10.3	789.314		123.6	776.823
		10.4	820.148		124.8	733.959
		10.5	785.746		126	715.232
		10.6	795.459		127.2	746.951
		10.7	755.574		128.4	745.8
		10.8	730.721		129.6	759.703
		10.9	713.493		130.8	732.207
		11	723.777		132	808.357
		11.1	702.114		133.2	691.633
		11.2	710.121		134.4	700.085
		11.3	729.714		135.6	744.462
		11.4	722.015		136.8	674.196
		11.5	655.373		138	738.571
		11.6	713.311		139.2	705.636
		11.7	693.521		140.4	783.344
		11.8	697.412		141.6	692.243
		11.9	691.216		142.8	745.435
		12	718.393		144	670.928
		12.1	725.573		145.2	704.932
		12.2	722.836		146.4	673.18
		12.3	678.441		147.6	713.144
		12.4	659.423		148.8	680.875
		12.5	663.209		150	680.137
		12.6	691.849		151.2	734.281
		12.7	665.386		152.4	659.461
		12.8	627.387		153.6	651.276
		12.9	677.997		154.8	703.807
		13	674.448		156	662.14
		13.1	675.072		157.2	685.182
		13.2	664.418		158.4	578.675
		13.3	636.904		159.6	697.928
		13.4	628.455		160.8	693.63
		13.5	600.836		162	631.021
		13.6	646.024		163.2	738.133
		13.7	648.867		164.4	695.378
		13.8	630.246		165.6	573.246
		13.9	639.648		166.8	632.353
		14	601.061		168	727.207
		14.1	600.359		169.2	668.956
		14.2	630.137		170.4	658.1
		14.3	573.121		171.6	613.327
		14.4	604.267		172.8	609.5
		14.5	601.469		174	615.049
		14.6	603.517		175.2	652.354
		14.7	568.761		176.4	600.864
		14.8	590.231		177.6	649.132
		14.9	608.957		178.8	603.715
		15	554.932		180	590.851
		15.1	565.356		181.2	613.744
		15.2	529.338		182.4	626.603
		15.3	533.375		183.6	581.982
		15.4	567.663		184.8	610.679
		15.5	588.991		186	658.095
		15.6	527.91		187.2	583.563
		15.7	573.596		188.4	581.928
		15.8	546.009		189.6	573.193
		15.9	532.174		190.8	596.52
		16	526.947		192	557.515
		16.1	527.529		193.2	593.147
		16.2	526.642		194.4	542.818
		16.3	538.304		195.6	609.589
		16.4	546.929		196.8	586.186
		16.5	492.612		198	532.049
		16.6	527.451		199.2	602.563
		16.7	507.9		200.4	535.774
		16.8	539.327		201.6	553.984
		16.9	521.21		202.8	511.142
		17	492.654		204	530.302
		17.1	506.17		205.2	526.718
		17.2	558.083		206.4	564.925
		17.3	527.607		207.6	482.659
		17.4	539.296		208.8	521.193
		17.5	533.208		210	556.186
		17.6	478.679		211.2	524.02
		17.7	475.798		212.4	516.999
		17.8	483.413		213.6	520.46
		17.9	499.602		214.8	486.793
		18	485.977		216	523.957
		18.1	498.636		217.2	525.652
		18.2	475.707		218.4	502.376
		18.3	498.121		219.6	462.246
		18.4	455.701		220.8	533.021
		18.5	474.972		222	473.134
		18.6	501.746		223.2	522.649
		18.7	444.625		224.4	567.828
		18.8	460.279		225.6	511.862
		18.9	451.23		226.8	504.871
		19	474.684		228	450.591
		19.1	471.492		229.2	400.847
		19.2	469.862		230.4	461.375
		19.3	475.8		231.6	420.814
		19.4	509.252		232.8	493.483
		19.5	502.154		234	498.757
		19.6	492.874		235.2	499.507
		19.7	461.817		236.4	454.12
		19.8	477.402		237.6	433.568
		19.9	433.098		238.8	400.834
		20	435.614		240	420.128
		20.1	448.14		241.2	428.017
		20.2	415.316		242.4	492.801
		20.3	385.732		243.6	418.563
		20.4	421.175		244.8	480.37
		20.5	431.087		246	435.831
		20.6	445.644		247.2	431.758
		20.7	491.673		248.4	388.05
		20.8	443.391		249.6	414.068
		20.9	472.436		250.8	389.086
		21	382.309		252	403.93
		21.1	390.62		253.2	429.165
		21.2	410.345		254.4	365.456
		21.3	376.663		255.6	392.094
		21.4	395.082		256.8	406.45
		21.5	412.772		258	347.74
		21.6	402.906		259.2	396.036
		21.7	372.761		260.4	391.573
		21.8	357.853		261.6	429.898
		21.9	386.756		262.8	413.96
		22	433.792		264	404.667
		22.1	402.627		265.2	322.802
		22.2	406.343		266.4	463.622
		22.3	380.242		267.6	428.738
		22.4	381.712		268.8	413.488
		22.5	402.884		270	382.717
		22.6	383.641		271.2	350.799
		22.7	363.135		272.4	346.52
		22.8	370.929		273.6	388.752
		22.9	389.795		274.8	430.944
		23	357.366		276	419.986
		23.1	416.45		277.2	405.394
		23.2	442.444		278.4	338.132
		23.3	382.136		279.6	384.314
		23.4	405.09		280.8	366.12
		23.5	409.091		282	397.818
		23.6	374.381		283.2	414.069
		23.7	354.359		284.4	377.148
		23.8	385.353		285.6	341.839
		23.9	376.853		286.8	334.07
		24	382.523		288	390.736
		24.1	359.981		289.2	396.809
		24.2	342.265		290.4	361.024
		24.3	332.547		291.6	349.899
		24.4	338.92		292.8	379.303
		24.5	362.425		294	332.621
		24.6	364.569		295.2	339.571
		24.7	332.662		296.4	338.737
		24.8	343.919		297.6	323.774
		24.9	328.403		298.8	362.814
		25	315.333		300	345.09
		25.1	298.335		301.2	355.271
		25.2	282.09		302.4	370.429
		25.3	358.61		303.6	293.739
		25.4	323.488		304.8	369.03
		25.5	316.311		306	375.183
		25.6	333.817		307.2	359.434
		25.7	334.643		308.4	352.098
		25.8	357.618		309.6	362.769
		25.9	317.238		310.8	349.219
		26	320.054		312	354.616
		26.1	279.452		313.2	384.615
		26.2	270.768		314.4	332.061
		26.3	323.946		315.6	239.946
		26.4	324.298		316.8	326.3
		26.5	332.414		318	336.245
		26.6	312.284		319.2	307.418
		26.7	291.099		320.4	305.201
		26.8	332.068		321.6	336.996
		26.9	294.937		322.8	322.939
		27	305.679		324	347.06
		27.1	291.307		325.2	371.615
		27.2	236.654		326.4	340.402
		27.3	255.72		327.6	327.689
		27.4	279.987		328.8	330.195
		27.5	272.801		330	280.117
		27.6	296.633		331.2	299.955
		27.7	280.326		332.4	352.105
		27.8	290.947		333.6	259.885
		27.9	280.437		334.8	237.025
		28	303.078		336	252.456
		28.1	315.01		337.2	298.937
		28.2	278.646		338.4	300.541
		28.3	266.105		339.6	272.051
		28.4	267.937		340.8	272.231
		28.5	250.252		342	312.267
		28.6	312.253		343.2	301.542
		28.7	292.854		344.4	232.068
		28.8	268.539		345.6	239.495
		28.9	256.967		346.8	289.21
		29	277.956		348	282.747
		29.1	283.542		349.2	267.488
		29.2	277.053		350.4	265.03
		29.3	296.882		351.6	268.307
		29.4	294.934		352.8	257.025
		29.5	309.242		354	253.812
		29.6	292.249		355.2	269.864
		29.7	285.086		356.4	242.053
		29.8	258.815		357.6	288.34
		29.9	291.35		358.8	233.837
		30	291.767		360	241.909
		30.1	226.487		361.2	265.822
		30.2	252.959		362.4	248.527
		30.3	252.704		363.6	274.619
		30.4	256.489		364.8	235.772
		30.5	289.541		366	258.721
		30.6	288.677		367.2	257.945
		30.7	229.554		368.4	222.282
		30.8	187.756		369.6	236.194
		30.9	260.03		370.8	248.108
		31	249.781		372	240.458
		31.1	275.174		373.2	230.274
		31.2	242.593		374.4	217.831
		31.3	257.479		375.6	217.881
		31.4	263.93		376.8	213.693
		31.5	260.695		378	234.836
		31.6	245.798		379.2	154.459
		31.7	251.187		380.4	238.134
		31.8	259.518		381.6	242.725
		31.9	291.093		382.8	215.848
		32	256.661		384	172.066
		32.1	252.953		385.2	233.42
		32.2	217.686		386.4	175.848
		32.3	254.082		387.6	216.229
		32.4	290.739		388.8	222.82
		32.5	275.993		390	208.731
		32.6	219.622		391.2	197.372
		32.7	240.01		392.4	231.235
		32.8	200.97		393.6	230.74
		32.9	237.025		394.8	221.255
		33	246.743		396	210.905
		33.1	261.054		397.2	221.469
		33.2	286.952		398.4	206.18
		33.3	265.398		399.6	152.703
		33.4	207.006		400.8	149.281
		33.5	247.752		402	192.469
		33.6	198.264		403.2	199.705
		33.7	245.091		404.4	174.042
		33.8	248.646		405.6	200.361
		33.9	229.08		406.8	194.769
		34	208.941		408	236.07
		34.1	211.698		409.2	244.032
		34.2	179.586		410.4	200.956
		34.3	197.627		411.6	189.631
		34.4	177.312		412.8	168.884
		34.5	210.018		414	204.413
		34.6	169.708		415.2	223.733
		34.7	225.4		416.4	238.082
		34.8	191.213		417.6	208.339
		34.9	239.342		418.8	188.816
		35	212.354		420	164.745
		35.1	174.472		421.2	208.148
		35.2	230.211		422.4	204.93
		35.3	223.408		423.6	193.728
		35.4	209.747		424.8	193.903
		35.5	214.777		426	169.007
		35.6	235.395		427.2	237.576
		35.7	199.455		428.4	175.593
		35.8	180.506		429.6	190.775
		35.9	156.94		430.8	183.503
		36	175.86		432	171.474
		36.1	162.704		433.2	181.723
		36.2	150.319		434.4	202.514
		36.3	159.694		435.6	172.646
		36.4	174.53		436.8	204.813
		36.5	180.993		438	215.546
		36.6	173.671		439.2	146.56
		36.7	205.303		440.4	150.654
		36.8	194.366		441.6	230.174
		36.9	138.647		442.8	159.866
		37	186.251		444	200.96
		37.1	167.136		445.2	186.679
		37.2	152.424		446.4	167.495
		37.3	185.733		447.6	158.557
		37.4	209.35		448.8	154.958
		37.5	214.779		450	160.708
		37.6	199.227		451.2	101.874
		37.7	210.22		452.4	156.547
		37.8	230.198		453.6	187.733
		37.9	208.617		454.8	169.262
		38	183.789		456	167.583
		38.1	197.09		457.2	160.444
		38.2	196.294		458.4	147.819
		38.3	140.762		459.6	176.969
		38.4	150.056		460.8	170.028
		38.5	161.034		462	178.05
		38.6	172.14		463.2	193.904
		38.7	175.519		464.4	141.987
		38.8	169.85		465.6	144.635
		38.9	186.712		466.8	137.369
		39	157.129		468	142.488
		39.1	169.734		469.2	176.03
		39.2	166.261		470.4	158.326
		39.3	164.415		471.6	182.683
		39.4	161.183		472.8	150.795
		39.5	162.914		474	160.752
		39.6	168.071		475.2	147.12
		39.7	169.148		476.4	131.616
		39.8	173.602		477.6	162.989
		39.9	174.553		478.8	170.675
		40	121.841		480	149.483
		40.1	132.284		481.2	123.451
		40.2	176.124		482.4	143.177
		40.3	151.87		483.6	129.61
		40.4	182.495		484.8	135.122
		40.5	183.171		486	160.393
		40.6	174.225		487.2	112.692
		40.7	158.744		488.4	121.105
		40.8	180.536		489.6	135.643
		40.9	190.167		490.8	138.421
		41	152.495		492	150.312
		41.1	124.529		493.2	106.493
		41.2	141.726		494.4	114.589
		41.3	135.416		495.6	119.355
		41.4	154.759		496.8	142.118
		41.5	120.713		498	131.033
		41.6	134.274		499.2	162.834
		41.7	144.034		500.4	130.604
		41.8	162.725		501.6	112.665
		41.9	176.696		502.8	123.835
		42	169.023		504	122.641
		42.1	179.225		505.2	119.032
		42.2	187.565		506.4	134.743
		42.3	118.956		507.6	115.729
		42.4	143.768		508.8	107.179
		42.5	148.659		510	89.444
		42.6	173.607		511.2	116.314
		42.7	167.068		512.4	134.746
		42.8	168.366		513.6	101.122
		42.9	162.629		514.8	73.364
		43	158.38		516	121.99
		43.1	145.442		517.2	135.07
		43.2	176.241		518.4	132.017
		43.3	181.787		519.6	123.846
		43.4	145.484		520.8	92.246
		43.5	163.217		522	84.097
		43.6	123.493		523.2	93.95
		43.7	132.331		524.4	82.61
		43.8	110.043		525.6	54.473
		43.9	135.805		526.8	88.676
		44	163.29		528	118.571
		44.1	126.883		529.2	105.085
		44.2	98.097		530.4	149.177
		44.3	147.046		531.6	85.774
		44.4	147.849		532.8	106.379
		44.5	141.738		534	133.513
		44.6	119.392		535.2	69.724
		44.7	94.897		536.4	76.657
		44.8	141.35		537.6	125.507
		44.9	114.505		538.8	125.621
		45	135.417		540	98.606
		45.1	137.408		541.2	134.036
		45.2	157.665		542.4	96.279
		45.3	186.505		543.6	106.607
		45.4	131.526		544.8	154.171
		45.5	106.785		546	114.075
		45.6	144.413		547.2	82.765
		45.7	176.393		548.4	45.119
		45.8	137.062		549.6	107.306
		45.9	149.93		550.8	107.911
		46	136.611		552	73.499
		46.1	135.55		553.2	79.268
		46.2	179.215		554.4	129.349
		46.3	112.516		555.6	86.325
		46.4	139.895		556.8	86.218
		46.5	114.699		558	109.352
		46.6	137.59		559.2	118.165
		46.7	120.542		560.4	117.663
		46.8	92.217		561.6	59.008
		46.9	109.88		562.8	119.81
		47	110.751		564	79.73
		47.1	111.929		565.2	102.584
		47.2	127.737		566.4	95.239
		47.3	138.391		567.6	116.757
		47.4	110.178		568.8	113.907
		47.5	151.387		570	78.423
		47.6	130.976		571.2	126.524
		47.7	125.971		572.4	101.841
		47.8	99.342		573.6	105.511
		47.9	108.927		574.8	36.725
		48	121.487		576	103.827
		48.1	135.508		577.2	110.574
		48.2	59.891		578.4	108.941
		48.3	109.751		579.6	115.584
		48.4	130.854		580.8	36.841
		48.5	108.467		582	87.59
		48.6	110.637		583.2	46.697
		48.7	115.843		584.4	99.974
		48.8	121.273		585.6	87.626
		48.9	138.056		586.8	107.527
		49	126.551		588	47.153
		49.1	115.443		589.2	79.157
		49.2	117.008		590.4	66.007
		49.3	135.211		591.6	119.913
		49.4	135.989		592.8	90.124
		49.5	136.554		594	82.852
		49.6	125.629		595.2	96.369
		49.7	123.251		596.4	112.407
		49.8	105.111		597.6	105.858
		49.9	130.676		598.8	52.881
		50	141.831		600	85.479
		50.1	141.686		601.2	97.36
		50.2	115.026		602.4	52.262
		50.3	108.451		603.6	83.265
		50.4	117.84		604.8	72.044
		50.5	141.473		606	82.774
		50.6	148.222		607.2	118.625
		50.7	157.948		608.4	100.549
		50.8	141.056		609.6	97.254
		50.9	119.311		610.8	96.387
		51	140.498		612	63.604
		51.1	121.431		613.2	81.055
		51.2	100.243		614.4	86.495
		51.3	79.607		615.6	39.215
		51.4	104.059		616.8	36.235
		51.5	94.778		618	44.749
		51.6	104.68		619.2	65.225
		51.7	115.15		620.4	49.246
		51.8	141.765		621.6	51.887
		51.9	130.622		622.8	48.478
		52	90.387		624	62.07
		52.1	118.113		625.2	55.161
		52.2	101.408		626.4	58.663
		52.3	87.079		627.6	86.206
		52.4	99.014		628.8	57.538
		52.5	113.325		630	78.099
		52.6	98.292		631.2	68.189
		52.7	76.335		632.4	83.805
		52.8	93.01		633.6	74.363
		52.9	102.865		634.8	64.33
		53	78.984		636	85.507
		53.1	71.261		637.2	85.569
		53.2	104.631		638.4	107.149
		53.3	107.78		639.6	78.752
		53.4	74.605		640.8	51.065
		53.5	73.582		642	18.945
		53.6	86.801		643.2	75.413
		53.7	101.583		644.4	90.07
		53.8	101.906		645.6	56.025
		53.9	98.007		646.8	37.735
		54	112.17		648	54.346
		54.1	97.453		649.2	76.453
		54.2	78.118		650.4	48.543
		54.3	74.744		651.6	10.187
		54.4	32.272		652.8	64.818
		54.5	47.319		654	45.611
		54.6	78.359		655.2	39.556
		54.7	62.247		656.4	42.816
		54.8	50.307		657.6	65.505
		54.9	88.766		658.8	23.844
		55	97.564		660	46.239
		55.1	77.835		661.2	52.454
		55.2	87.578		662.4	38.17
		55.3	111.145		663.6	-11.234
		55.4	67.894		664.8	52.521
		55.5	71.074		666	9.191
		55.6	74.178		667.2	31.782
		55.7	95.932		668.4	61.584
		55.8	71.349		669.6	22.077
		55.9	96.153		670.8	51.747
		56	119.275		672	-5.655
		56.1	100.693		673.2	46.29
		56.2	88.672		674.4	39.285
		56.3	84.352		675.6	46.466
		56.4	98.495		676.8	46.644
		56.5	79.35		678	41.856
		56.6	102.653		679.2	69.594
		56.7	74.474		680.4	52.139
		56.8	106.286		681.6	78.826
		56.9	98.43		682.8	26.896
		57	109.854		684	34.872
		57.1	74.35		685.2	54.72
		57.2	87.364		686.4	5.905
		57.3	103.432		687.6	35.356
		57.4	83.01		688.8	13.677
		57.5	98.88		690	70.156
		57.6	81.55		691.2	24.106
		57.7	60.435		692.4	29.289
		57.8	66.217		693.6	51.302
		57.9	98.513		694.8	14.124
		58	52.473		696	33.025
		58.1	81.041		697.2	57.999
		58.2	42.657		698.4	6.506
		58.3	96.729		699.6	98.268
		58.4	60.418		700.8	30.732
		58.5	94.931		702	54.064
		58.6	104.989		703.2	11.324
		58.7	105.928		704.4	25.683
		58.8	80.732		705.6	32.638
		58.9	88.29		706.8	21.752
		59	87.104		708	37.752
		59.1	64.387		709.2	40.815
		59.2	77.965		710.4	79.095
		59.3	93.052		711.6	29.655
		59.4	80.546		712.8	47.317
		59.5	68.475		714	42.004
		59.6	74.012		715.2	14.851
		59.7	84.388		716.4	4.171
		59.8	57.972		717.6	3.563
		59.9	67.03		718.8	26.156
		60	74.831		720	7.899
		60.1	76.639
		60.2	65.43
		60.3	30.191
		60.4	71.84
		60.5	74.041
		60.6	82.966
		60.7	70.125
		60.8	68.451
		60.9	47.094
		61	61.796
		61.1	36.979
		61.2	65.643
		61.3	73.643
		61.4	74.663
		61.5	33.98
		61.6	72.539
		61.7	70.561
		61.8	59.234
		61.9	56.385
		62	74.323
		62.1	96.475
		62.2	91.206
		62.3	80.397
		62.4	60.774
		62.5	66.086
		62.6	74.279
		62.7	86.494
		62.8	15.734
		62.9	50.921
		63	68.152
		63.1	38.308
		63.2	50.17
		63.3	75.879
		63.4	63.105
		63.5	59.902
		63.6	72.334
		63.7	65.635
		63.8	85.019
		63.9	76.435
		64	88.843
		64.1	67.627
		64.2	71.156
		64.3	71.857
		64.4	53.066
		64.5	23.78
		64.6	43.762
		64.7	70.585
		64.8	57.945
		64.9	70.843
		65	42.754
		65.1	49.972
		65.2	49.199
		65.3	66.978
		65.4	23.77
		65.5	71.479
		65.6	61.221
		65.7	74.674
		65.8	62.563
		65.9	52.181
		66	55.247
		66.1	89.301
		66.2	45.031
		66.3	43.705
		66.4	81.269
		66.5	100.456
		66.6	38.28
		66.7	-5.585
		66.8	56.243
		66.9	58.744
		67	60.109
		67.1	67.337
		67.2	67.435
		67.3	62.988
		67.4	54.21
		67.5	41.164
		67.6	57.002
		67.7	35.218
		67.8	76.749
		67.9	50.882
		68	76.495
		68.1	69.076
		68.2	55.642
		68.3	38.07
		68.4	64.143
		68.5	49.078
		68.6	66.069
		68.7	58.019
		68.8	83.883
		68.9	62.425
		69	42.777
		69.1	79.62
		69.2	68.296
		69.3	55.959
		69.4	65.042
		69.5	27.353
		69.6	41.633
		69.7	71.551
		69.8	8.37
		69.9	24.78
		70	45.402
		70.1	22.151
		70.2	72.703
		70.3	84.815
		70.4	82.02
		70.5	97.936
		70.6	60.117
		70.7	64.592
		70.8	54.044
		70.9	47.726
		71	92.209
		71.1	84.653
		71.2	69.138
		71.3	77.246
		71.4	48.432
		71.5	62.43
		71.6	46.014
		71.7	71.148
		71.8	84.496
		71.9	86.656
		72	77.394
		72.1	39.532
		72.2	27.318
		72.3	65.171
		72.4	50.481
		72.5	59.427
		72.6	63.526
		72.7	45.278
		72.8	76.698
		72.9	52.481
		73	86.955
		73.1	71.023
		73.2	82.402
		73.3	34.448
		73.4	71.712
		73.5	25.036
		73.6	85.837
		73.7	54.634
		73.8	43.739
		73.9	40.896
		74	61.573
		74.1	49.256
		74.2	56.028
		74.3	61.658
		74.4	41.216
		74.5	64.323
		74.6	63.835
		74.7	27.126
		74.8	65.923
		74.9	80.874
		75	103.39
		75.1	76.746
		75.2	74.082
		75.3	42.311
		75.4	69.569
		75.5	97.591
		75.6	91.193
		75.7	63.047
		75.8	64.332
		75.9	-11.349
		76	24.199
		76.1	63.275
		76.2	58.786
		76.3	40.156
		76.4	76.677
		76.5	64.844
		76.6	46.35
		76.7	37.775
		76.8	53.858
		76.9	56.015
		77	61.403
		77.1	75.956
		77.2	54.76
		77.3	59.726
		77.4	29.174
		77.5	50.592
		77.6	63.128
		77.7	72.89
		77.8	29.049
		77.9	23.847
		78	56.263
		78.1	73.937
		78.2	34.035
		78.3	51.998
		78.4	45.407
		78.5	40.662
		78.6	38.331
		78.7	63.814
		78.8	55.13
		78.9	27.54
		79	31.662
		79.1	26.45
		79.2	46.429
		79.3	62.365
		79.4	26.205
		79.5	72.631
		79.6	70.287
		79.7	58.404
		79.8	32.494
		79.9	-11.427
		80	24.304
		80.1	45.662
		80.2	43.874
		80.3	-11.274
		80.4	11.264
		80.5	3.264
		80.6	47.461
		80.7	2.187
		80.8	68.613
		80.9	12.137
		81	21.887
		81.1	41.243
		81.2	30.512
		81.3	45.77
		81.4	33.835
		81.5	-8.749
		81.6	35.132
		81.7	21.318
		81.8	29.84
		81.9	43.768
		82	20.677
		82.1	7.582
		82.2	27.369
		82.3	35.454
		82.4	25.127
		82.5	21.763
		82.6	34.655
		82.7	45.899
		82.8	42.808
		82.9	48.617
		83	5.244
		83.1	39.112
		83.2	51.671
		83.3	18.993
		83.4	57.975
		83.5	75.44
		83.6	53.075
		83.7	22.224
		83.8	34.312
		83.9	28.666
		84	26.037
		84.1	31.389
		84.2	48.008
		84.3	36.816
		84.4	71.483
		84.5	42.234
		84.6	35.23
		84.7	30.238
		84.8	39.086
		84.9	43.284
		85	9.039
		85.1	12.307
		85.2	9.931
		85.3	19.74
		85.4	55.77
		85.5	66.904
		85.6	73.434
		85.7	34.396
		85.8	33.783
		85.9	24.605
		86	16.259
		86.1	16.121
		86.2	4.66
		86.3	-8.797
		86.4	7.958
		86.5	31.92
		86.6	35.619
		86.7	15.302
		86.8	54.701
		86.9	54.008
		87	32.684
		87.1	47.937
		87.2	25.214
		87.3	2.715
		87.4	39.591
		87.5	71.977
		87.6	39.672
		87.7	35.453
		87.8	20.528
		87.9	3.235
		88	-1.983
		88.1	8.619
		88.2	32.734
		88.3	10.284
		88.4	23.193
		88.5	39.171
		88.6	24.338
		88.7	48.922
		88.8	70.381
		88.9	49.487
		89	22.82
		89.1	3.544
		89.2	33.743
		89.3	7.999
		89.4	44.398
		89.5	25.808
		89.6	-2.046
		89.7	-0.636
		89.8	12.886
		89.9	29.394
		90	39.815
		90.1	43.618
		90.2	26.19
		90.3	29.721
		90.4	29.283
		90.5	14.815
		90.6	22.068
		90.7	20.313
		90.8	20.438
		90.9	22.14
		91	24.996
		91.1	34.494
		91.2	42.879
		91.3	38.918
		91.4	50.86
		91.5	-5.801
		91.6	36.25
		91.7	13.537
		91.8	34.45
		91.9	22.661
		92	27.116
		92.1	9.311
		92.2	30.964
		92.3	30.079
		92.4	-6.634
		92.5	18.051
		92.6	40.642
		92.7	52.389
		92.8	2.312
		92.9	40.892
		93	27.323
		93.1	36.709
		93.2	27.266
		93.3	0.822
		93.4	6.171
		93.5	41.687
		93.6	28.551
		93.7	28.249
		93.8	44.506
		93.9	55.793
		94	37.802
		94.1	37.685
		94.2	30.425
		94.3	-3.887
		94.4	30.998
		94.5	28.903
		94.6	16.836
		94.7	12.443
		94.8	10.074
		94.9	19.178
		95	40.229
		95.1	12.503
		95.2	7.749
		95.3	11.414
		95.4	13.223
		95.5	8.61
		95.6	28.057
		95.7	-21.647
		95.8	4.429
		95.9	15.788
		96	41.356
		96.1	-24.026
		96.2	7.442
		96.3	23.701
		96.4	-18.082
		96.5	13.034
		96.6	8.707
		96.7	33.432
		96.8	0.236
		96.9	5.885
		97	30.765
		97.1	37.584
		97.2	43.791
		97.3	30.599
		97.4	49.674
		97.5	29.457
		97.6	36.082
		97.7	-5.731
		97.8	-15.865
		97.9	-10.657
		98	-6.7
		98.1	-18.06
		98.2	11.023
		98.3	5.644
		98.4	6.533
		98.5	15.435
		98.6	17.738
		98.7	16.991
		98.8	13.518
		98.9	20.941
		99	18.708
		99.1	8.804
		99.2	2.654
		99.3	-4.391
		99.4	18.498
		99.5	21.672
		99.6	17.486
		99.7	-50.805
		99.8	37.791
		99.9	9.68
