# Supplementary material for: Kinesin-4 KIF21B is a potent microtubule pausing factor
Source: eLife. 2017 Mar 14;6:e24746. doi: 10.7554/eLife.24746 (PMC5383399; doi:10.7554/eLife.24746)
Supplement: Figure 5—figure supplements 1—Source data 1. — DOI: http://dx.doi.org/10.7554/eLife.24746.027 [file elife-24746-fig4.xlsx]

## Sheet: Figure 5 – Figure  Supplement 1
Figure 5 – Figure Supplement 1	Upper panel	KIF21B moving on seed	KIF21B moving on MT lattice	Middle panel	KIF21B moving on seed	KIF21B moving on MT lattice	Lower panel	KIF21B moving on seed	KIF21B moving on MT lattice
		7569.74	3511.93		1891.29	5365.73		3330.3	2816.68
		5831.81	8057		6875.63	6173.36		4942.86	9090.05
		9619.82	1508.66		4653.38	2188.82		2609.97	6508.29
		6203.17	8635.8		6905.86	4653.57		9514.27	2667.26
		4297.38	5212.6		6018.26	5264.56		3334.93	2989
		6817.62	4175.26		5552.07	6296.51		3242.41	6067.32
		8795.12	1284.29		6414.77	7023.22		9340.41	6258.5
		4851.92	3233.01		5049.97	2589.72		3552.57	2524.93
		5612.66	4825.76		4133.29	6939.95		7332.9	8327.25
		6763.86	4233.35		8070.72	3950.64		2989	5360.85
		7995.84	4485.39		3835.1	6698.77		7965.9	7517.81
		3214.01	4849.06		4192.29	6491.77		2326.69	13547.4
		3499.24	3455.84		3541.53	3446.14		2654.21	2640.66
		7141.39	4065.6		7498.73	7061.28		2343.17	3142
		4485.15	4262.24		17914.9	5092.23		9169.07	2580.03
		8878.22	2726.4		15464.5	5912.71		12373.5	3415.12
		7128.19	3296.38		4940.14	2376.83		8053.64	2614.86
		11172.3	3108.29		5433.44	6399.86		5720.42	8312.32
		3070.53	2552.14		3233.24	2322.69		4263.6	7746.04
		6544.36	3635.78		6502.19	5760.46		10893.1	5462.29
		9634.08	4505.41		7691.2	6547.98		2657.34	5959.3
		4075.07	2332.33		8604.15	4134.13		13030.8	9553.53
		8551.68	8683.95		7692.79	2491.7		11278.9	8251.19
		9051.08	1822.66		4465.52	3497.23		10353.9	3808.69
		3800.84	3838.72		6626.96	6914.61		2644.65	2657.34
		3443.78	7147.87		6478.28	2887.45		11443.4	9040.68
		7102.45	4682.63		6672.53	6926.09		3425.72	12025.9
		5730.12	5483.04		6431.59	2707.31		10587.8	4775.64
		10349.5	5026.18		6115.05	4444.71		3165.83	4167.64
		3860.66	4493.69		2540.03	2185.8		4135.52	8339.96
		7922.63	5889.45		4635.57	6142.43		2429.04	7659.12
		4672.18	5085.49		4422.25	4850.68		9003.22	2860.49
		7461.36	9196.62		4968.68	6761.12		9373.63	11589.4
		4809.45	7726.61		4596.22	3350.05		6486.91	3165.83
		7372.43	5515.34		5032.43	6483.3		2614.86	14011.8
		6249.79	8674.74		3277.49	7006.88		2974.98	3108.57
		8776.84	6889.64		5745.43	4087.17		9678.07	10255.9
		8096.29	8979.23		5302.61	5088.56		3257.24	6151.31
		3911.58	7930		1934.64	2957.78		9650.03	3330.3
		4544.05	6279.09		5299.76	5279.12		4082.18	5632.59
		6565.8	10773.2		3162.94	4167.02		2132.12	4194.44
		10024.2	10044.8		4364.96	5476.61		8357.31	3868.12
		5266.07	7907.82		4768.33	2154.22		2952.75	2606.83
		5770.62	7443.44		6696.59	8698.61		2540.89	3839.05
		8384.6	6950.55		6089.23	4406.65		2524.93	3296.75
		7761.33	8253.22		2796.96	5131.01		3169.6	6747.1
		4960.51	8625.76		8231.7	6825.78		4084.7	3284.01
		7618.47	9803.73		19891.6	6615.03		4089.25	8832.29
		6608.64	6546.97		5451.07	6143.04		7131.03	12594.2
		4276.1	6812.75		6070.07	5776.86		11940.2	6319.58
		7683.6	7532.3		2639.47	3738.76		11549.5	4540.36
		5437.24	6144.14		3128.67	4480.76		8482.42	9034.8
		13003.8	8693.67		15430.6	7793.6		2688.03	9147.08
		6465.67	9773.17		17140.4	7906.38		3415.12	3238.14
		4416.94	9229.51		4261.57	7071.74		2567.58	9261.95
		7171.86	5501.7		4603.12	6114.95		3379.92	11942.1
		4631.37	9529.61		16335.2	6330.55		2550.2	8411.11
		3001.04	7199.17		5639.5	6926.64		6677.78	6127.98
		7939.45	7557.98		4682.33	5589.22		8898.49	6048.9
		8564.99	9093.66		6281.92	6677.87		5394.71	3966.44
		2992.27	6392.7		7360.47	1703.72		3799.12	9225.44
		4413.46	6846.26		15799.8	7441.63		5871.37	8648.66
		6514.17	6511		6458.78	2774.21		2826.65	9469.77
		3894.15	7437.67		3121.55	1842.74		5291.73	4117.69
		8215.41	5480.67		6020.24	3031.85		2275.88	3130.17
		6715.01	8278.1		4523.26	4931.25		8024.98	3885.49
		3226.45	4418.24		5274.09	7078.16		11589.4	2566.91
		4378.09	7396.92		4505.42	6179.79		13933.4	4533.18
		12621.4	6892.79		8108.06	2793.18		3108.57	6655.39
		8517.27	7931.72		4097.45	1846.67		2623	6658.38
		9075.3	9481.09		15603.3	7310.1		5624.51	12789.2
		12108.8	9667.01		8859.97	5196.46		4045.28	9069.52
		8953.02	7228.54		5257.19	4691.42		10025.3	2551.96
		4781.74	8751.07		3652.75	2575.29		5264.02	5850.99
		12123.5	8155.41		5069.16	3766.39		7948.65	2895.57
		4762.77	9442.42		15508.7	4624.89		10724.4	2538.36
		5511.07	10838.9		3627.45	5536.43		6244.04	7421.15
		5329.11	6133.83		3424.26	6605.06		3459.45	3035.85
		11937	5577.69		3684.87	4625.35		3126.96	2925.71
		4755.82	6693.95		7731.58	2759.47		12277.8	3448.76
		11127.6	8748.64		12066.8	5090.83		3062.09	6156.51
		3903.91	9059.46		5325.24	6662.11		6361.17	14265
		6282.57	6463.47		3752.01	3373.83		4775.64	2985.33
		8421.55	11105.6		2660.85	4858.44		3500.45	3317.73
		8879.35	7789.87		14178.5	6682.12		5551.64	2505.26
		6673.01	8635.04		5104.06	1597.52		2459.92	2639.49
		4209.1	10912.5		13790.3	5188.87		2477.13	2456.22
		8368.5	10891.2		12444.5	4530.29		5470.13	11985.3
		9086.63	8747.22		4333.86	3768.36		4379.53	3448.95
		4998.52	6838.38		6946.31	4592.91		1223.75	3477.18
		3719.47	5557.67		3896.74	4704.32		6230.42	4254.61
		9114.67	10172.6		3478.57	6011.32		8411.1	5208.46
		8954.51	7997.03		4044.13	6336.49		6249.39	8172.72
		7368	10722.9		3445.34	3930.56		4672.17	6402.83
		8267.52	7214.31		3338.81	4426.83		3966.44	11081.9
		4988.96	11275.2		17778.8	5365.46		2674.64	10207.9
		7633.65	9630.83		3826.08	3530.16		2068.94	2868.3
		3915.13	8423.04		3382.46	4890.98		7594.54	9508.34
		4414.74	8376.98		3476.09	6591.57		4117.69	5955.5
		7195.07	9108.62		2718.31	5083.63		2576.72	4092.82
		7072.61	7301.29		3538.64	4428.34		3446.8	8982.82
		8306.98	5241.62		2441.63	1954.48		2783.03	9691.25
		10633	4776.47		14239	2291.9		6238.43	11081.8
		5215.43	4297.22		6896.41	6170.05		3446.47	3100.86
		6116.17	6413.24		3535.57	7950.58		5999.38	11802.5
		6055.75	6269.64		3994.15	2178.41		1962.83	4108.76
		4447.14	7048.29		10911.4	4604.56		5027.03	8443.72
		11794.3	8074.84		19122.8	3196.82		9592.66	3725.66
		4412.72	9083.27		4165.77	4165.87		2424.3	12285.4
		7222.34	5571.67		15980	5227.12		5257.74	10753.9
		5051.35	7641.94		3909.25	5765.63		9069.53	5054.4
		4640.17	4093.81		5004.92	4093.97		5797.27	7841.27
		10920.7	7659.03		2227.47	4777.2		6127.98	3375.35
		3972.99	5796.52		5138.49	3171.63		4766.69	4234.43
		3906.05	7665.87		4823.72	8420.72		3645.74	4822.35
		4394.06	3278.22		5188.73	4832.6		2476.36	3609.62
		6281.69	2974.91		5121.29	6162.86		4054.11	3270.07
		5991.16	2539.34		19352.8	2741.54		2547.56	2856.65
		3861.75	6431.03		2218.65	1743.89		3506.97	10223.1
		4548.01	6152.35		15959.1	6164.8		3573.51	3955.73
		10020.5	3408.62		4236.7	4481.35		2928.04	151067
		7870.69	3358.15		3567.72	2899.35		4906.19	2756.18
		3691.25	2246.8		2935.29	5524.2		5251.25	2872.7
		8034.96	2922.39		8763.41	2773.69		2558.38	10688.3
		8660.23	4246.93		9356.04	1719.88		9234.49	11677.2
		4797.28	5582.94		5759.25	3015.96		12594.2	2380.15
		9113.83	4161.11		3518.06	3209.16		3155.88	6638.17
		4512.33	2510.62		4397.2	3003.75		3857.44	6356.76
		6887.9	3515.75		2923.1	2068.64		3805.3	8145.01
		5215.38	5575.06		11254.2	2107.37		2230.75	3958.79
		6032.59	9092.67		7092.13	3749.77		2921.97	2856.67
		5406.88	3429.16		3135.33	6084.87		7521.06	2664.83
		5405.35	5357.4		5100.21	6392.57		3234.25	7490.66
		5761.44	5235.04		3747.24	6477.21		4223.36	2385.19
		3659.53	2970.61		6875.66	6151.34		5632.2	8878.76
		4040.03	4074.97		7517.88	3559.3		6484.49	3236.66
		4353.81	2313.06		13840.4	6968.83		4684.67	8071.77
		5570.15	2132		6418.95	2539.78		13111.9	8339.45
		2666.79	2422.16		10007.7	3933.85		12789.2	4380.71
		4639.53	1412.16		13345.6	4375.8		12760.2	7381.46
		9596.81	4565.77		3040.27	3415.26		3093.87	16935.1
		6909.74	4397.81		17272.4	3882.42		4603.49	8700.7
		9521.88	1785.72		3994.65			3681.29	7045.44
		6090.14	1252.58		2267.84			1972.35	4199.17
		7715.2	989.103		5632.31			5416.43	6647.48
		9063.67			3507.5			2453	5414.01
		7732.14			4560.07			5767.28	4343.48
		3792.77			13273.9			2997.2	4054.13
		7298.61			2694.91			3296.75	2931.82
		7283.47			9110.11			4158.73	4546.02
		4574.93			7078.69			2605.7	7151.99
		7907.6			4365.08			2547.01	5308.8
		5361.9			14188.5			5007.2	3390.64
		5486.75			6040.83			3127.67	5380.19
		3576.74			12212.4			2916.87	6076.72
		5198.24			5837.51			3971.03	4899.66
		7378.09			3997.49			3317.73	3357.3
		3866.84			14789.8			5390.87	4217.57
		3305.96			2752.09			7004.68	2319.66
		3879.52			3319.78			4803.72	2151.39
		6966.19			4954.41			3357.37	2984.28
		7826.09			4086.47			3092.34	4140.13
		4731.32			3234.22			2866.53	4512.73
		2994			13039.3			11114.1	2570.7
		7238.23			19495			8443.72	3651.77
		6104.9			4210.75			4464.67	10000.4
		4541.86			3416.63			7236.21	4553.42
		8650.46			2214.74			9328.1	4028.25
		7430.88			18492.3			3155.03	7956.8
		3239.68			2180.81			14212.3	3734.37
		9206.33			5120.45			2959.49	8004.6
		4847.36			4628.02			14265	9980.22
		4500.22			3389.54			5316.76	3020.15
		6673.68			2670.68			7908.64	3930.91
		5905.18			16119.4			9643.66	4596.13
		6774.39			3190.99			3256.86	10231.1
		5410.09			14518			2623.18	5609.19
		3295.18			16943.8			2909.89	3238.97
		9020.28			15513.7			9435.88	8100.27
		3449.05			3543.71			4801.17	3155.3
		5396.07			3125			8600.44	2108.13
		5333.46			4774.42			7314.68	10433
		4915.99			3438.66			4780.7	4628.22
		5877.52			4597.58			3996.89	4353.97
		5050.09			3961.25			6108.62	3920.13
		4823.97			3152.58			3490.91	5705.31
		9314.11			17683.7			4041.3	3678.25
		9763.08			4731.49			2846.16	2512.18
		12164.2			3511.48			2362.49	3788.84
		8290.08			2668.37			6356.72	3733.14
		5549.72			2098.99			10688.3	3118.26
		8802.12			17454			6087.58	5863.77
		11055.2			16850.7			7733.87	15145.1
		6884.82			3057.45			4653.51	3419.68
		6422.85			2391.44			2874.06	3166.89
		4059.35			18788.2			5585.12	5598.92
		3458.94			4603.06			5461.44	8337.73
		5304.32			4907.37			3800.03	13111.9
		4770.42			2936.74			3588.86	2603.56
		9538.78			16947.2			9225.44	10328.8
		3383.29			2097.1			3580.34	3102.53
		5660.78			2405.31			3130.17	3093.8
		3513.36			2126.71			2551.96	3526.23
		5377.58			3815.91			5429.9	5071.88
		6679.62			3676.4			4775.14	4748.58
		7548.21			13056.7			10814.5	2158.62
		5868.14			3690.55			10442.9	2595.34
		3962.83			1905.09			2531.77	4834.65
		2672.26			15440.2			3432.53	6230.6
		2387.34			5118.4			3040.38	10308.5
		6474			20475.7			5347.28	2538.71
		4986.65			8274.68			3571.98	6369.41
		4077.44			4086.17			3407.51	6838.29
		10222.1			15060.6			3278.75	2523.65
		7806.95			9557.68			4404.23	10442.9
		4004.81			3754.57			2660.61	2651.57
		10250			10087			2118.53	6026.87
		10420.6			4975.89			5712.16	1945.33
		7031.68			6730.82			1766.53	7268.03
		6348.52			13433			4182.94	4784.78
		7152.02			2686.19			2291.06	8998.57
		6167.81			4601.16			3753.63	2029.53
		3387.45			2875.99			1826.8	10724.4
		6341.78			16223.1			2375.44	2231.78
		6417.16			7552.25			5310.97	5502.3
		3208.81			14651.5			3364.12	7594.54
		7732.62			4597.04			6376.68	4630.63
		4134.12			18194.6			3148.69	2681.87
		7754.9			4978.91			1808.84	7104.07
		9059.22			10421.7			5597.18	5794.77
		9311.46			3743.01			3993.57	8236.04
		9224.76			17423.6			3497.18	2076.75
		11933.5			7316.01			10385.1	2794.51
		6376.35			3106.26			4245.19	3425.72
		6881.13			4312.69			5563.74	3434.74
		4514.77			8505.39			3283.46	2296.8
		7121.78			4399.31			10314.8	9643.66
		5092.88			7700.47			6010.67	6081.18
		7653.16			1806.18			2859.35	4149.04
		7984.22			3163.07			2373.07	3193.57
		4765.18			14674.7			9508.31	4553.16
		6516.04			13956			2025.58	6612.52
		4637.76			4697.9			7117.16	2802.92
		5446.17			7864.48			3773.45	6291.88
		4599.76			4765.92			2985.33	3161.58
		7547.27			2494.97			3775.02	9664.44
		9071.49			4120.36			2639.49	12760.2
		4556.9			11835.5			3588.79	5086
		5496.67			15554.5			3768.24	6146.38
		3385.01			8339.68			9503.82	6452.24
		4377.62			5578.82			5208.46	3688.52
		5718.33			6364.93			2856.65	7930.33
		5995.13			3688.67			6402.79	3060.58
		9974.67			6493.22			2864.28	13933.4
		6628.15			14861.5			4270.56	3911.61
		5866.12			10511.9			9532.02	3459.45
		14046.8			3404.86			4045.73	5797.27
		5840.07			5445.72			2662.06	4377.24
		4948.16			7670.04			2869.5	10314.8
		4398.91			3778.99			3936.07	3690.44
		6516.02			20282.5			3375.35	8485.85
		6443.3			5815.42			4465.82	3773.45
		13267.8			10642.1			2797.36	266765
		11564.7			4181.95			2830.92	2547.56
		4015.33			2684.57			5995.77	2956.38
		4907.71			13083.9			2956.3	7119.56
		5453.82			2182.33			6274.15	3224.53
		3869.06			13812.1			2194.77	5082.99
		6233.06			5744.42			3673.11	4765.61
		5313.02			11938			5955.5	5436.24
		4621.62			6014.43			3238.73	6255.1
		5645.74			4576.3			2820.16	2985.42
		7511.92			5095.95			2856.67	2606.14
		4528.49			2419.69			3448.76	3783.4
		5588.06			2667.14			3648.59	8543.96
		3952.96			12933.3			7099.24	10212.1
		5397.85			16002.5			2694.57	3854.83
		6451.57			6699.56			6681.44	2524.19
		5590.53			8354.36			3227.48	14031.9
		6576.5			1657.84			7520.43	11392.4
		11036.1			15262.4			4989.03	2519.29
		7375.56			1953.18			3476.54	12843.7
		8002.32			6799.52			4805.33	5808.97
		9504.39			10089.3			5157.59	12051
		3028.05			2905.02			3968.44	8805.91
		9544			5645.05			12669.2	7832.79
		6883.97			11284.2			2733.72	7669.43
		6070.21			2363.74			3357.3	8861.1
		9765.34			8314.35			8255.73	7861.31
		5927.21			9227.69			3904.53	8637.91
		4802.16			2396.2			3477.54	9525.99
		6084.87			8867.03			4641.48	7748.58
		7553.63			3052.85			6454.61	2906.33
		5475.38			3491.3			4284.9	3580.64
		5060.94			15799.7			4721.63	2646.31
		4378.66			2278.63			3465.33	3913.1
		5333.36			2647.03			3748.92	8626.59
		4735.51			18405			8982.83	11494.1
		5068.37			16131.4			5879.79	2521.94
		3309.56			12255.3			2781.24	8649.95
		4986.82			10905.5			2863.08	5537.24
		7431			10444.5			4055.89	11171.2
		4152.04			7370.18			2767.08	3712.87
		10370.7			3607.55			2796.69	3022.67
		4737.22			7814.17			6554.54	6632.03
		4948.34			7837.92			4008.67	5628.65
		3814.49			2500.88			2664.83	6277.49
		6967.27			11044.8			3695.77	5127.81
		5370.74			2214.9			3059.34	6814.72
		5431.8			3114.64			3954.41	4792.93
		13788.2			5009.37			2580.44	6536.54
		5766.88			5783.16			4315.19	4594.99
		4877.07			4283.42			4579.62	6095.57
		5677.56			13540.4			2794.51	7022.58
		8363.55			4200.95			2984.28	10632.5
		5890.98			10966.2			2813.63	15159.8
		6190.99			4164.73			6638.17	19307.2
		3700.39			6771.7			3419.68	4553.83
		8669.59			2065.12			8637.57	6756.03
		6441.38			11050.1			5306.03	2249.52
		3709.74			4682.75			3808	6099.38
		12251.6			2977.01			5005.54	5921.32
		5523.28			6411.23			5932.22	11599.9
		9681.77			6605.81			4546.02	3663.51
		8636.32			2983.66			8236.04	3002.5
		5701.02			14032.8			2728.82	2920.39
		5018.5			3081.9			4443.69	6167.13
		4144.69			9359.93			3434.74	9103.34
		4274.95			9679.24			3609.07	2745.6
		14325			7253.89			5377.94	9461.08
		6705.35			4668.59			2519.49	17322.8
		4177.5			8936.2			4237.9	5358.09
		5020.96			3070.36			7595.52	9436.23
		3311.15			12149.1			4049.51	5776.53
		3893.74			2275.14			3571.3	3281.64
		5397.44			3582.22			6366.79	4288.81
		13043.8			6335.18			10308.5	11637.6
		6078.35			4687.51			3202.17	10343.6
		6072.65			4542.65			4930.17	3814.89
		8042.87			2780.22			2781.8	3441.25
		4138.41			12960.2			4219.49	9502.04
		6690.34			2865.63			3305.67	6734.79
		4722.14			7535.57			3469.45	7768.81
		8632.82			10497.4			3107.62	4011.87
		4490.81			4410.71			8081.65	8100.14
		5747.76			3098.12			2646.8	4426.43
		5152.78			13767.4			8474.44	5167.37
		4609.94			11005.4			3238.97	7021.93
		5282.08			4938.15			11589.8	11322.6
		5196.28			5700.41			4504.35	7615.67
		8188.32			11870.4			2733.23	8502.61
		5675.53			4765.6			3004.71	6047.6
		5696.51			3776.17			4097.5	5262.46
		3750.97			6978.02			3480.13	3668.74
		9879.46			9489.92			2242.82	8873.79
		4466.46			5722.67			4154.65	7471.78
		4636.85			1556.35			2780.79	3083.28
		4189.72			9942			4150.48	3178
		4825.25			12493.8			10198.3	3648.2
		5780.44			11903.9			3127.26	3743.99
		6104.33			4780.97			2642.01	3104.71
		5596.33			8186.54			2186.57	5255.87
		3948.74			9362.09			8215.68	4014.4
		4950.55			5849.47			4966.01	3891.01
		10060.6			11995.5			5513.94	12798.5
		3055.16			12723.7			3161.58	11870.8
		12521.5			11018.3			4191.48	3264.98
		7027.5			2700.23			6146.37	8454.3
		10444.4			8208.58			8277.43	7822.21
		7443.12			5716.74			2326.75	9503.92
		5555.48			4407.42			5016.61	6177.99
		7002.23			10680.9			4326.32	14867.2
		12512.7			10172.2			3477.18	3484.02
		5156.93			9991.15			7355.72	8800.95
		6290.91			2910.38			8172.72	15706.1
		12330.3			7161.17			3821.29	7902.45
		5470.68			5705.1			3829.51	9038
		3495.97			8026.6			5146.02	3335.77
		5166.24			5592.74			2928.65	2356.41
		6148.06			2526.3			5018.22	4038.82
		5453.45			4464.27			5077.99	14357.6
		5568.54			12957			7841.27	6466.41
		6323.05			6971.05			10481.6	12011.7
		11708.7			12073			3281.44	9667.18
		3703.81			7348.25			6957.47	3034.73
		5204.76			472480			4678.23	11868.1
		6865.31			5166.36			2958.32	3151.59
		5247.23			9948.44			3486.16	6483.71
		4522.21			12026.1			10194.3	4613.17
		4819.89			3201.5			4865.99	3263.78
		8090.28			9512.52			2250.73	4669.31
		3402.66			7891.06			5742.1	7811.9
		6233.76			4297.39			2657.61	6000.7
		5903.47			3688.89			3699.03	5111.38
		7307.19			3043.5			3371.77	7597.33
		4578.01			14326			2551.61	9720.72
		5042.81			6605.71			2207.36	4258.88
		7753.41			9069.75			7463.4	2621.91
		4604.82			9664.39			2362.31	5429.32
		9809.78			12756.1			1796.67	5352.38
		7230.79			5033.22			9472.89	2682.7
		7109.89			6688.78			7434.73	5569.81
		7534.74			5265.91			2703.51	12867.3
		5919.06			7798.06			4516.96	3964.32
		8949.62			8010.56			13008	5701.56
		9745.13			3144.97			2662.78	3813.04
		10907.4			6617.92			9549.99	5595.21
		3539.04			4593.69			2966.94	5638.3
		5530.78			8336.46			8337.73	8218.59
		7106.94			10253.6			3196.33	4827.49
		7372.05			5299.85			3102.53	7526.28
		3214.91			10015.7			3548.88	7974.18
		4219.32			10245.2			2746.66	5485.38
		3696.9			2437.93			2801.61	6938.87
		4512.82			9323.08			3251.09	3031.52
		3857.26			7139.08			2028.52	3638.32
		4713.52			4230.61			3615.81	6422.42
		4423.77			8720.61			6825.13	3486.76
		4421.87			16529.4			5377.61	3635.04
		7189.82			8681.2			2434	5874.99
		8481.45			8665.48			6750.48	5305.42
		4732.01			14229.4			4581.45	3346.67
		7154.57			3611.38			4642.38	4327.73
		12947.8			3336.41			4669.74	3765.21
		7270.32			7482.5			2898.31	6170.16
		3560.37			5135.96			2711.45	3264.4
		4868.84			5997.26			3208.96	5967.5
		3606.7			5966.54			2787.18	3110.74
		3867.24			2164.78			3929.85	6174.4
		6793.11			2665.36			4167.5	8623.63
		11232.1			6204.16			2441.71	10636
		6875.58			14905.8			2028.41	11033.9
		3923.96			11100.9			4390.36	5992.18
		6812.89			10213.6			2505.26	3876.06
		4436.23			10262			3179.29	4099.74
		3855.44			5999.7			2257.51	14309.6
		4618.35			9779.68			8321.8	5438.58
		4317.94			5876.28			3638.37	4897.94
		3317.99			2252.45			4617.88	4714.07
		6459.09			4820.99			3163.3	4120.81
		4234.15			4957.4			3038.49	14238.8
		6287.16			6563.1			6168.35	3158.14
		5312.22			9370.03			11985.3	11808.5
		10863.1			3930.16			4312.94	3476.43
		13805.9			16339.9			7264.28	4905.13
		4319.59			8506.91			3428.72	3684.6
		4057.79			4453.03			2681.87	10574.9
		3936.96			8854.19			3418.08	4114.3
		5717.07			3379.81			11081.9	4048.96
		4557.9			4446.43			3975.47	6065.14
		4173.31			8352.76			2580.02	5441.59
		3049.55			2483.35			2181.92	2511.47
		3885.35			5818.2			4565.19	6727.98
		7473.73			2338.03			265750	3148.56
		3913.11			15369.9			5139.32	6408.56
		13771.1			13697.9			5820.02	3606.57
		13176.7			7910.41			2635.74	7037.11
		12165			4079.05			3384.58	7760.32
		6452.32			5845.9			4108.76	6971.87
		8421.1			8963.09			4679.14	6403.54
		4739.81			4797.72			6543.18	4207.47
		3520.93			5248.16			12285.4	2817.36
		5370.52			3297.78			3970.71	9224.15
		5367.92			10003.8			3920.13	7850.23
		7010.86			4331.83			3002.63	5415.32
		5405.72			18379.8			3696.91	2088.45
		3216.84			6056.42			3304.37	7096.92
		5614.29			2091.17			3086.13	306770
		6177.85			5930.31			4234.43	2799.48
		3499.72			2896.75			3946.43	8745.89
		4319.03			9914.24			4974.82	11793.9
		5806.23			3033.28			4414.19	7398.56
		13031.5			9286.13			4249.56	9379.03
		3657.39			9914.57			4702.45	3384.96
		10919.1			10852.2			4122.65	2886.42
		5699.78			3474.02			2394.08	8473.86
		4328.28			5771.3			2388.77	2900.36
		3994.27			7870.41			4903.23	6613.87
		3864.55			3636.33			3119.06	6459.85
		4198.64			6885.22			3511.55	7618.13
		4560.31			13041.4			2382.55	4258.3
		6007.73			3183.4			4365.16	2846.48
		10867.5			10705.5			4261.45	7487.14
		14304.3			12498.9			4550.57	9754.92
		5551.28			3135.65			2684.07	8708.68
		6736.53			4480.82			6670.03	4823.74
		5432.59			7034.96			2522.18	3611.34
		12712.2			3362.71			3160.89	5969.8
		6943.23			4110.62			5914.56	7020.14
		5198.95			11960.6			3460.35	2602.59
		14908			696.862			5933.97	4800.96
		4141.16			8139.3			11983.5	12517.2
		3673.33			7978.68			3205.03	4702.05
		6605.06			4038.5			1842.54	7822.45
		4047.84			2534.55			3429.58	6146.23
		4034.95			7648.13			4420.87	3034
		5823.64			11763.4			7384.51	2232.12
		3640.77			12971.2			4488.77	3908.63
		5214.25			9585.49			3531.4	3356.89
		3719.01			4840.68			3308.29	4830.61
		12939.5			4997.93			6194.28	11514
		13070.3			6603.88			3366.09	2883.37
		12970.1			3154.7			6248.88	7147.77
		4421.46			6300.07			3405.04	7347.11
		5019.06			2943.07			4116.74	2920.84
		9895.87			10759.7			2952.87	9021.12
		3782.45			2760.62			4445.27	5743.47
		7926.08			8030.06			7076.85	7353.81
		4240.8			5316.66			4718.72	7167.16
		7396.66			14567.6			7957.5	2363.01
		6697.71			3268.61			3910.68	5870.97
		6985.15			7047.65			5105.04	2833.36
		8193.66			5343.71			3350.79	6033.63
		4042.86			2710.53			3019.97	8573.1
		6603.34			10594.6			5997.66	6973.05
		12525.9			4007.76			3977.12	14119.9
		5292.4			11793.5			8623.63	10478.3
		3281.99			7271.5			3742.88	2754.29
		3921.48			12771.1			2311.04	14513.6
		14907.3			5624.68			2976.36	2583.51
		4152.71			2924.21			3228.11	4330.36
		7673.25			12475.6			3596.8	5724.51
		4659.07			4149.35			3075.54	9668.33
		3672.17			5149.34			3239.89	10271.4
		15246.3			4719.35			2729.39	5905.31
		3975.12			3561.8			3314.07	7941.75
		9411.4			3819.51			4873.6	4202.09
		7328.64			7553.64			4410.41	2553.81
		9459.82			12616.9			6180.71	4395.06
		18091.4			5922.26			3264.4	2431.62
		3793.51			2431.54			2944.06	10865.4
		18849.7			6814.84			3071.72	3375
		5937.33			11390.9			5324.53	2804.11
		3914.07			4840.35			3633.68	2133.7
		3905.39			3291.14			2088.45	3008.94
		13958.5			6639.8			5832.03	3681.21
		11393.5			11115.1			3260.86	5577.02
		5558.36			6490.3			4657.06	3886.42
		14139.2			3166.62			2983.17	3702.74
		14682.6			2330.44			3361.02	7744.88
		4443.68			2660.86			4040.49	2112.53
		14280.6			7820.3			4866.85	5594.26
		3639.28			6425.46			3542.9	3054.05
		4396.46			2975.97			3665.05	12684.3
		13388.9			4395.79			5156.84	2753.65
		16605.5			5588.72			3212.1	3249.31
		7183.45			11610.1			5001.59	2734
		4673.19			2986.78			3151.96	3696.91
		3644.95			2760.05			5255.87	2526.37
		3370.25			3651.26			2067.53	5298.27
		7035.43			13035.9			4357.85	3144.93
		16731.2			4227.08			4247.6	5944.92
		11835.8			11833.8			2496.43	3989.39
		6078.32			2238.08			6783.65	2749.19
		6153.36			8610.29			3228.62	9388.32
		2882.4			5907.05			5244.1	2616.68
		17705.4			9961.2			11057.6	3429.58
		15011.8			8935.99			3002.75	6538.41
		11289.2			5326.2			2249.52	12586.4
		6258.19			5064.1			2059.69	4488.77
		15833.5			6981.78			2646.31	2394.08
		3224.07			6421.65			3398.06	2963.55
		4129.05			2403			2416.8	2757.23
		12994.4			4526.9			2452.63	2736.49
		12932.1			8715			4400.01	10159.1
		6376.27			3126.7			4071.99	6906.02
		16611.5			2400.51			4933.51	4463.92
		8415.75			16335.1			2298.18	7851.04
		7351.96			13248.1			3008.94	7600.46
		13160.4			2522.7			2625.62	4756.96
		6734.81			17718.2			4258.3	7418.44
		5260.18			2224.2			3725.23	15570.9
		13082.6			4597.15			3692.78	8852.16
		7027.17			2252.02			5379.75	6481.16
		11371.9			8054.03			3661.93	2789.76
		14448.1			16684.6			3075.8	6618.05
		5299.94			3568.12			6056.14	3977.55
		4677.92			9951.74			5211.14	5221.06
		4551.56			4453.69			4575.14	2688.75
		3899.89			10303.7			6292.41	2289.18
		3529.07			6172.05			2433.7	3886.56
		4954.31			2539.57			4475.96	8896.57
		4542.33			5486.88			3281.64	7678.11
		13345			8894.03			1652.78	4630.83
		14670			2822.4			3737.61	4658.11
		19584.4			9887.14			4288.73	2528.53
		3495.91			3108.21			2033.28	5204.19
		4749.43			5222.14			2524.19	17994.8
		12332.4			4146.82			3356.89	11661.3
		3528.66			2409.69			2353.11	8491.65
		10319.5			14020.1			2953.2	4818.64
		13956.7			2529.24			5869.69	17550
		17290.8			4246.64			3221.1	5374.86
		15867.3			2362.18			5901.08	3538.73
		4366.26			9069.05			5567.19	7579.37
		15778.5			5049.22			4203.64	6616.46
		14967.5			5713.32			2591.87	7541.28
		6973.36			3969.31			3465.23	12541
		7195.35			3209.02			6759.04	4285.15
		5014.79			10878.8			3023.32	13139.1
		4885.08			3121.73			4376.23	5306.13
		12758			8386.53			3821.98	6085.52
		15946.9			10613.1			3017.52	5383.15
		13511.4			6274.52			4307.5	4672.76
		4509.37			8852.09			4226.77	3291.83
		7378.35			4930.93			2479.96	2443.15
		4326.65			3883.92			5324.73	7544.7
		3891.57			4517.16			3159.67	3566.91
		4319.73			5251.28			3638.56	2201.62
		18953.7			11518.6			2553.81	7988
		13696.9			4314.84			3104.71	4480.62
		13210.2			2917.05			2685.16	4594.87
		6335.89			2316.71			4791.93	10207
		9160.93			4952.89			4516.55	3132.87
		4489.35			10582.5			2050.95	2528.22
		12780.4			11613.1			6418.33	4028.66
		5465.8			6098.24			4539.43	5394.14
		6465.15			1745.74			3483.71	7511.64
		9516.5			2825.29			2682.7	9477.56
		12230.5			17006.3			3540.75	2713.17
		15289.7			6360.65			4540.41	3320.68
		4961.37			20153.6			3457.92	3871.6
		3850.93			2266.66			3554.31	9170.85
		5514.06			2190.32			4365.9	7127.33
		11840.3			8399.79			2396.52	9026.59
		14144.6			12634			2902.28	3318.15
		2946.76			13061.1			5700.7	3831.37
		3451.8			5407.16			2624.96	6384.15
		13941.5			6005.56			3264.98	5431.23
		12593.3			4735.06			4219.11	5822.18
		6573.74			18220.3			4855.7	4583.75
		6444.16			15622.9			5334.16	4568.5
		19584			21026.6			3746.3	5987.83
		9672.28			4577.56			3261.89	8029.2
		5179.19			2227.89			3864.57	11515.1
		15573.7			3075.78			5673.05	3581.15
		6123.78			9804.97			5705.13	8987.1
		13289.4			8525.33			2257.93	6433.68
		8209.22			11156.5			2745.6	5499.84
		8584.95			8593.63			7273.69	11875.6
		17891			6550.84			3338.54	19009.5
		4656.57			2833.15			5086.13	4601.71
		12960.5			12240.3			4698.29	10269.5
		2718.71			20251.7			2799.48	5732.65
		10937.8			3335.83			3849.68	5963.23
		16585.5			2700.52			5839.92	3584.76
		11376.1			2607.47			6177.99	2875.4
		2810.85			3881.22			2897.39	7282.12
		4321.47			8495.72			7434.07	33771.6
		13446.4			3580.08			3302.19	7334.02
		16015.5			13125.7			2881.69	7287.93
		3762.82			2062.78			7286.94	3287.54
		7341.99			10412.5			2963.69	6309.02
		19762.6			17344.3			3414.34	28911.4
		13504.4			4072.27			4283.21	8925.13
		5097.93			9082.06			3376.41	8771.87
		15649.4			4162.75			6396.41	7410.2
		16066.5			7036.81			3550.61	8828.69
		21962.3			2342.24			4393.81	8724.94
		4668.22			6123.88			4353.17	3080.02
		7054.38			3390.36			2985.42	4087.55
		14551.6			5602.29			5425.23	3214.32
		19095			16106.4			1937.74	6562.63
		14178.2			7833.99			2887.42	13634.5
		14032.8			5973.65			5020.26	5151.76
		11456.6			12543.6			2660.62	10980.9
		7502.79			7134.81			3646.71	21335.5
		5578.66			13830.3			4175.94	4770
		8472.73			2595.21			3935.59	5344.4
		6173.15			20565.5			4184.39	6188.39
		12856.7			10435.5			3122.31	24824.9
		12901			4138.04			2692.71	13117.3
		4594.15			3328.82			3585.03	8859.53
		8503.57			9078.91			2609.14	8003.56
		3718.17			12852.3			5294.6	4587.02
		3849.43			7991.23			3384.91	4610.82
		4517.32			2943.5			3228.54	5191.37
		3955.42			9335.46			5436.24	4664.65
		7321.2			2287.35			4499.89	4179.01
		3574.86			3441.69			5801.55	4109.53
		23097.4			16176.9			5174.53	11997
		22983.2			11367.2			3891.01	3833.53
		14299.6			22537.2			3141.61	9919.01
		17192.7			1957.13			4275.67	19485.3
		11423			12748.6			3347.77	2997.82
		8836.53			2890.16			2407.71	3736.02
		5020.01			3645.25			4196.26	27031.3
		5645.71			9451.09			2390.02	23851.7
		16408.4			6589.43			4285.36	4160.84
		3961.07			4286.07			4098.4	9105.5
		13127			9299.32			3783.22	14940.9
		16472.1			7296.35			4323.95	6303.27
		7375.08			4299.27			2652.61	8089.41
		17683.5			16194.1			2621.91	12313.6
		28535.7			7539.71			3017.98	24108.3
		18560.9			9004.75			3248.92	4027.7
		3803.03			2330.4			3583.49	3281.21
		14446.7			8195.07			3504.16	4936.96
		14026.8			15238.2			3146.32	4630.17
		15462			14091.4			2896.45	5798.22
		13755.9			3708.27			4173.22	15333.1
		5845.21			4363.16			4616.7	2646.18
		3063.16			4646.55			5151.37	10485.6
		5720.26			12416.2			2984.74	2466.63
		13194.6			4091.55			5124.73	14598.5
		6583.52			7405.12			4373.96	18991.6
		11984.8			3376.23			3155.3	6360.22
		4052.23			4368.34			4842.4	5997.57
		4076.93			3998.11			1957.88	6687.39
		3522.76			15772			2911.05	4042.4
		3553.07			12580.6			5252.82	4790.32
		6319.86			15697.3			3260.34	24980.2
		14639.3			2602.47			2846.48	13979.8
		3304.68			3863.99			5799.73	4037.36
		9005.66			4612.38			2082.05	13618.2
		15376			12381.9			2615.32	3719.33
		15446.4			19022.2			2665.25	7145.8
		7870.08			2605.41			5881.11	7630.98
		18880.5			15103.1			5248.98	3877.4
		4453.6			2687.15			4596.02	4738.98
		15312.6			4257.47			3078.37	2369.73
		4224.24			4858.83			2619.54	2977.81
		20501.7			3766.6			6838.31	18571.6
		18344.4			3216.39			3673.99	20991.5
		21054.8			12540.6			2585.57	19489
		3875.08			4899.93			2754.29	4172.27
		14870.1			2301.98			2581.99	6630.21
		3180.51			3923.27			3316.5	2539.6
		6877.83			16646.1			5825.3	4855.44
		14704			3640.19			4017.72	7634.98
		4010.06			3642.97			2540.35	7607.31
		14563.4			18175.2			2824.05	2757.89
		20786			16935.2			2282	7249.36
		3181.47			13949.3			7110.19	7631.22
		11242.3			2338.63			7057.9	14305.8
		9369.61			18246.4			4435.23	3565.54
		6541.34			4071.45			3035.1	9810.5
		16211.9			2139.68			6435.61	4706.59
		5661.81			3366.15			6017.12	4195.23
		17402.3			3292.88			3129.56	2269.56
		6035.06			15383.2			3369.47	38242.1
		16667.5			14939.3			4062.61	4764.35
		12910.7			4107.69			3715.19	4589.58
		17265.3			3764.35			2355.15	3377.36
		11489.1			14702.9			3373.92	6957.25
		6215.56			5240.36			2745.19	28856.8
		5995.35			5581.25			3392.3	6438.14
		12271.8			10843.2			4197.3	9521.38
		6057.03			2494.64			1988.03	6104.14
		10704.8			10294.3			4127.67	8732.78
		12765.8			3585.82			3980.51	4945.73
		8185.77			17765.6			3415.74	4116.36
		3763.52			3324.26			4924.22	13080.5
		5095.45			13969.8			6754.55	4600.39
		5042.28			4106.67			4867.45	5008.14
		4012.2			16032.9			3820.15	3597.34
		14835.3			2008.62			4497.73	3379.45
		3291.3			4057.9			6183.36	6062.67
		16824.7			3526.73			3103.6	3954.08
		16516.6			3322.89			2688.75	34235.3
		16449.4			15167.7			3482.19	3497.34
		15805			11659.1			5221.39	17639.7
		14058			3362.54			9339.85	6109.27
		15112.7			5312.91			4311.63	3115.75
		5532.6			7606.84			3360.14	3664.61
		4357.47			5144.88			6286.69	6024.02
		5112.26			7791.19			3557.74	105831
		13917.1			2237.59			10981.4	7781.92
		13149.4			3391.6			3386.98	9910.69
		12011.3			14268.2			3204.62	4173.8
		7513.95			2690.23			3680.86	3465.23
		12570.8			15060.8			3385.66	7113.7
		4051.82			17872.5			2179.69	5635.23
		4795.56			6622.16			6128.94	29746.8
		3171.88			2832.53			3584.42	4034.04
		3787.17			5138.45			2682.53	4407.19
		13948.4			3213.02			1993.46	1885.3
		4802.66			7454.45			2978.51	8827.38
		20498.7			9685.62			2528.53	5160.27
		3920.7			15675.3			3467.12	24207.9
		17249.8			16714			4765.22	5732.92
		11305.2			3579.78			5045.26	8580.46
		12464.7			2216.68			3638.38	8319.44
		7681.65			2265.23			5230.86	7416.29
		6894.33			6689.87			3259.09	7066.16
		11115.2			12514			4193.7	3655.69
		16416.3			15293.6			2848.38	5612.99
		12587.7			3497.25			5204.62	4134.17
		5225.97			3128.39			2495.36	8739.31
		11895.1			21370.4			5883.17	2210.4
		8571.32			5181.01			4450.98	5202.1
		4143.43			2875.82			3650.3	14033.5
		3652.8			4527.12			2530.84	5514.34
		7893.96			4197.3			4036.61	10284.3
		13503.4			12758.6			4774.26	18490.7
		18253.6			3583.08			2809	5439.9
		14691.9			2949.65			5595.21	5397.28
		4438.78			8602.48			2801.45	16467.8
		16077			9556.27			2313.84	10761.3
		11078.6			13139.9			3834.11	8736.75
		14460.1			9379.98			2001.91	9444.13
		6198.54			7296.15			4084.37	12838
		13577.3			2209.81			3170.36	10357.2
		3373.91			5460.87			2258.02	11727.1
		12455.7			2312.47			3382.62	4707.64
		8590.62			3281.45			5623.12	3611.41
		5113.12			5417.93			3151.59	20737.1
		20043			5192.04			4103.42	4607.87
		18025			3989.07			3560.98	6791.52
		12361.1			7020.16			2506	5058.19
		6895.43			10011.7			3913.1	4196.65
		13375.5			4767.43			3263.92	9281.76
		5788.28			11875.6			3361.95	11340.8
		4871.9			2926.43			4052.63	6853.33
		14108.5			3695.98			5345.28	7237.53
		13196			7285.76			4813.89	2875.98
		3205.83			4493.34			3509.91	16227.8
		6008.45			3178.69			3550.12	5891.45
		10324.4			7867.7			7216.48	10238.8
		13124.4			11944.2			2543.52	4166.59
		5147.61			4401.25			3441.25	7847.32
		5043.32			5135.54			4685.61	4062.57
		4019.25			14754.5			4448.69	3193.56
		16889			11432.2			2856.63	7186.2
		3351.21			2931.02			2767.35	6466.83
		4367.58			7166			3671.33	4773.38
		3930			4281.7			3485.33	9347.5
		14582.6			10173.1			3377.25	2683.91
		11144.8			3699.1			4334.64	12197.6
		7863.87			2341.35			3148.56	6135.2
		4914.82			2774.2			5399.79	6300.04
		5436.25			17074.6			3946.26	5661.75
		5519.32			5902.76			2239.89	16745.5
		4840.85			8006.94			3627.77	5130.17
		4780.41			2469.59			5076.36	5492.14
		18390.6			15567.3			5984.93	10879.1
		7304.78			6717.45			4255.72	3065.75
		13687.7			10419.3			3495.06	5837.11
		9165.98			12319.1			6086.69	2481.34
		4463.49			5950.92			3611.86	5943.44
		11042.9			3479.43			2328.59	8520.92
		4722.05			4766.49			3117.54	7988.38
		5404.95			5071.27			5111.38	3258.27
		6592.03			1853.51			6777.5	24511.4
		9205.19			8821.91			4132.01	4654.03
		3372.6			8771.58			4324.82	3959.35
		4680.85			7155.42			4873.98	6811.79
		13444.7			7105.13			6703.37	5650.85
		20759.8			5495.58			3272.77	3556.46
		14176			2101.71			3289.73	3820.15
		19561.1			5084.92			6979.56	2549.21
		7302.51			2193.13			6916.79	6646.67
		14190.7			3477.51			7345.32	2419.63
		4374.15			3475.38			3109.74	33407.8
		17828.1			2542.88			3886.96	14276.2
		4471.85			8933.15			3169.73	4189.23
		3685.28			13411.5			4180.72	3612.12
		7453.95			5117.22			3113.41	3158.18
		4868.89			2617.36			3398.87	30551.7
		15682			3222.47			2704.23	6840.11
		15648.3			13523.2			2473.54	4154.93
		9090.75			14521.8			5683.33	8059.42
		19195			11210.9			4565.7	9239.82
		7175.73			17811.1			3540.14	35195.1
		6270.88			4446.36			3297.83	4000.47
		5048.24			6503.96			2970.64	3781.7
		7007.44			6048.19			4244.23	10121.2
		17496.9			2995.96			7384.48	6527.49
		6570.46			2880.25			5712.52	2515.16
		4273.38			3362.85			4594.99	7744.97
		10597.8			2814.3			2946.56	29886.5
		12023.3			3480.72			5262.46	3474.18
		16513.4			13034.3			2176.29	10664.3
		12384.9			13208.2			4260.12	2674.4
		5602.48			11797.4			4756.11	8726.62
		5300.67			2832.88			7471.78	4908.73
		11639.8			14096.5			2766.65	4076.17
		5899.78			5753.12			4229.12	2770.93
		12265.6			3774.74			2024.65	3190.49
		5946.52			4091.94			4107.54	34472.5
		11386.4			3842.86			6627.48	4123.02
		13202.3			2014.61			2373.81	3441.64
		5250.32			15431.4			3791.36	3452.74
		21475.1			16160			5957.86	8966.98
		15289			16156.4			3085.46	2714.93
		9725.06			6102.54			4206.83	2993.73
		13956.3			3183.78			2993.87	1945.06
		14816			5445.95			6321.65	2364.55
		5333.75			4025.16			5348.17	2800.85
		3065.06			13534.7			3467.63	8478.58
		4136.05			5559.41			2628.94	2862.66
		3823.86			12292.3			2108.13	5723.35
		12937.6			7390.33			3931.77	10093.1
		22461.6			5395.79			2882.22	7685.1
		16383.3			3489.12			5463.7	12098.6
		4402.05			3953.37			5782.68	2476.86
		17047.7			4772.17			2627.74	3980.23
		14977.5			2050.81			3835.47	9548.37
		4756.61			4621.43			2527.41	4674.45
		12067.4			8669.86			2016.72	5889.83
		12251.8			4619.6			2645.77	3873.66
		5631.62			14708.9			4438.76	3733.47
		21868.7			4057.65			4741.7	3739.2
		13781.3			4356.06			28678.4	10103.6
		3957.93			3462.2			5118.03	7514.37
		7473.99			2500.1			4203.41	3129.56
		24272.8			5817.03			4075.14	4958.14
		3947.89			2644.13			3052.9	3002.63
		6553.13			14658.2			3722.94	2930.56
		13400.7			16186.5			3131.29	4690.05
		4986.79			13425.8			2817.36	6559.23
		14808			18502.2			3262.89	6585.64
		12130.4			15799.8			2817.48	4896.4
		4850.04			3525.17			5868.26	7009.88
		10115.5			3177.14			5069.9	10406.3
		4262.18			3411.8			5838.32	6836.99
		4184.46			3044.35			2804.11	5512.11
		3993.63			3158.12			3658.77	2585.57
		4387.88			1938.03			2602.12	2142.27
		4970.4			12362.2			2551.5	6718.12
		6887.6			6569.53			2790.46	9274.55
		24971.1			12016.4			4076.46	4123.89
		19970			17372.6			2810.32	5567.38
		6468.67			9244.73			2692.67	2978.51
		11499.2			2417.85			3712.45	6484.32
		19194.5			2828.16			3058.22	3361.95
		16315.1			11080			2545.89	7982.03
		11429.7			5286.69			2495.5	6286.69
		7245.57			3099.01			5433.14	15720.3
		7759.93			3467.6			3053.4	5557.84
		4422.37			13013.4			2898.24	2900.54
		13936			2504.84			4998.11	14835.6
		4801.75			2488.96			3674.46	2452.63
		12353.7			10964			4507.82	9636.31
		15196.4			3796.95			6522.35	5794.68
		3026.22			12003.6			4007.21	2379.41
		14372.4			2425.93			2597.38	4573.41
		6427.3			2915.7			2073.18	5267.41
		5420.15			3559.16			2453.42	4505.25
		12172.3			14266			3012.27	11683.8
		3546.86			11997.8			5735.11	8363.85
		11460.2			10846.8			3723.56	4627.53
		4184.4			4064.37			8832.14	4338.03
		3619.6			3795.5			9224.04	6923.42
		5222.09			3388.5			5140.73	2652.61
		3019.99			3372.74			4377.24	4451.73
		3044.07			3792.75			6159.08	6830.71
		5164.58			9075.86			4029.02	3248.92
		10027.1			3374.37			2482.84	2325.47
		14074.8			3606.43			2901.37	3035.31
		21129.5			12268.9			3121.61	3128.26
		5802.64			11693.5			7112.13	36374.6
		18647.9			11670.2			11362.9	6384.32
		4309.06			2124.03			11896.3	2483.93
		20122			1608.2			3164.53	8381.77
		14808.5			4144.93			4553.3	6709.3
		12955.4			2124.37			2836.9	10381
		21136			3508.76			36427.6	8520.19
		12246.5			18267.3			7035.07	3126.72
		12602.9			3334.27			2324.79	3876.63
		15639.8			3435.48			5950.29	9650.05
		6018.59			3593.15			2876.93	3144.37
		5103.56			13452.1			2341.25	2779.32
		12438.6			3849.64			3264.11	2375.6
		14523.5			13840			6277.52	30342.9
		4238			3296.16			4506.77	13240.3
		9784.81			2676.47			9149.04	3158.73
		3254.64			2700.3			3060.58	2666.41
		3535.24			9664.47			2610.76	7223.51
		14779.2			4069.9			2202.67	7008.46
		19238.6			8912.67			2610.84	4186.24
		24413.8			2183.52			5598.87	4151.84
		13162			3133.48			6912.24	6291.14
		9074.66			6500.5			14826.5	5701.74
		3834.4			4204.14			6412.8	3163.82
		12847.3			3464.45			7781.84	13061.8
		14652.8			6606.43			3035.3	6679.19
		12060.1			3807.13			4428.24	29584.1
		4935.85			3676.21			4110.58	3538.12
		3403.09			15451.4			4232.07	8559.39
		14801.3			2462.64			6507.18	2426.1
		4478.75			4512.5			5532.27	8949.46
		9595.29			13082.7			2614.05	3794.63
		3323.11			4678.51			6541.56	7194.06
		7857.02			2654.69			2414.59	9146.25
		5108.56			8000.74			4343.48	3475.24
		7041.57			2855.49			3158.14	2497.53
		16531.5			2142.38			6127.4	5463.7
		7662.07			15254.3			2589.44	5744.68
		5278.74			7006.71			2686.12	29996.5
		16041.1			7462.54			5207.64	3938.18
		6285.34			5853.65			3807.6	5287.01
		6209.7			1692.03			4548.23	8427.77
		5572.33			4681.74			5365.68	7780.85
		12953.2			9843.41			6735.23	9634.11
		13982.1			4267.73			3302.35	2765.41
		15417			11535.8			4295.28	4965.09
		11569.5			13196.2			4129.56	9440.69
		3261.46			3393.81			6489.42	3273.74
		6237.45			4856.67			7522.48	4012.83
		13306			9922.66			4020	3114.24
		6816.96			4504.91			3795.98	34065.2
		8199.5			10927.3			3681.38	2596.48
		4160.22			3685.27			2607.26	3169.73
		6043.74			2991.31			5245.42	7403.92
		10903.1			2804.59			6382.88	2643.16
		18646.7			3111.31			3720.74	8470.49
		6488.4			8864.7			2818.57	2850.1
		16652			3272.03			2248.17	3121.47
		7587.22			11233.8			2935.76	9320.9
		4565.32			2526.02			5209.95	9624.15
		14041.8			4739.33			3122.83	6044.26
		5134.22			3306.6			2664.99	6107.93
		4674.81			3910.12			2932.12	2935.76
		5362.93			4740.98			3117.11	11356.5
		10434.9			11391.6			5526.69	7489.74
		12006.5			5135.76			3581.55	5815.27
		14414.2			4209.05			4443.77	2932.12
		8239.25			3919.86			4033.43	39719.4
		9762.18			7973.76			3273.74	3707.54
		3728.83			9946.97			6746.27	9884.99
		18163.5			10543.7			3563.6	9186.45
		3411.36			10521.9			3801.99	4792.55
		4635.05			3817			4627.5	3087.74
		10626.4			2514.65			2232.12	38403.8
		14423.6			3814.05			3499.29	6347.47
		13270.1			15513.5			2569.91	27435
		10551.3			2913.84			2917.74	6794.54
		3672.69			2565.75			2695.84	2569.91
		10529			3496.79			4207.47	6693.98
		6738.66			10076.9			2892.55	34589.1
		4317.09			2839.03			5008.5	4673.69
		9471.27			12551			2582.97	3191.51
		4682.66			2469.18			7454.95	7286.33
		5137.34			10359.9			3167.74	5369.36
		8843.2			5568.93			6033.72	8806.69
		7460.03			3544.1			7414.62	7511.64
		4996.98			4096.94			7007.02	3993.08
		6290.46			4247.22			3002.63	6346.02
		19443.9			13581.6			3888.32	3013.77
		17096.9			5800.58			3126.72	3261.89
		5138.31			5505.45			9132.51	6076.13
		21100			4418.64			5122.64	3866.95
		18098.3			3253.28			8627.56	7055.33
		6643.49			2965.37			4217.44	4365.5
		5892.92			5970.15			4861.8	8151.65
		5648.7			6828.73			2875.98	5402.08
		10197			3768.05			4491.58	10327.8
		4664.11			12317.6			7468.57	5499.49
		9914.02			3369.55			4099.74	6868.22
		3650.82			12634.5			3991.42	2185.44
		7571.55			4502.6			3733.47	7651.98
		5119.07			5736.71			9875.16	2495.36
		4616.32			4965.64			10314.6	11836.2
		9230.76			12381.5			10448.6	4691.91
		3823.03			5097.86			3531.48	7918.21
		7184.29			2300.88			10354.7	9893.93
		8072.41			4829.79			7688.79	2718.92
		6294.38			2263.84			11745.6	3063.66
		6229.55			5789.92			11083.5	6032.36
		17600.5			15404.3			6519.53	7425.55
		18013.4			10802.3			5855.06	3019.78
		9655.58			7919.76			4693.67	27531.9
		4940.65			5040.28			7790.95	9452.32
		8329.51			3934.7			2616.68	5255
		6346.82			2747.27			2233.77	2647.65
		15153.3			5654.27			4940.4	17383.9
		17408.4			3049.41			7628.51	3600.32
		4472.91			4771.86			6830.71	6345.1
		5331.56			13699.1			6715.57	8451.71
		8726.54			8262.95			9233.06	7997.73
		9597.93			2104.66			7843.82	2836.9
		6849.35			3785.91			3222.26	6106.42
		4543.01			12608.6			2583.51	10860.5
		6883.74			12160.1			2541.18	3302.35
		5672.68			5271.31			5076.85	8703.36
		4046.84			11818.7			7353.8	5544.5
		12305.5			14490.4			3182.45	12805.6
		9359.52			5983.73			5195.01	2797.98
		5044.41			7734.72			3636.74	3669.32
		4577.08			3975.14			3954.08	4253.71
		2931.8			4571.34			10831.7	5130.77
		6605.45			4982.01			12444	2458.93
		9089.89			16592.3			9672.84	3720.74
		16432.7			8371.44			2727.75	26698.5
		4390.94			5025.59			5045.18	31640
		4113.33			3903.38			3754.87	5338.76
		9342.07			7310.69			5483.19	8587.65
		12759.6			5382.13			6541.76	33751.6
		3699.16			2777.4			3681.21	5514.13
		19364			8934.59			4714.07	5351.84
		9757.8			6781.01			3685.31	8558.48
		20086.9			3728.17			9457.99	39809.4
		7154.72			3119.9			7744.88	24896.5
		3808.12			12417.4			3476.43	9151.15
		3623.85			3573.21			7946.08	3786.08
		3481.82			2841.87			2938.41	10749.2
		6259.8			6094.44			11392.4	29377.9
		4341.18			3803.33			10834.7	32525.7
		6114.79			11211.6			2329.18	9723.35
		9686.39			8085.14			6715.08	8159.52
		7649.64			6919.85			5519.35	5247.16
		3451.92			6234.01			5822.73	4141.6
		5367.48			3170.77			3874.86	8850.95
		10676.4			2449.05			7851.04	5239.93
		5241.55			4181.96			2997.05	3186.4
		14257.5			6294.16			6437.61	3735.43
		5178.65			7862.54			2325.47	2546.9
		21090.6			2876.1			8478.57	5800
		5848.81			6449.76			6113.98	2867.27
		18035.8			5503.79			2513.46	10416.2
		4528.23			5932.27			5608.13	6453.19
		7406.73			12124.4			5799.69	29104.1
		11585.3			7372.41			6233.96	35503.7
		5687.01			2348.61			2937.71	6546.65
		7567.65			2215.7			2673.64	4120.04
		4232.31			8821.07			5243.86	4402.53
		8587.27			7738.93			6370.66	6590.3
		7604.97			3219.57			4364.34	10089.1
		14319.2			3481.84			4103.46	4631.93
		10179.9			8473.94			2511.47	25717.1
		8292.97			8332.01			2757.23	6222.54
		97519.2			8843.64			4222.25	4857.4
		7693.9			6487.77			6927.94	7595.12
		16783			7987.74			6391.17	31950.4
		5476.68			7384.74			5173.45	6987.35
		6205.02			2877.9			2858.27	6457.92
		6877.59			3585.78			2718.7	2854.56
		4557.73			6126.05			4251.68	7708.68
		14545.3			7205.43			5444.02	4448.62
		11600.3			5498.97			6619.73	2600.08
		14423.4			10007.9			2497.53	3206.24
		4317.3			12528.1			3800.85	2987.44
		5447.49			13384.8			5245.35	7543.1
		14673.1			4283.67			6463.11	2789.44
		13705.6			2629.35			2674.4	3183.99
		5191.27			2428.91			5137.83	4654.88
		6991.49			5251.38			2770.93	5742.91
		15600.1			6001.75			3163.82	2460.77
		2856.69			3129.97			7731.91	3917.37
		7436.25			3562.28			5831.76	18240
		8349.95			5200.78			4582.95	7512.37
		4825.66			7720.07			3346.59	3852.39
		9836.36			8540.13			4760.34	3774.52
		8793.85			7685.55			5248.42	16677.5
		9793.23			3591.68			2844.08	7335.01
		5765.15			4921.96			2746.82	4680
		7301.88			2816.39			3377.36	4885.48
		18214.3			8162.84			4019.89	4380.37
		5333.91			4823.03			2364.55	3098.17
		6284.5			2203.59			7458.08	4760.85
		10656			6055.77			4598.63	8323.06
		4384.84			3954.54			7537.32	6027.98
		16771			7598.98			3292.25	3115.12
		12520.4			7394.14			5746.98	6946.65
		13581.1			6153.89			3441.35	11211.3
		3815.35			3019.91			5776.23	5699.74
		8070.91			8895.56			4380.18	7084.97
		6831			4431.7			3158.73	8249.81
		3727.28			5325.87			3310.68	5156.35
		5534.65			9030.47			5562.47	10652.1
		8474.07			11443.6			3474.18	2963.21
		5871.55			6386.68			2618.66	6958.28
		3417.85			4134.76			2900.54	7380.51
		14863.2			3989.51			3704.78	4956.26
		9169.03			7047.93			2713.23	7049.93
		18388.1			5985.15			5794.68	7763.12
		3258.91			4787.25			5248.53	3336.22
		11979.8			4426.66			6639.51	6063.1
		7094.9			6950.14			4983.95	11332.4
		7216.44			3746.83			2516.94	5702.57
		13131.6			7584.43			4533.44	68734.1
		4995.09			7115.39			2819.7	4877.04
		4099.2			5218.15			2054.03	3615.12
		4373.16			5470.59			4417.96	8174.15
		7755.37			3641.22			5763.84	5219.31
		13270.9			6682.98			3369.52	3757.5
		10077.8			11637.1			5204.22	3359.48
		7369.97			9107.39			2859.34	10553.1
		14095.9			10603.1			4007.21	5936.59
		9758.94			5418.19			5678.37	3593.93
		11724.6			7157.85			4975.88	3374.65
		21400.5			4756.17			2549.21	28146
		10469.1			3619.21			5092.76	9717.56
		4247.5			3892.86			3115.75	3464.38
		4060.81			4567.55			3411.56	3646.9
		3807.64			4612.58			3842.27	7389.29
		9901.18			4544.64			4933.88	5331.03
		5832.2			5960.16			7244.01	24023.6
		5484.23			6856.98			4813.21	8398.61
		16149.1			7177.9			4908.73	22493.2
		3405.79			7856.52			6291.89	21697.7
		4160.86			9483.52			1678.94	6933.32
		19040.8			8054.38			3291.83	3679.1
		19339.3			6970.64			4576.58	5604.98
		12258.5			2985.57			2813.17	26983.1
		9459.77			6082.08			2289.18	2487.73
		4495.31			7821.11			3494.81	7873.52
		3523.74			3892.44			3261.48	3863.65
		8118.07			5796.82			3823.65	8771.25
		7228.08			4611.98			3418.82	2299.97
		11259.1			5602.42			3941.33	4015.4
		4812.78			11035.1			5427.68	8698.14
		7260.79			1914.15			6205.13	6927.26
		9076.31			8746.07			2567.46	2858.63
		16315			4746.11			3379.45	20871.5
		4089.67			5769.74			4490.59	8947
		4686.43			5229.49			3824.79	3497.48
		4046.51			9679.24			3497.34	7415.65
		14560.9			3485.07			4572.66	7141.18
		2411.06			6178.2			2443.15	3251.47
		4602.95			4585.3			4091.9	2798.19
		3786.6			6342.81			3951.06	5261.73
		3638.34			10310.4			3586.45	16461.3
		6456.03			2790.16			2843.36	7472.96
		3733.82			4584.86			3105.41	6541.9
		4630.67			7268.9			2229.83	7324.77
		5741.56			3405.31			4173.8	3720.26
		3417.99			5118.39			2646.18	3267.71
		3787.97			6939.95			5870.97	3726.73
		6302.14			7372.47			3467.76	14570.3
		15450.4			4450.12			2493.17	7782.46
		4397.42			4668.73			2577.24	4049.22
		4316.45			7621.58			4006.11	2396.12
		8328.74			4564.62			5818.2	23494.5
		12285.4			5035.71			3259.59	31495.2
		3720.68			2846.45			3445.72	27228.2
		6127.09			11820			2862.24	28733
		13112.3			2830.29			4585.91	4324.5
		8618.82			6787.37			7243.37	4448.23
		3769.01			3910.73			2975.84	29900.1
		11055.8			4365.72			5978.69	8059.53
		5562.4			5958.57			4254.88	26542.3
		4676.38			7336.41			3838.07	7027.95
		13796.1			4006.96			4251.95	31178.7
		4458.3			5428.31			2201.62	4612.94
		7892.87			14792.8			6042.32	7731.21
		18012.6			4985.3			7303.95	4772.74
		6828.44			5094.19			5859.01	2428.99
		5474.79			10212.8			3805.14	9537.87
		9275.68			8297.06			2513.87	7498.41
		13771.4			4244.02			5245.34	9281.45
		6715.31			3865.8			4485.33	6232.27
		6540.81			4504.22			3114.53	35643.2
		5345.06			4011.99			2670.59	32609.7
		5482.97			3084.06			3003.71	3049.26
		9876.33			11050			5160.31	2690.38
		10528.5			14269.4			4373	3570.11
		21840.2			16057.7			3132.87	7129.69
		4400.9			7704.48			2713.17	6757.18
		8726.85			2142.93			3396.01	7890.44
		22014.4			3840.41			5071.21	7373.5
		13538.2			5624.38			3186.4	3844.32
		14369.3			9933.38			4908.89	19886.7
		4346.64			5984.56			3357.46	10340.5
		3285.17			3812.51			5218.65	9486.32
		6444.16			4731.64			3693.84	40807
		4962.73			3273.62			6270.99	14652.6
		9272.38			5982			3580.54	26915.7
		21043.1			7209.26			2549.53	21195.3
		12038.9			9434.17			4819.04	6185.56
		6905.3			7548.82			2751.84	7107.16
		9769.83			4290.11			5962.57	35356.1
		5193.79			13858.5			9919.01	4452.5
		4283.22			4642.48			6161.13	3051.11
		12991.8			7139.05			2849.16	3237.26
		16374.1			3414.28			3618.4	28193
		21707.3			3516.04			4580.92	3970.79
		22432.6			16673.2			5732.92	4473.29
		4000.06			9539.05			4568.5	8105.11
		4975.11			16470.7			4053.85	7801
		3811.58			5469.63			4698.4	4625.38
		4428.91			6410.3			6026.91	30962.5
		5886.88			4406.48			6822.45	2965.24
		4683.82			13400.5			2934.83	3408.89
		6894.69			13516.5			7285.91	5225.2
		3628.55			8229.47			2792.67	6229.71
		18768.9			3257.99			2723.67	6898.23
		4714.04			4237.83			5344.4	3962.84
		17688.3			11058.5			5912	3612.76
		19402.5			4575.71			3684.58	9515.49
		3032.77			7157.02			4999.44	4583.8
		3990.62			9551.04			3791.96	7828.95
		17926.6			5207.31			4447.59	3291.39
		4850.77			6986.15			3048.91	3480.12
		7825.44			2664.77			7708.68	6975.88
		9802.89			6850.9			3688.88	6831.74
		16878.2			5672.72			3940.71	9515.31
		21422.9			3937.74			4705.16	8565.83
		12788.9			8177.81			3544.68	4363.63
		5152.62			7030.2			6309.02	5867.14
		3054.95			7820.47			5501.91	2629.26
		5808.03			8283.53			8739.31	3947.25
		4865			10523.4			2967.89	4573.45
		4530.85			11749			3247.6	6670.43
		7790.95			5348.5			3113.36	11329.1
		5438.61			4289.77			4141.45	8982.48
		4222.97			6205.45			5299.79	4274.66
		17056.2			6207.83			4444.99	3750.07
		12402.3			11145			3966.91	3089.32
		11777.7			5820.83			4694.19	2959.73
		5024.57			6767.43			5222.68	3095.49
		6773.1			3328.18			5786.26	6386.74
		3521.47			9485.52			3000.71	19462.8
		6192.38			9280.61			4664.9	15686.1
		3977.02			8028.72			4090.71	19481.7
		5089.27			6212			4109.53	4665.35
		12761.1			6164.67			8987.1	7078.39
		6782.58			3899.06			8451.19	3195.37
		12545.9			2491.69			5202.13	16609.8
		11051.3			5565.39			5397.13	9525.97
		6591.23			12973.1			3250.6	5286.84
		5532.43			4296			4004.51	16330.1
		6101.21			6630.21			4375.52	16045.6
		3646.83			4482.02			4113.26	11124.6
		11330.2			6479.08			5091.91	3826.01
		3260.01			6204.5			3918.3	3923.58
		4280.05			5513.2			7412.13	4323.89
		8855.56			3856.05			4027.7	10618.1
		5443.38			11114.5			5803.11	10022.7
		4501.57			11156.7			2373.16	9720.51
		4015			6894.68			4223.69	7056.71
		3382.01			3431.8			4135.38	3434.02
		6869.62			10502.7			6376.54	9987.62
		17035.5			6481.48			3091.64	6809
		6506.03			4415.19			3214.32	11200.9
		18691.3			7457.58			4148.23	3621.24
		17981.8			4484.86			4766.77	16563.4
		12773.1			5185.59			5151.76	8346.74
		3840.14			6240.56			2258.67	5554.87
		7081.98			2071.38			4610.82	3538.96
		12173.4			5223.71			3494.82	4603.95
		3287.21			6425.74			6230.11	10893.3
		15822.1			4134.81			7376.35	3090.97
		3403.43			3566.06			5317.75	3059.87
		5293.51			5030.67			2446.15	10075.9
		5168.95			8966.62			4450.95	6437.87
		15021.4			13092.3			3428.89	13829.9
		3565.78			14020.1			4643.24	3718.18
		9880.38			5587.59			5822.18	9959.17
		5968.34			5697.81			4096.18	2978.12
		26388.5			7459.28			6188.39	9373.7
		7729.32			4052.24			3448.64	2835.96
		8515.58			3383.83			4534.71	10375.8
		6757.4			9220.24			2726.66	15607.9
		2929.06			5066.12			5113.2	14309.3
		7826.68			9601.69			4124.42	3416.24
		17346.5			8129.69			4936.95	14759.2
		3508.47			3581.11			3561.28	3096.98
		7859.29			2857.95			3154.72	2713.47
		19986.8			3611.74			5534.14	14943.4
		4023.61			2578.05			5397.28	2813.58
		15778.2			5761.03			4034.04	6093.97
		3037.58			7320.12			2860.78	4540.07
		3706.46			4168.37			3736.02	19432
		13246.3			3255.22			4601.71	14582.7
		3870.39			5737.39			8736.75	4848.87
		4236.7			8614.29			2758.22	7923.82
		4872.45			4751.72			5732.65	10245
		19418.5			7161.91			6687.44	5860.53
		5704.23			11364.4			5146.91	15852.6
		14616.8			7049.82			7792.71	3647.87
		6680.32			2498.04			7223.51	6690.32
		4636.67			3283.07			3090.92	5940.15
		23495.3			5011.78			7794.29	10782.4
		12151.9			7683.52			2763.72	3761.68
		15628.9			5532.36			3942.67	6621.6
		6014			4026.07			5438.46	13905.5
		5193.17			9940.92			14551.6	4504.31
		8680.98			6621.1			6603.25	8688.92
		12099.2			9226.1			3237.26	4632.71
		4591.7			5582.82			2446.31	3596.49
		17612.8			7349			4248.92	14687.7
		16341.1			3687.34			8105.11	5644.37
		3963.15			5505.73			6921.02	2543.62
		14502.1			5843.09			5959.58	4193.84
		7747.69			8882.4			3679.1	9142
		9369.22			13675.8			11239	3223.87
		7211.44			8369.74			2751.36	13758.6
		5200.53			3509.83			7873.52	3832.58
		7923.12			4046.16			4502.16	12189.7
		7213.83			9567.82			10061.2	5543.39
		3938.57			4379.78			4941.2	16310.9
		6685.09			6489.57			6672.69	7780.04
		4366.7			6924.65			8850.95	3250.34
		3992.62			9706.51			8021.95	3605.95
		25432.7			7488.75			9466.69	16018.5
		7427.85			4708.17			6440.18	4897.29
		17231.1			4631.9			4771.26	6210.74
		16065.6			6075.22			3270.52	12181
		4617.31			7153.82			6207.65	18197.9
		18240			6754.3			6050.64	4418.11
		15361.7			4000.87			5593.73	8732.88
		13028.3			9227.26			6816.53	3527.6
		3984.09			9184.61			4707.64	8242.26
		6813.16			10420.7			5997.57	2717.33
		7012.91			3553			5041.51	14299.6
		4086.62			10411.3			7334.02	4800.92
		3878.55			6393.63			5129.64	3651.64
		4817.09			3552.01			5676.16	5410.55
		8053			6197.48			5012.5	3592.32
		8534.49			5868.16			4732.18	6790.89
		14070.2			6436.19			4573.4	11032.1
		8938.19			3832.97			6527.85	13849.8
		6573.04			6017.44			7631.22	12500.3
		19844.1			10550.3			8771.87	11792.4
		4128.39			9441.59			6710.92	8900.17
		5531.46			5065.38			4685.54	9855.02
		23165.5			7909.01			3970.83	5626.29
		14933.2			6320.82			2370.99	11914.3
		6697.6			3480.59			7113.7	5288.71
		4275.64			6650.08			2858.41	11625
		20825.5			6701.66			9105.5	14256.3
		24847.4			6609.19			4336.24	5691.83
		20423.9			5407.97			4856.97	13808.4
		5154.5			3016.36			6108.43	2586.9
		4473.82			3120.76			3720.43	11130.5
		6770.77			7022.21			3015.3	7879.06
		4307.7			5611.31			4789.9	6828.54
		5292.62			12269.9			3939.07	3868.74
		5590.02			3121.92			3408.89	3810.86
		3864.46			3531.15			2115.41	4160.51
		16946.3			5846.35			6229.71	9835.88
		11726.4			4378.92			7780.85	5791.83
		10134.1			7700.53			8522.48	7474.12
		5163.4			6069.62			5144.32	5695.98
		18642.3			3745.43			8045.26	15177.7
		18647.7			3001.61			6550.83	2235.25
		16282.8			5179.59			2015.46	21722.3
		2973.07			3117.95			7527.95	7448.15
		3265.16			4707.89			6142.76	2828.74
		3173.9			5488.7			9151.15	17753.7
		4756.46			2571.57			6753.57	3283.77
		8409.67			3843.3			2162.04	5023.66
		5259.75			5700.58			12201.7	2742.2
		11071.6			3651.45			8815.44	10442.4
		6381.57			8758.15			8208.98	3611.91
		11024.1			4665.57			5216.91	6798.28
		3422.46			6697.97			6527.83	20048
		3843.87			9888.8			5193.55	13367.3
		8800.23			3027.63			6890.43	9723.73
		6532.5			12810.1			8826.93	3685.47
		14796.6			5194.59			6210.33	18468.6
		3678.18			4202.81			5118.67	5373.27
		3653.79			6057.94			3674.28	4292.38
		5500.38			6764.26			6429.76	2958.23
		12511.7			6675.31			6791.52	5123.76
		5330.17			7089.06			2951.01	12157
		6947.87			8815.65			3065.75	3112.36
		4278.42			1290.45			2643.16	3023.23
		3804.51			5901.95			4741.98	2892.09
		22747.3			3141.49			5932.31	4830.03
		4806.01			4790.11			9320.9	14325.6
		4873.23			3264.88			10755.1	5353.91
		5853.74			5603.69			3348.99	6315.57
		4763.31			5971.65			2374.95	7404.02
		15056.1			10838.9			4307.3	12151.6
		5087.4			11801.5			10222.6	8135.47
		7176			8763.18			3726.73	3496.24
		3655.35			2506.69			5256.25	9033.37
		11297.8			9755.48			7045.41	5048.59
		5435.94			6689.38			5549.86	6586.65
		9004.95			3416.7			5221.22	4638.9
		3026.55			6354.57			6945.8	3252.83
		17498.1			9281.5			3183.99	2552.05
		5526.35			5684.98			9187.27	14941
		8498.49			2591.06			5650.85	9977.92
		4520.4			4428.65			5742.92	5675.98
		13184.6			6241.19			4672.94	6504.16
		7135.73			2163.54			6646.67	8225.35
		15401.7			5379.31			10062	11090.9
		5468.97			8833.15			3254.71	7338.24
		15557.4			7278.8			13930	6024.11
		5963.34			13483			5433.09	8193.3
		13849.8			3586.41			7686.25	3940.11
		5078.19			7857.77			4142.02	3435.88
		18643			9754.47			3031.21	8985.15
		21221.6			10178			2643.74	9236.51
		23506.5			4673.54			6794.54	2779.98
		5114.08			8964.38			4501.27	12304.5
		5618.53			7852.89			6109.34	8667.28
		5413.92			2979.57			2810.81	11219.7
		19073.4			5801.16			3501.94	6968.51
		15918			3088.29			5604.98	5363.57
		16382.3			7192.55			6068.94	5151.84
		3578.07			3199.94			9515.49	6762.23
		4465.07			4265			2406.04	7612.34
		5289.23			8270.42			4891.01	5136.99
		6656.51			7011.01			3062.39	6447.02
		7030.35			6069.19			5338.76	6362.34
		15899.3			4943.47			8587.67	7305.21
		4187.36			7547.29			3787.38	12153.6
		18481.2			7579.73			3406.1	6207.47
		5281.47			4583.86			3389.14	6151.59
		16073.5			4756.5			7511.64	6372.73
		20712.8			7617.62			4407.19	6969.69
		18911			7966.29			3986.72	9999.42
		7494.51			5649.22			3624.98	7744.13
		15882.6			2543.38			8319.44	3604.14
		6073.76			4999.61			10354.5	8179.62
		7297.1			7087.3			3154.3	5452.04
		2871.53			6257.13			5585.27	9706.11
		15364.1			3197.24			7814.8	9159.42
		14316.6			5002.33			5351.84	4185.27
		11398.1			8202.6			13905.5	5727.67
		18175.5			7328.71			3799	5117.25
		4899.23			7904.29			8398.61	4752.65
		8011.48			8732.2			4270.41	7096.69
		3460.49			9758.83			5235.65	7538.47
		5000.21			6014.93			3492.63	4934.18
		9733.97			7020.66			3881.74	4610.31
		3451.49			4049.64			16563.4	4108.4
		12082.1			8439.61			7924.26	5899.07
		19693.7			6510.29			7107.16	9870.54
		13305.4			5166.53			4679.48	5873.77
		19631.7			6420.21			5364.53	9603.79
		5500.05			9061.39			2703.81	9683.24
		5037.96			6018.8			6926.38	12069.4
		3595.54			5433.95			8714.96	8286.63
		14660.5			5212.6			4670.9	3609.49
		5278.74			8280.38			2957.57	3738.32
		4747.62			9218.85			2750.43	3538.29
		3321.53			3564.89			7847.28	6554.15
		5878.09			6864.69			19186.4	5957.09
		6116.91			5048.42			19481.7	4445.46
		11698			6628.47			6926.7	5551.36
		12621			12901.7			3198.47	5811.31
		7340.4			8641.41			2625.71	7883.96
		4273.94			15070.1			5295.89	2890.68
		4875.86			10734.9			8786.73	9686.55
		3548.77			7765.04			3743.9	6650.1
		4657.77			9794.82			2534.51	11640
		4361.18			6932.9			5796.63	4778.62
		5178.39			5682.23			10548	7393.17
		5195.33			7842.16			15607.9	5208.55
		3489.75			10618.7			7389.29	6734.55
		4467.99			3767.36			3893.17	3090.27
		3191.04			8685.48			7879.06	3297.24
		10480			3820.9			4046.36	8487.2
		3164.87			4555.53			8159.52	7778.76
		4765.41			2337.44			2611.89	2956.75
		5564.76			7453.94			4324.55	4126.1
		4646.52			7270.64			5971.41	2371.55
		6484.06			7004.28			9194.26	6490.17
		3965.66			6899.11			7838.22	12595.2
		4831.05			5747.63			18501	4933.45
		3505.92			7721.53			6598.85	3023.01
		3219.14			10668			6875.15	19186.4
		3801.98			6340.77			2800.47	5079.86
		5160.78			8545.71			2107.88	3571.76
		4578.41			5437.29			15177.7	3312.41
		12363.3			9830.2			6993.47	5218.37
		7389.6			8348.62			19432	5675.9
		10959.3			4657.47			20213.9	3154.84
		6853.67			9012.5			7080.27	16235.3
		14066.7			2576.35			4437.05	7131.46
		4889.16			3326.06			6182.94	16936.1
		7585.24			6037.67			5224.27	5106.62
		7163.38			7672.37			12090.7	6977.26
		5101.5			3125.56			3647.57	5807.42
		3160.13			7731.59			4521.51	6313.71
		5562.14			5567.65			13478.7	15390.5
		6420.73			13123.8			2463.78	5394.54
		3713.88			6543.5			5741.57	5393.23
		9226.65			10782.8			6546.65	9537.25
		9546.77			4550.29			17743.4	5688.35
		4912.26			10172.5			5098.16	3954.82
		10585.4			3431.66			13282	10918.1
		11368.7			10447.6			3828.99	5243.33
		4128.92			10419.7			3154.67	6326.62
		6107.43			9810.46			4811.44	3523.6
		3603.45			10091.8			5867.99	4635.72
		4547.43			8139.45			11759.1	5994.94
		5024.35			9487.16			10782.4	5922.52
		10847.9			1868.39			5288.61	3801.77
		4871.95			6327.91			19634.1	5401.22
		4388.1			10280.8			4456.51	8679.95
		7172.16			7242.74			4120.04	4422.9
		7123.07			10026.7			2890.68	10275
		5363.94			3433.08			13248.4	3085.04
		5773.91			10411.1			2717.33	7949.46
		8843.81			2706.64			6590.3	6324.39
		6316.24			9501.66			12715.9	8028.09
		8944.11			4214			6398.03	9897.57
		5675.01			7362.09			2343.59	11413.6
		6251.86			6180.33			11939	6082.15
		3909.7			2503.39			2782.21	6275.33
		5348.27			6449.66			7710.18	5717.67
		4224.82			5814.48			18335.2	7052.52
		15531.1			2781.03			9123.8	6798.71
		4619.49			6421.65			6222.54	7627.86
		4945.6			5894.95			3060.73	7996.85
		7401.19			4270.84			5229.33	4550.4
		11072.2			11412.5			12019.6	4838.89
		4392.99			7920.18			8732.88	5258.82
		3603.71			12591.2			4017.08	8116.16
		5721.62			4609.16			3076.12	4558.68
		3312.4			4232.59			17415	5334.76
		7499.21			8228.99			1875.57	11746.5
		4944.17			4583.55			13135.8	6191.33
		9630.26			4725.16			2854.56	9601.09
		4356.92			2625.63			2426.1	5885.28
		5782.9			5661.38			3795.27	8416.38
		4688.03			9643.93			2769.09	7415.83
		3655.57			8010.23			4448.62	3455.23
		12602.7			4689.43			9146.25	5510.61
		13407.9			8620.73			2645	5766
		6045.57			15821.9			11792.4	7256.94
		5377.99			3342.74			3401.85	6429.72
		5356.82			7800.99			2668.64	3279.19
		9951.03			7715.47			7525.27	9535.45
		6814.26			6033.35			13808.4	6606.19
		4136.6			4837.15			3397.34	7408.82
		18230.7			3340.35			7465.01	6888.21
		4717.59			3717.53			4237.17	9511.08
		5860.73			3889.74			6667.09	8186.75
		7114.58			4633.39			14256.3	4932.77
		15334			8729.44			2109.25	3468.04
		6504.52			5240.05			2604.48	7079.05
		8342.78			8967			16936.1	8156.11
		7283.77			3613.1			11943.5	4838.92
		21591.9			5870.33			1785.62	10704.4
		17651.4			11722.9			2480.26	6362.32
		15448.6			7511.36			4485.14	8556.89
		5989.1			5403.04			16000.2	9400.44
		7110.56			5900.05			8077.53	6448.46
		4653.48			9040.54			6393.92	7238.55
		3739.3			7384.76			11047	5673.67
		6753.06			7105.74			9868.97	4667.35
		9508.1			6444.9			4130.67	12795
		10096.5			6093.28			4942.98	13322.2
		7655.07			8686.59			10251.9	9492.24
		10009.1			4783.3			2586.9	4169.21
		17402.5			6291.73			3384.25	3853.35
		21690.4			5732.27			2196.03	8214.89
		14327.8			7470.83			8698.2	3217.22
		4623.34			9456.9			7415.14	7039.03
		4818.98			8028.54			10524.8	5360.05
		3839.2			8161.28			10002.9	10634
		7081.78			3628.73			6306.7	12794.4
		4286.15			9841.14			4567.28	3968.99
		7348.77			206687			12022.3	6522.27
		14985.8			7101.77			14639.1	2978.74
		18603.5			2905.51			4693.13	6307.43
		17707			3768.38			7141.18	6005.47
		17877.2			4530.21			4689.56	4700.91
		7291.79			7880.92			6806.23	5713.55
		10294.2			6641.57			9805	12490.3
		5910.1			8642.44			7129.69	7605.87
		7507.68			7571.4			4859.11	2994.1
		8661.7			10406.5			6615.73	9116.16
		5712.24			13441.3			5826.54	4916.27
		6610.26			7941.63			15017	5296.28
		17816.6			5022.87			5076.25	8303.13
		16356.5			11070.1			3607.29	5346.88
		7951.49			5915.74			3965.05	6583.37
		10685.6			9627.17			2210.4	8043.46
		6730.74			8917.54			9463.03	7352.93
		4227.53			4666.11			5514.34	11240.9
		18124.3			7296.47			7097.56	7863.11
		7764.87			12801.4			10059	2500.21
		4206.46			8012.16			10684.2	8711.71
		18865.7			7881.55			2600.2	5696.98
		7990.93			7705.66			8527.69	8108.66
		12992.7			9885.82			2690.38	3425.11
		3877.75			6894.39			7459.48	9039.64
		4892.53			7320.62			7890.44	7501.57
		6736.73			11599.5			3651.89	4228.23
		6304.3			11622.7			5084.1	14688.9
		7855.98			4503.77			5872.58	3411.73
		18032.9			5988.22			11684.7	7021.46
		3183.41			12205.8			4772.74	10981.6
		19503.1			6507.24			9281.56	3561.02
		6305.09			10129.2			7731.32	6916.47
		4204.96			8680.77			4823.59	6899.29
		4966.28			5724.27			4447.35	2480.26
		3307.09			12241.5			3337.25	6685.47
		7059.49			11071.9			5223.74	5831.37
		6373.01			5006.76			2434.48	4054.97
		5085.1			6217.66			7027.95	6773.86
		11312			12137.5			4773.97	4214.31
		14188.6			8400.15			2396.12	6989.45
		14847			6487.79			3017.71	8133.88
		15355.1			9684.92			8059.53	8800.19
		3872.95			6834.4			7782.46	4461.8
		6896.34			11720.2			2762.54	4861.52
		3407.88			2671.24			7324.77	4903.49
		14998.1			13111			7915.81	5943.9
		4069.73			12874.8			7916.61	4602.74
		5684.91			6416.46			10142.3	8593.54
		5490.52			9264.18			9287.42	3354.74
		7768.52			9795.15			2698.95	7724.58
		4358.39			9155.23			3611.41	7191.69
		16356.2			7101.43			3735.43	5446.73
		3235.21			6001			6527.49	7699.68
		5044.14			12139.5			3852.39	6457.16
		4969.3			4929.31			3300.58	5922.74
		18357.5			7685.35			3901.97	8632.3
		5482.74			8793.09			3098.17	8218.03
		3947.23			11105			7543.1	5700.51
		6484.5			13819.2			2989.01	8249.95
		4813.71			9034.51			2477.39	3336.18
		3341.16			14297.5			4323.22	5387.19
		5044.05			8029.35			2698.1	5016.55
		18750.7			10177			7102.31	7506.79
		8967.87			10770.9			6765.73	2921.45
		4936.7			7377.25			4160.84	5630.32
		14054			7343.05			7845.57	9006.42
		13974.4			8473.53			4379.91	6846.23
		6129.6			7961.01			6303.27	8360.16
		6358.09			12346.6			4812.33	6651.95
		4673.55			7541.56			7619.3	5775.69
		6534.18			6091.81			11428.6	8575.38
		4729.74			14129.5			3307.76	7335.49
		4848.39			8225.9			4665.4	8775.1
		16281.5			12818			3126.77	3819.43
		6839.57			8515.38			2588.22	2773.48
		16512.5			8394			2458.93	5805.54
		5018.78			13411			3544.43	7849.34
		3539.8			7297.58			3484.53	9505.22
		15447			5627.07			2101.47	11239.9
		4226.22			8013.85			4255.86	3271.16
		4511.5			15212.4			6457.85	5114.02
		5328.72			14063.2			4934.14	6525.56
		6043.68			9031.96			3021.05	5837.98
		10069			13034.9			3741.8	6354.43
		3829.47			14556.9			2116.51	5084.41
		6861.54			5825.09			4857.4	3594.71
		6806.27			21273.8			4266.24	9480.62
		15531.4			7246.81			7224.72	3458.34
		5571.08			7852.21			2789.44	8851.17
		4251.08			13111.4			4598.36	4017.07
		14684			7904.3			9111.21	2874.73
		6346.09			7960.46			5873.77	4313.91
		16387.8			12918.8			9007.96	10612.4
		4364.63			8576.4			8726.62	4480.49
		3776.96			12023.1			7134.86	7260.76
		9401.54			12290.5			9239.79	9099.52
		7599.64			15748.1			10611.9	3392.28
		13888.7			13701.8			8966.98	10899.1
		6258.21			7741.01			2645.96	7774.26
		4807.07			10755.3			3529.3	12625.9
		3755.2			8662.18			7810.55	9196.44
		8416.66			2591.62			5591	5051.96
		7631.15			7735.07			5451.04	8276.14
		3685.57			3538.68			6312.37	9528.36
		6716.94			5359.29			6619.75	5557.13
		10594.6			14798.9			6946.65	3251.18
		14221.6			7313.75			3685.13	11135.3
		7968.38			15803.8			4963.35	7031.9
		6063.75			14755.6			3027.47	3190.7
		4293.33			8524.69			2622.37	10736.9
		6347.53			15097.1			5512.48	14379.8
		6177.01			10476.4			3421.28	6466.51
		3602.57			5178.71			8555.62	12730.3
		17623.4			3476.51			4120.67	6943.47
		4416.55			6311.81			6977.06	4716.11
		7535.99			10033.1			2347.36	4384.84
		3996.7			6506.06			9797.65	3013.84
		18313.7			16423			2666.45	4736.71
		7094.67			9622.53			5646.08	151292
		14779.4			2985.94			5156.72	9198.48
		6093.19			9227.73			6694.29	7400.23
		4802.34			9517.04			6722.31	5552.65
		5644.69			3914.07			2314.03	7822.53
		7194.79			12885.4			5338.89	4437.94
		5385.88			5362.55			5900.61	4558.71
		4261.72			11808.6			3937.73	3863.55
		15880			9890.67			6753.68	10783
		3650.04			9407.75			6825.87	8504.96
		6630.22			6350.08			4163.69	4615.61
		6099.77			9314.66			2723.47	5574.77
		7488.28			4272.61			7056.54	5354.46
		6031.41			6019.28			5241.72	2607.67
		6250.51			5717.5			3467.72	5318.43
		14383.4			8508.42			7997.08	7197.71
		15287			5840.27			4187.36	8670.96
		4673.81			7166.06			4886.87	11369.6
		3773.81			11525.1			4756.48	3068.87
		5360.88			7969.69			2724.11	5398.4
		6450.89			12200.8			5643.7	8737.64
		8927.83			8802.91			14759.2	10437.6
		5378.53			7508.5			5039.19	9761.02
		10257.8			5365.32			6437.11	6156.59
		5867.6			4202.21			5302.28	5973.24
		3216.36			9184.81			6670.38	6764.93
		19524.9			6044.06			4542.52	9326.61
		12988.7			10240			3737.69	6320.31
		3978.32			5168.69			2402.95	4104.52
		14028.1			9819			4922.33	4178.8
		3878.2			6729.24			6386.74	3527.78
		3874.72			6010.46			4865.27	6400.74
		4761.1			7660.26			4717.48	5651.91
		10032			4518.81			16045.6	12003.2
		8415.84			9419.84			11204.9	7896.52
		8871.23			6227.2			2664.54	2495.13
		7614.06			9082.1			3824.77	8922.12
		18091.6			2801.5			8938.52	9977.8
		17716.7			6671.29			14299.6	7833.01
		5645.99			12914.4			5800	3336.3
		4175.5			8878.1			3593.93	12352.2
		9338.77			7693.9			3663.6	5174.59
		7279.06			5658.65			3199.58	8363.82
		14748.8			5123.8			3757.33	6898.45
		10635			6806.83			4877.04	5035.45
		9094.36			4001.57			2151.84	4684.83
		5250.98			7097.36			4065.18	9491.23
		3553.86			3926.29			5545.68	5241.78
		3383.63			6979.42			4326.81	11986.7
		4055.79			9117.58			8323.06	4763.61
		2901.66			6613.7			11200.9	13955.4
		3729.42			11231.7			3808.04	10324
		6733.54			6355.01			3296.76	5581.44
		5533.35			10299.9			15390.5	3940.43
		19366.4			7486.2			4329.62	3406.02
		3845.88			14929.3			3468.51	8868.92
		19567.2			5126.92			9486.32	4626.94
		4243.57			3875.7			3569.81	3983.42
		3583.76			13295.7			11734.6	8483.47
		8869.45			2820.98			7373.5	11613.6
		5294.77			2957.76			6544.6	9628.31
		13045.4			2337.71			11018.6	6115.4
		7949.63			7402.49			3115.67	10106.7
		3102.82			7107.41			9941.33	2505.69
		15141.1			4330.77			3844.32	6550.43
		17961.7			18260.4			3346.82	8534.95
		7447.93			15498.9			3243.94	11259.3
		12891.4			5924.25			14933.7	3637.69
		6160.57			6255.09			8341.08	14758.6
		7775.61			5214.32			4600.73	5167.44
		5283.65			4270.14			2681.93	19036.4
		3793.61			8030.41			10013.9	7762.46
		4282.49			14542.6			5673.97	12525.2
		16109.2			5617.94			2593.37	5673.97
		4733.63			9411.87			4631.93	16074.5
		8193.38			19711.7			4010.45	5342.55
		3674.86			19209.2			2978.79	5138.55
		7184.3			9843.13			5138.55	5495.95
		21655.2			26375.1			5177.91	12622.4
		19773.3			2312.5			12416.6	23026.5
		4071.88			4415.1			3646.9	2281.4
		7036.19			7603.27			3479.99	11943.5
		20104.1			6497.94			3464.38	6394.69
		12307.2			3379.52			2873.07	4389.64
		4484.52			2362.14			3369.95	5120.81
		3608.91			3017.57			5568.71	15045.1
		21163.5			7531.43			3050	10445
		8761.98			11470.7			7259.65	8321.97
		3929.89			4073.7			8370.9	7482.57
		4929.1			8020.19			7084.97	7045.98
		8545.77			3656.57			8768.64	5511.21
		7315.9			5592.54			10273.3	2368.42
		3345			10566.1			3523.93	5519.95
		4852.48			22652.9			2543.7	10845.5
		4981.96			25496.5			8575.38	8426.8
		17155			5506.97			5920.63	4521.75
		16424.2			22127.4			4573.45	5386.31
		20639.2			6223			3523.87	6698.4
		6151.53			3217.12			5797.94	5209.05
		6994.12			4819.18			8021.57	5304.01
		3461.23			7327.37			3840.23	5596.05
		3743.01			9133.89			10075.9	5947.29
		4904.32			9146.41			14582.7	12401.3
		4616.21			7312.74			3725.88	7146.32
		5148.85			6818.77			2019.31	6766.76
		4280.19			3300.14			8041.89	9681.43
		12656.4			24351.8			9180.02	9213.49
		8742.9			7512.08			16310.9	2998.09
		3329.82			5560.59			9768.54	7636.3
		7869.78			7187.1			4330.58	3675.78
		4069.01			28291.6			2522.82	7016.09
		6768.62			26672.6			4928.37	5651.89
		5932.43			5353.52			12181	9180.64
		3255.03			5761.06			3284.36	8399.65
		14060.7			7033.95			16330.1	3815.6
		6247.72			6548.27			5043.46	11672.8
		5625.74			9655.5			3220.32	9129.03
		6653.57			8790.9			8013.03	8062.97
		14839.4			7610.43			4764.35	13445.2
		9864.03			4968.54			6104.14	12788.9
		5675.12			5241.63			12839	8370.9
		4679.31			4292.88			3462.17	10222.1
		4426.68			3230.13			4128.35	7705.88
		5502.65			7223.35			6129.59	3754.89
		7894.49			4040.43			3501.74	6511.09
		10433			4318.06			12525.2	5147.9
		13266.7			8143.66			10084.6	10060.4
		3242.87			21304.7			5806.46	6721.72
		5444.67			3509.87			7178.43	5473.25
		16394.9			3348.44			4027.49	8498.47
		16386.8			4774.8			3251.67	7684.42
		5000.29			13726			10471.2	5170.8
		12116.6			4266			3698.37	3821.33
		5725.29			22330.3			11425	4598.45
		5085.43			12437.1			7045.98	4900.35
		8247.22			18673.1			3462.89	5738.99
		10875			6848.82			6606.18	4399.18
		4541.71			6082.74			7935.75	5652.04
		4711.05			9657.8			5420.8	5454.58
		8109.04			10922.7			10106.7	12384.2
		3155.22			1837.69			6115.4	3065.13
		3716.51			3958.31			7127.94	8988.5
		4004.29			27398.1			3163.72	6264.69
		4841.54			9657.44			6176.01	10975.2
		5132.86			7315.16			3623.75	7588.4
		6115.93			8710			5117.25	6026.31
		4059.98			4967.65			4768.57	11301.2
		3727.48			4950.52			4978.21	9173.66
		4232.35			7895.09			2660.6	5338.78
		6917.4			4583.07			10532.7	8186.58
		8549.12			10136.5			2261.66	4697.16
		5693.54			24206.4			4399.13	12925.5
		3654.8			8979.05			2228.54	7463.9
		7933.97			4181.06			2893.2	8150
		15027.8			3042.24			5250.94	7156.77
		3327.88			4450.11			10426.4	5656.82
		10752.8			6553.31			18554.4	5530.53
		6546.06			9554.57			7002.36	4637.32
		5063.16			5039.27			5097.3	12929.4
		4810.74			9113.3			4076.83	5457.91
		3777.12			22976.2			4111.29	13724.8
		4117.35			6887.32			6175.08	5719.09
		3456.2			8140.17			3084.68	4246.45
		5732.81			13492.5			14348.5	6182.93
		4160.96			3542.73			4233.53	15552
		5247.59			8174.53			3214.23	12561.7
		5467.84			20936.5			2985.7	5136.67
		11900.3			23125.5			1819.56	6055.66
		10896.9			6079.84			4670.18	14427.6
		3409.84			3750.89			12168.9	5723.4
		4944.09			4999.11			4451.08	5891.19
		11065.1			5274.36			2872.6	4165.53
		2859.11			6686.25			5441.31	8831.21
		4482.42			8958.66			4925.15	9237.27
		7310.96			6404.8			3766.61	6707.23
		3485.33			10866.7			2582.47	3847.2
		12821.4			6837.03			151292	11948.1
		4879.09			9431.7			10784.2	4792.07
		6803.99			1999.76			5717.63	12792.3
		6708.55			11543.3			5390.28	6642.73
		2968.69			6666.54			12697.5	6706.52
		8555.68			6028.7			10349.7	11738.1
		4611.52			4733.41			11368.4	6893.62
		5909.28			6525.09			5831.01	10772.5
		4068.37			8615.04			7588.25	9051.48
		4540.96			6050.73			3631.67	2917.31
		4413.44			9331.66			20859.6	4451.06
		5452.3			3082.18			5974.81	12170.7
		6328.38			4302.44			15180.1	4107.11
		4158.41			4245.82			3710.68	4540.76
		5015.4			2689.95			6037.68	9600.47
		12095			9049.15			3090.27	4646.5
		3675.78			6047.48			20807.8	3983.9
		4629.51			10906.3			19185.1	6670.54
		5486.02			3228.26			16788.1	8849.72
		5066.69			7425.02			3886.99	8981.9
		4765.06			22690.8			3068.14	8898.88
		9586.59			10360.9			4522.52	10446.2
		6967.93			4702.74			12069.4	5677.63
		6031.62			5739.02			10618.1	5294.83
		3569.91			24121.7			11219.7	2731.57
		3882.98			7595.25			3592.32	6459.01
		3837.83			3728.69			4108.88	5661.43
		7296.51			28435.1			7404.03	7239.79
		6348.15			3175.23			4738.71	7240.23
		6835.65			26849.3			4026.53	5397.59
		4226.07			6918.48			18468.6	8090.82
		5675.61			3037.53			4917.21	7724.55
		5214.31			6328.14			17753.7	12697.4
		12797.2			5451.35			8108.09	6468.86
		10197			2780.2			6022.79	5441.31
		3797.26			22171.4			2828.74	6177.64
		8468.6			6513.88			13554.7	2215.69
		5781.13			12329.1			13338.3	5354.67
		3692.43			5695.97			5338.9	8373.42
		3406.95			4926.85			2600.55	4381.73
		4012.38			2918.17			5604.73	7968.36
		4975.83			5596.86			4269.41	7096.1
		5151.44			10585.5			21820.7	8000.46
		3625.48			7247.74			18343.4	8780.1
		5006.36			7900.15			3396.71	7798.73
		8320.44			18838.4			15194	6490.35
		4566.37			22882.4			14687.8	7011.74
		4399.48			8720.96			9835.08	10205.5
		4275.18			29848.7			6275.33	6268.57
		7360.99			4740.25			4309.2	8204.72
		4051.13			11765.1			2991.64	5334.27
		3678.48			11827			13184	6067.08
		5665.37			9832.14			9011.45	2241.38
		5725.57			3923.35			13042.7	7133.03
		7340.51			7853.65			6164.62	3674.48
		6769.61			12028.6			3251.18	7130.65
		4490.48			8429.97			8364.81	8246.93
		5649.97			31604.8			3805.31	9145.33
		5649.42			23592.5			2760.66	10950
		5923.05			4104.75			7031.9	5570.77
		4222.54			5589.05			2452.49	5756.5
		5749.23			9490.5			19029.7	3968.53
		4228.03			22095.7			13834.5	3885.49
[truncated: 7,050 more rows]
