# Supplementary material for: Kinesin-4 KIF21B is a potent microtubule pausing factor
Source: eLife. 2017 Mar 14;6:e24746. doi: 10.7554/eLife.24746 (PMC5383399; doi:10.7554/eLife.24746)
Supplement: Figure 6—figure supplement 4—source data 1. — DOI: http://dx.doi.org/10.7554/eLife.24746.030 [file elife-24746-fig7.xlsx]

## Sheet: Figure 6-Figure Supplement 1A
Figure 6-Figure Supplement 1A	CD thermal denaturation	Temperature (C°)	CD (mdeg at 222 nm)		CD spectra	l (nm)	CD (mdeg)
		6.95521	-51.6844			280	0.437829
		7.84234	-51.4598			279	0.177349
		8.80444	-51.1741			278	0.418923
		9.81602	-50.794			277	0.111589
		10.8264	-50.3241			276	0.41181
		11.8105	-50.3156			275	0.386608
		12.7933	-49.7174			274	0.308753
		13.901	-49.777			273	0.35718
		15.0575	-49.2226			272	0.370002
		16.1122	-48.9436			271	0.422022
		17.1907	-48.6692			270	0.658078
		18.243	-47.9088			269	0.398707
		19.3692	-47.5076			268	0.265903
		20.4191	-47.1022			267	0.568611
		21.5179	-46.7955			266	0.661144
		22.5905	-46.4547			265	0.282601
		23.7118	-45.8607			264	0.540502
		24.807	-44.764			263	0.448705
		25.901	-44.3089			262	0.501682
		26.994	-43.6325			261	0.46649
		28.0859	-43.2295			260	0.719291
		29.1519	-42.0496			259	0.701329
		30.217	-41.1447			258	0.527777
		31.3058	-40.3242			257	0.819199
		32.3936	-39.8227			256	0.581155
		33.4805	-38.7782			255	0.611866
		34.5664	-37.7916			254	0.479914
		35.6513	-37.2048			253	0.628834
		36.7108	-36.3812			252	0.526793
		37.8186	-35.3019			251	0.714137
		38.9009	-34.4607			250	0.644124
		39.9824	-34.0283			249	0.651422
		41.0386	-33.0343			248	0.453388
		42.0939	-32.302			247	0.350413
		43.1976	-31.5384			246	-0.0342165
		44.3005	-30.6841			245	-0.339119
		45.3782	-29.8746			244	-0.624051
		46.4551	-28.4617			243	-0.954278
		47.5314	-27.1216			242	-1.94851
		48.607	-25.9109			241	-2.95137
		49.682	-24.8049			240	-3.72916
		50.7808	-23.6448			239	-5.34011
		51.879	-22.8124			238	-6.6563
		52.9523	-21.9608			237	-8.80823
		54.0249	-21.3687			236	-11.1961
		55.1458	-20.5314			235	-13.7821
		56.1688	-19.8752			234	-17.1554
		57.24	-19.5465			233	-20.4623
		58.3107	-19.0396			232	-24.1406
		59.3811	-17.8802			231	-27.7043
		60.4753	-17.036			230	-31.7475
		61.5205	-16.6448			229	-35.4302
		62.5897	-16.1996			228	-38.9674
		63.6829	-15.3422			227	-42.2219
		64.7271	-15.1122			226	-44.5843
		65.7954	-15.0597			225	-46.7417
		66.8634	-14.7587			224	-48.1365
		67.9311	-14.3153			223	-49.3586
		69.0229	-14.1479			222	-49.4034
		70.0903	-13.7041			221	-49.5678
		71.1817	-13.5196			220	-49.1972
		72.2487	-13.1285			219	-48.3204
		73.3155	-13.0007			218	-47.0301
		74.3823	-13.1881			217	-46.3763
		75.4732	-13.0861			216	-45.3179
		76.5641	-12.6687			215	-45.3796
		77.6307	-12.6178			214	-44.0798
		78.7215	-12.5837			213	-44.687
		79.7638	-12.168			212	-44.8526
		80.8547	-12.3051			211	-45.1128
		81.9456	-12.1096			210	-46.6039
		82.8911	-11.8347			209	-46.7338
						208	-46.8983
						207	-44.6285
						206	-40.0005
						205	-34.0312
						204	-26.6787
						203	-17.5564
						202	-8.10581
						201	4.83688
						200	18.6803
