# Supplementary material for: Kinesin-4 KIF21B is a potent microtubule pausing factor
Source: eLife. 2017 Mar 14;6:e24746. doi: 10.7554/eLife.24746 (PMC5383399; doi:10.7554/eLife.24746)
Supplement: Figure 7—source data 1. — DOI: http://dx.doi.org/10.7554/eLife.24746.036 [file elife-24746-fig7-data1.xlsx]

## Sheet: Figure 7A
Figure 7A			Dimer analysis								photobleaching traces
		GFP	GFP-EB3	FL-rCC-GFP	MD-CCrCC-GFP			Time (s)	FL-∆rCC-GFP		Time (s)	MD-CCrCC-GFP
		1755.14	6134.72	2486.78	3804.82			0	5202.73		0	5121.85
		1902.95	72935.2	2081.26	4119.52			0.1	5232.39		0.1	5235.68
		1861.44	7817.94	19496.3	5148.71			0.2	5353.64		0.2	5277.86
		1089.47	47509.5	10283.2	4835.64			0.3	5233.6		0.3	5127.88
		2331.05	31829	13056.9	1858.73			0.4	5272.49		0.4	5124.56
		2162.12	934.302	4220.37	3932.73			0.5	5037.83		0.5	5216.69
		2023.63	5337.24	5930.47	2994.37			0.6	5351.02		0.6	5060.99
		1812.15	2196.77	5906.53	5129.46			0.7	5002.23		0.7	5081.9
		1110.27	19942.7	1225.72	4456			0.8	5061		0.8	5195.31
		995.235	6614.18	1623.32	3245.44			0.9	5012.43		0.9	5049.62
		982.479	8749.29	8304.49	7775.82			1	5135.59		1	4879.6
		1925.71	7205.2	1088.66	3188.74			1.1	5018.49		1.1	4713.72
		1965.69	7910.73	4265.28	3564.08			1.2	5084.96		1.2	5059.46
		4472.69	5098.87	3183.53	4970			1.3	5057.5		1.3	4942.15
		2250.28	7996.08	9292.49	3934.65			1.4	2795.89		1.4	5534.85
		2428.97	1755.83	22152.5	3920.11			1.5	2792.44		1.5	5197.38
		645.365	11652.3	5083.1	2976.27			1.6	2056.97		1.6	5138.79
		1469.21	4634.94	11747.7	2878.62			1.7	2597.88		1.7	5267.14
		1811.22	2025.23	4611.69	2001.44			1.8	2755.37		1.8	5191.93
		1121.41	6533.27	7365.43	2486.78			1.9	2675.05		1.9	5131.67
		1776.08	2564.22	2106.58	2497.4			2	2775.37		2	5211.43
		2549.8	5234.97	2650.65	4839.21			2.1	2461.47		2.1	5095.74
		819.307	12898.1	1987.04	3722.06			2.2	2640.79		2.2	4913.88
		1209.65	27954.1	9821.56	4393.29			2.3	2686.01		2.3	4889.36
		1153.53	4389.24	16911.2	1554.94			2.4	2491.42		2.4	4756.82
		1763.78	6599.29	5578.77	2984.97			2.5	2368.24		2.5	3956.26
		2384.98	5480.92	4528.3	3700.52			2.6	2587.01		2.6	3556.47
		913.913	74562.2	1504.92	3953.52			2.7	2508.67		2.7	2407.56
		1589.06	2456.33	3791.62	2432.97			2.8	2264.76		2.8	2751.22
		1823.35	6419.32	35618.9	2585.55			2.9	2468.76		2.9	2248.29
		605.164	1743.3	1032.21	2965.81			3	2448.06		3	2116.56
		2343.21	3006.88	5414.46	3612.71			3.1	2255.78		3.1	2633.06
		1881.68	8501.63	3169.79	2298.92			3.2	2118.9		3.2	2883.99
		3908.11	3156.62	13646.2	4722.37			3.3	2482.42		3.3	2510.9
		724.374	14109.8	6464.65	9853.15			3.4	2078.35		3.4	2347.69
		2510.58	5072.73	7022.28	3251.85			3.5	2277.94		3.5	2381.94
		2591.71	32262.9	7160.89	5677.1			3.6	2324.9		3.6	2377.44
		1475.31	4179.16	7506.45	7262.1			3.7	2576.68		3.7	2476.6
		1509.8	7863.53	5887.35	10721.9			3.8	2423.35		3.8	2346.9
		1653.88	1925.17	7904.18	2649.11			3.9	2547.35		3.9	2426.15
		1629.48	6264.4	6051.59	3859.72			4	2688.56		4	2201.21
		1717.85	5526.04	1959.01	2505.82			4.1	2482.45		4.1	2388.29
		1280.96	9290.79	36264.2	1509.46			4.2	2294.72		4.2	2353.17
		2259.38	7011.61	74596.9	1589.92			4.3	2012.85		4.3	2472.81
		1908.88	6863.49	20285.2	3182.87			4.4	2332.55		4.4	2410.33
		1466.47	19785.3	15989.2	4302.26			4.5	2503.29		4.5	2621.72
		2046.81	10641.6	28906.2	3620.26			4.6	2288.2		4.6	2307.75
		1217.84	18263.9	6252.59	2779.48			4.7	2051.01		4.7	2201.33
		2957.4	8381.65	2164.8	3230.16			4.8	2319.1		4.8	2295.74
		898.472	24675.2	38334	3337.7			4.9	2354.56		4.9	2289.26
		1238.04	10333.7	3170.36	6144.5			5	2242.81		5	2485.69
		2288.78	5731.99	8915.93	13074.7			5.1	2509.52		5.1	2287.29
		2949.53	5730.42	3400.07	3584.21			5.2	2317.05		5.2	2446.43
		894.274	13996.9	6516.98	2031.31			5.3	2441.35		5.3	2480.88
		1810.51	5009.64	11653.7	4302.61			5.4	2284.4		5.4	2339.76
		2300.66	5819.28	3451.77	1979.5			5.5	2371.36		5.5	2359.85
		1286	5042.99	5162.97	3162.34			5.6	2339.24		5.6	2299.28
		2460.96	7260.98	6590.22	2118.23			5.7	2227.14		5.7	2562.53
		2103.16	4439.14	13379.4	1069.36			5.8	2445.53		5.8	2558.99
		1410.57	7744.59	4276.43	4578.04			5.9	2054.48		5.9	2467.06
		3181.35	4246.35	7131.94	3911.45			6	2157.9		6	2549.56
		3512.8	9901.69	4833.47	3057.28			6.1	2395.74		6.1	2519.03
		1592.85	9616.1	1549.61	1674.47			6.2	2086.34		6.2	2158.29
		972.035	3442.5	3589.62	4519.92			6.3	2267.67		6.3	2579.57
		2153.06	2383.06	8342.05	3289.37			6.4	2170.31		6.4	2342.44
		1501.34	39673.8	19041.6	4127.12			6.5	2253.28		6.5	2218.85
		2141.96	4482.02	3827.26	3141.34			6.6	2334.92		6.6	2381.58
		499.445	13650.2	3095.41	2280.85			6.7	2560.74		6.7	2736.9
		1095.87	10274.2	635.743	10778.7			6.8	2150.22		6.8	2405.65
		1004.52	2742.1	3549.14	10482.3			6.9	11.891		6.9	2475.92
		1303.97	4407.99	21120.1	5878.05			7	53.276		7	2467.79
		550.039	8524.59	17092.6	1733.59			7.1	62.308		7.1	2190.54
		487.75	12012	15623	1980.76			7.2	35.333		7.2	2511.9
		3147.14	5625.36	2165.28	3784.07			7.3	18.083		7.3	2339.88
		3598.91	9303.38	6004.41	3223.59			7.4	15.635		7.4	2494.61
		522.784	6937.85	9622.1	2812.6			7.5	66.301		7.5	2397.93
		866.321	7358.16	4368.01	1542.91			7.6	10.769		7.6	2257.97
		2055.73	16200.7	10206.1	4000.66			7.7	59.635		7.7	2412.17
		1546.93	9772.07	6003.03	9482.92			7.8	41.789		7.8	2353.22
		1391.78	5493.99	24080.5	9992.22			7.9	15.192		7.9	2447.53
		2908.47	13459.9	5221.81	8731.09			8	38.641		8	2233.25
		2460.3	2473.89	1368.92	3750.42			8.1	18.648		8.1	2510.26
		1472.37	5521.27	10468.2	3900.82			8.2	10		8.2	2075.64
		1953.97	3779	3599.58	3824.85			8.3	30.827		8.3	2440.6
		1512.81	3043.09	8317.47	922.096			8.4	17.224		8.4	2464.12
		708.493	3949.36	1537.16	4586.24			8.5	10.84		8.5	2196.17
		6086.4	47971.3	13474.4	5368.74			8.6	11.468		8.6	2107.61
		1852.04	2854.47	4580.3	1919.43			8.7	11.385		8.7	2360.36
		1342.68	2458.86	5861.08	4480.28			8.8	24.404		8.8	2489.22
		800.007	2229.62	15211	4099			8.9	11.128		8.9	2467.67
		1134.5	14374.6	3024.51	9568.4			9	7.808		9	2302.89
		2558.43	7895.51	1873.82	2234.7			9.1	85.429		9.1	2347.1
		594.972	2524.88	3350.37	4161.85			9.2	169.673		9.2	2506.36
		649.113	4304.82	13364.1	541.844			9.3	102.045		9.3	2210.28
		4072.6	34000.4	1820.08	2965.34			9.4	193.513		9.4	2486.15
		7538.78	6481.5	1601.52	2632.41			9.5	67.519		9.5	2459.32
		1439.1	5626.22	554.243	6661.97			9.6	200.385		9.6	2381.42
		511.42	12706.5	2454.16	6904.65			9.7	167.269		9.7	2494.46
		803.6	10408.8	6015.34	3939.77			9.8	150.224		9.8	2334.1
		2103.78	7966.23	13263.1	1498.74			9.9	14.327		9.9	2249.11
		1882.78	4284.76	6918.65	4300.21			10	138.679		10	145.584
		1303.03	17794.2	7745.11	2749.61			10.1	98.045		10.1	144.167
		3592.09	803.665	1289.26	1778.26			10.2	15.039		10.2	286.459
		4920.49	19671.1	15679.5	3495.38			10.3	164.84		10.3	100.056
		1241.11	10435.3	13711.1	1412.18			10.4	180.859		10.4	171.903
		875.801	10882.7	17096.4	2006.93			10.5	47.263		10.5	268.25
		4026.96	16636.9	5294.7	4450.4			10.6	153.506		10.6	288.028
		1069.93	2678.12	1876.11	1968.55			10.7	230.224		10.7	243.819
		3632.67	9378.8	4014.16	2392.36			10.8	121.128		10.8	174.681
		3279.46	7222.35	3499.13	2719.78			10.9	243.064		10.9	79.889
		1419.51	15424.8	4350.93	3176.56			11	108.795		11	24.556
		2981.35	1751.99	7910.36	5162.36			11.1	60.853		11.1	33.084
		2828.1	11926	3350.54	2706.19			11.2	246.122		11.2	172.931
		1016.17	16831.2	2256.75	3168.57			11.3	82.423		11.3	160.5
		980.837	20033.2	4029.82	3056.73			11.4	30.179		11.4	229.403
		1423.95	14274.7	9524.58	3647.98			11.5	55.353		11.5	319.236
		2531.07	14680	7934.73	4122.61			11.6	118.41		11.6	222.847
		2491.91	2945.32	5986.49	3287.02			11.7	166.244		11.7	216.389
		2420.73	6713.44	8602.59	7723.59			11.8	19.628		11.8	248.889
		2744.84	5291.12	5869.38	3859.67			11.9	177.231		11.9	199.042
		864.14	8781.39	1049.01	1235.29			12	24.122		12	194.056
		940.653	5350.19	10329.4	4580.26			12.1	99.628		12.1	111.014
		3014.68	5215.52	751.593	4909.53			12.2	191.917		12.2	118.889
		1195.73	7581.5	8359.51	4342.59			12.3	14.955		12.3	156.209
		809.731	6900.96	17565.9	4205.2			12.4	17.378		12.4	102.125
		1597.18	6697.02	15256.8	4320.94			12.5	31.878		12.5	217.903
		928.528	2996.26	1171.69	2580.91			12.6	50.378		12.6	95.861
		2218.86	4373.32	6541.48	3416.34			12.7	77.981		12.7	253.514
		3339.55	4691.81	3922.52	4328.66			12.8	61.866		12.8	59.097
		1819.99	9901.86	1089.08	3124.93			12.9	27.141		12.9	234.972
		597.85	2346.69	1658.08	6571.75			13	66.41		13	176.611
		5627.99	3829.99	4473.82	4228.17			13.1	179.366		13.1	237.361
		1230.75	7579.37	869.322	3055.07			13.2	299.327		13.2	223.084
		1317.87	9847.75	6409.71	2573.8			13.3	100.224		13.3	316.681
		1458.73	5327.17	1648.68	3224.61			13.4	101.071		13.4	212.431
		1415.43	11436.9	10561.5	4328.45			13.5	210.487		13.5	101.361
		828.306	42600.9	5383.91	5290.41			13.6	138.481		13.6	292.764
		899.665	1355.5	3329.35	3710.16			13.7	72.346		13.7	277.334
		988.01	10961.8	2803.96	2052.4			13.8	149.013		13.8	152.181
		1729.29	19532.9	6121.11	3882.69			13.9	112.045		13.9	172.361
		1723.64	7541.56	16927.2	3718.34			14	76.455		14	218.097
		750.394	7208.02	1965.51	2590.17			14.1	54.936		14.1	142.819
		1934.74	4940.24	1878.98	6542.07			14.2	32.34		14.2	113.764
		2355.63	2525.65	3164.95	3575.1			14.3	120.885		14.3	248.306
		728.543	6912.11	1573.86	2829.97			14.4	66.366		14.4	235.375
		1413.53	10225.8	33355.8	2268.35			14.5	83.853		14.5	204.903
		862.484	7267.56	9982.45	2156.62			14.6	43.128		14.6	246.334
		1381.84	2615.35	3646.08	5720.31			14.7	82.231		14.7	228.375
		853.218	5983.51	4066.89	3441.81			14.8	152.205		14.8	341.014
		2542.61	7756.49	6920.9	2032.39			14.9	117.013		14.9	461.5
		2903.51	6341.46	14480	2577.83			15	70.404		15	113.181
		436.591	10939	3163.8	1605.44			15.1	53.551		15.1	249.764
		1189.08	3766.46	6142.51	7138.93			15.2	1.744		15.2	74.792
		1399.86	1842.74	2285.22	3707.89			15.3	16.122		15.3	94.097
		523.036	7160.48	6539.94	2604.99			15.4	207.41		15.4	164.167
		1217.24	4082.66	4737.86	2786.47			15.5	206.366		15.5	13.472
		884.164	6545.12	3066.31	4279.34			15.6	181.923		15.6	108.472
		1853	3721.34	7106	3080.32			15.7	54.366		15.7	74.278
		1659.01	3530.61	15185.4	5200.88			15.8	98.058		15.8	113.292
		3389.23	3516.82	3816.82	1544.4			15.9	54.949		15.9	326.903
		2624.32	2496.65	5770.62	3584.26			16	157.096		16	27.181
		3409.81	11986.2	1547.68	3129.2			16.1	93.366		16.1	174.334
		1169.39	12765.6	1960.92	7224.58			16.2	70.122		16.2	120.347
		563.629	9772.37	8202.41	2124.1			16.3	102.981		16.3	112.528
		876.138	4066.31	2596.79	3070.18			16.4	20.474		16.4	236.347
		2032.8	3942.71	4227.28	2104.95			16.5	39.218		16.5	333.361
		1196.83	4603.97	7838.73	1926.11			16.6	33.141		16.6	280.931
		2329.54	11665.7	11055.5	6756.14			16.7	107.756		16.7	323.431
		1702.08	4344.05	1304.16	8095.25			16.8	84.148		16.8	60.431
		4190.35	7336.28	4352.33	1535.4			16.9	122.705		16.9	373.584
		1851.78	6358.77	1193.15	4068.77			17	8.128		17	15.889
		1933.98	1023.95	1216.24	3972.97			17.1	50.705		17.1	43.972
		1597.09	3741.1	4429.47	5929.02			17.2	77.179		17.2	75.056
		2775.1	10269.5	25295.7	4524.04			17.3	51.449		17.3	140.778
		2819.09	6876.32	6206.71	3861.05			17.4	8.648		17.4	185.75
		1765.93	3368.69	4427.01	5744.74			17.5	4.006		17.5	23.334
		696.708	3698.52	10101.3	3356.96			17.6	99.461		17.6	98.222
		1299.99	9924.31	11126.4	1875.6			17.7	99.314		17.7	89.194
		566.131	10005.1	11419.8	3919.41			17.8	21.506		17.8	37.569
		1605.16	10728.8	2225.01	1348.98			17.9	142.718		17.9	143.75
		1039.84	1581.34	5824.59	4128.25			18	113.885		18	48.361
		1907.74	12330	4291.85	4710.77			18.1	77.295		18.1	65.681
		1332.96	22517.9	2592.79	15903.5			18.2	48.571		18.2	145.167
		459.453	7565.87	13950.4	2991.67			18.3	70.122		18.3	114.194
		1034.48	1174.08	22162.9	832.98			18.4	50.019		18.4	165.153
		1009.15	7887.43	2084.44	4303.06			18.5	139.763		18.5	229.778
		3058.28	27433.9	3413.73	2979.56			18.6	59.417		18.6	134.389
		1677.16	8030.43	2854.4	4264.04			18.7	58.609		18.7	139.959
		492.864	2325.07	36270.9	4071.85			18.8	125.635		18.8	355.514
		2647.05	9382.62	1936.89	4529.64			18.9	23.635		18.9	183.306
		1602.79	7305.79	3768.39	2515.69			19	16.673		19	269.042
		1308.73	1031.74	24075.2	2740.87			19.1	92.385		19.1	111.764
		891.71	4825.15	6212.4	3939.68			19.2	175.679		19.2	108.708
		1833.62	10473.2	6693.62	7876.08			19.3	77.891		19.3	36.459
		2375.43	2262.04	6879.14	2214.43			19.4	14.385		19.4	3.819
		2588.58	26280.4	1107.75	4175.23			19.5	80.949		19.5	252.792
		2476.38	9107.64	75208.9	2414.36			19.6	114.949		19.6	153.069
		1079.46	16029.5	10657	3418.39			19.7	75.455		19.7	101.319
		1766.75	2673.4	14683.9	4674			19.8	59.064		19.8	5.25
		977.842	1088.39	10535.1	5098.44			19.9	122.885		19.9	27.764
		1427.44	11112.3	4591.25	2557.53			20	27.071		20	101.792
		934.679	3669.08	5646.11	10328.7
		3619.56	18760.1	13088.3	8231.16
		2085.5	16342.1	4438.92	9698.89
		1387.08	4050.93	5616.39	2882.48
		1551.45	7082.27	1494.78	6433.84
		748.036	14584.6	2131.06	3931.1
		1571.35	13323.4	1794.17	2650.22
		1534.64	3355.64	2795.38	4045.52
		3278.63	3691.88	6503.69	4501.66
		1289.97	3505.28	23431.3	4321.12
		501.184	2095.86	6635	4157.47
		2731.33	8380.43	74733.1	4216.71
		1938.63	7845.43	13681.3	2250.61
		535.995	3469.55	4985.26	7171.34
		774.54	2697.4	1625.01	7479.67
		1294.82	1764.39	3528.28	1906.36
		573.803	3444.56	1325.17	7918.17
		1177.29	9321.13	7239.33	3774.97
		929.507	7155.62	5057.57	4168.61
		2447.34	2756.26	3182.86	6255.2
		1342.88	7656.08	7497.74	1933.76
		2774.58	5886.69	1979.27	7422.55
		2327.66	7594.57	1040	3893.08
		1123.15	3990.41	15437.4	4610.31
		426.053	3892.64	8305.3	2466.86
		1193.11	11562.2	33042.4	2550.03
		982.188	4980.27	2713.83	4044.05
		1646.9	1800.54	5329.24	3337.87
		1702.93	10224.5	17521.7	7882.26
		1769.22	3215.44	9528	5166.25
		957.828	6265.49	2309.87	3362.37
		2537.81	6429.2	5395.69	4153.59
		1383.47	24160.9	3823.36	2412.99
		817.054	3075.51	27497.1	3284.93
		1604.05	7486.17	4883.63	8285.6
		653.893	34490	3103.44	3858.06
		1187.2	4451.46	1922.46	5171.41
		1127.41	8123.02	12513.3	5215.07
		1079.82	5301.28	6939.26	1226.26
		1826.42	4530.2	4258.43	5661.59
		811.94	17524.2	2963.26	3426.82
		2124.7	4207.03	1471.6	2357.09
		587.883	2233.46	32807.3	3029.64
		1279.69	13397.9	19024	5657.49
		1254.57	13248.4	3819.29	2387.2
		1366.89	18591.7	5726.01	4895.71
		857.092	8247.14	6510.24	4224.65
		499.171	8364.61	8237.43	8845.88
		388.978	9994.63	2055.67	3583.58
		1450.94	3873.15	2955.13	1672.95
		1657.91	7949.44	1412.93	4174.92
		1756.45	2447.53	6559.6	4862.82
		386.68	16807.4	4508.43	4548.31
		1414.71	5374.58	3100.05	3493.28
		772.995	6654.52	11384.4	3008.08
		1803.87	1407.45	4755.16	2932.37
		1891.41	7189.14	10752.6	5298.36
		962.534	4616.54	3416.06	4367.18
		1393.75	3118.81	5692.29	2664.15
		1190.12	21923.9	4091.41	14130.2
		2117.62	7160.58	2509.76	4580.18
		1398.8	7204.73	4434.22	5456.71
		2107.17	4749.51	3148.15	7525.53
		1969.01	18234	4065.85	5544.22
		2072.42	7095.14	22704.2	4307.09
		1690.15	3099.06	5789.18	500.505
		3951.45	2094.52	12161.1	11545.9
		836.841	14237.4	2234.16	3559.12
		1032.58	4204.35	2792.01	12077.6
		788.379	3531.39	2131.47	4557.43
		601.759	1848.63	8365.61	948.19
		1998.97	11707.5	5288.62	13400.9
		4730.27	8942.65	3956.33	1590.63
		1586.31	3445.66	6196.07	2513.45
		1113.59	4271.06	3855.21	3340.34
		936.471	24739.8	21719.3	6710.35
		1704.95	12177.1	3255.5	3283.13
		1706.82	4624.05	5589.61	4382.5
		1608.82	3128.59	1408.94	2566.95
		1320.09	13114.4	13068.5	9677.58
		2994.97	4050.74	4695.25	1298.7
		1257.48	2234.11	2705.22	1955.16
		622.435	2308.33	3817.99	8889.47
		3550.5	7445.15	11857.4	2480.26
		3240.43	5040.54	7251.41	4234.11
		3422.55	4567.61	34434.3	3582.2
		1235.97	9835.11	1800.29	6899.28
		1542.77	7280.24	1341.83	3352.5
		379.068	5445.72	2209.34	5308.56
		1106.4	10220.4	4104.05	7319.34
		1421.17	18232.1	7079.15	1929.44
		2217.36	1836.7	4001.68	3563.82
		1278.72	15322.1	2084.32	2305.76
		589.169	7498.32	8466.67	3255.01
		1505.57	8803.36	8790.57	6284.88
		542.66	3833.69	2140.27	14353.7
		712.877	7195.76	5465.81	2913.18
		2897.72	9408.57	2168.22	3360.39
		1472.43	7819.89	1039.29	6793.62
		986.437	2971.2	10672.9	6767.11
		980.054	2402.76	4372.45	1365.4
		1090.8	12306.4	3474.71	3677.22
		2083.87	6543.38	2762.76	3969.46
		842.02	23571.2	6972.01	7304.62
		3459.79	3180	4630.43	3352.85
		1282.17	2645.51	15218	2604.8
		2015.96	13032	1299.77	2227.14
		2601.24	10538.4	2771.31	4674.69
		1625.24	9907.92	2768.11	2422.22
		3745.37	11426.8	2065.61	3198.79
		4772.65	9299.1	9790.88	3555.42
		854.795	2527.89	9633.13	4466.38
		841.762	4232.62	2489.01	3760.97
		1752.99	1519.43	2455.49	3256.7
		1109.46	17828.2	17883.9	2473.66
		2342.41	15385.6	8501.94	4682.7
		2715.78	9737.04	5739.67	4730.77
		2834.7	5588.07	4222.91	1230.42
		1507.51	2190.83	10785.7	4515.28
		536.903	15112.3	2287.45	1118.36
		2279.95	8462.36	13705.8	1979.52
		5579.34	5175.18	5834.06	3648.62
		2280.29	1839.08	10961.2	7853.2
		2547.04	5656.58	11485.8	7326.6
		1268.75	2589.28	7241.02	3225.8
		1553.56	10778.9	6334.64	4817.84
		978.281	12423.1	5673.16	3725.82
		557.05	6807.88	1539.43	4906.64
		3354.53	10708.6	1638.7	7737.14
		1714.59	11460.7	8830.62	4036.75
		944.982	2291.21	5882.92	2103.22
		783.204	14212.5	2498.81	1932.62
		1450.58	1251.19	7046.64	3066.7
		1491.68	12542.5	2685.65	1666.1
		1124.52	12550.8	7386.95	4385.59
		2724.2	1431.09	6635.09	3976.43
		3075.48	20139.1	16542	5544.82
		2960.67	13467.9	1393.84	5543.84
		821.511	38492	2047.83	3807.32
		1334.82	5697.97	3943.22	3075.36
		1952.78	2515.68	26214	3457.59
		2165.7	10036.8	3630.97	803.904
		2200.55	21584.9	11186.6	3760.53
		2465.41	13602.2	6488.26	5759.49
		2460.6	5395.78	14814.8	9565.99
		949.321	3506.52	3472.44	2677.6
		1800.25	36701.8	2137.74	8237.9
		1106.78	1060.57	2706.22	5821.99
		1561.18	6249.19	18591	2642.99
		1448.85	4359.01	18303.3	5494.04
		2213.93	24939	9207.94	3317.28
		865.53	5287.91	14539.1	2996.49
		2485.81	4807.73	6538.62	5090.27
		853.678	10610.4	28926.5	4661.41
		671.855	14303.5	15344.2	3868.33
		1792.36	4844.99	4348.19	3499.22
		381.933	1994.61	19933.1	5224.88
		515.421	11319.8	1351.6	3291.93
		535.794	2192.96	1240.68	3788.47
		1379.13	6496.44	8953.94	4189.27
		1569.28	1434.62	2767.52	7961.31
		892.215	14663.2	6060.79	3736.4
		1371.11	6576.21	9868.63	2832.35
		2169.05	10342	7773.6	3424.53
		497.354	5243.97	3210.55	1468.05
		527.368	3373.15	9112.92	3413.8
		4049.71	7706.48	1933.36	12460.2
		1206.32	2459.82	3348.47	4010.85
		547.271	8841.18	26186.4	2130.35
		1608.6	5630.13	10099.4	1414.36
		1577.46	50482.5	5139.05	5448.59
		1539.67	17799.8	9921.6	3943.06
		1412.43	4694.28	8363.6	3356.58
		3733.23	2828.08	5403.26	1761.12
		2017.91	7220.08	2105.27	2835.51
		1634.73	24245.3	1521.04	3760.84
		2371.84	20773.5	3644.49	5493.36
		1357.83	8067.29	10406.8	4737.58
		1013.39	11453.9	6600.46	3409.17
		1059.2	18483.5	1952.73	3623.28
		1164.53	20343.6	2520.59	4124.79
		2281.32	4249.49	13705	3178.03
		1568.17	4851.5	21676.9	6391.45
		2591.15	2473.95	28256.4	4852.88
		716.176	31795.8	8179.41	1871.37
		1945.27	23464.8	38125.3	4177.8
		2319.01	14292.8	2944.16	4107.76
		1104.19	5510.6	7714.28	2391.34
		1685.68	1381.86	2559.19	1994.09
		3412.6	18743	7999.99	4701.23
		598.062	3075.96	10962.4	2777.43
		2358.74	3019.34	7295.13	4312.1
		1038.89	4162.68	3906.24	8488.57
		1472.07	5096.94	48899	3241.88
		896.077	28240.9	940.57	4262.22
		903.177	4180.59	16245.7	4844.64
		2112.72	14111.6	14052.7	5704.74
		1348.19	4709.71	7953.05	3879.57
		1580.11	6569.45	2907.54	1979.56
		1610.89	5732.12	7589.9	4359.85
		1814.12	6534.66	1630.69	1601
		1929.72	11384	3962.1	4461.14
		2320.63	3518.82	4635.45	3882.06
		1056.63	6897.09	13715.6	3737.81
		2014.69	1262.07	4087.44	5492.04
		1382.06	4463.14	4433.16	6791.62
		795.526	3973.72	15158.1	2514.4
		1225.11	3753.87	4671.17	2428.61
		2229.84	1580.36	26932.4	4654.57
		5126.01	9417.85	1865.53	12044.1
		4684.83	4179.62	1471.84	3512.83
		932.63	2601.3	23571.2	3428.57
		1279.37	6099.04	5828.88	2249.46
		1913.85	3516.86	781.597	3788.66
		706.841	3470.73	7418.36	1468.31
		2291.45	3956.01	2496.51	3003.24
		1103.14	5274.82	13890.2	4014.25
		935.977	5695.82	2882.92	3904.21
		1321.75	6649.91	9942.93	3237.88
		691.135	4156.67	4255.65	3983.87
		746.344	8521.3	2733.92	2536.21
		2484.1	10901	2345.75	4503.51
		1709.79	3903.51	5426.49	4417.85
		855.925	2113.19	2785.67	36091
		2632.12	28180.4	8499.06	3663.28
		5457.9	8651.43	2701.43	3566.41
		1239.61	4696.31	15676	4331.19
		1568.93	1482.46	6659.83	7296.18
		1915.52	1642.55	5214.05	3586.34
		1616.22	6049.51	2474.73	2825.34
		666.884	3480.63	759.525	5661.24
		2377.12	1859.97	3252.24	5567.33
		2191.89	8535.1	1213.99	3806.82
		447.93	13040.6	7262.37	4453.48
		1993.32	8388.7	2576.15	3274.03
		2223.43	3631.73	2470.48	2689.84
		1700.94	10758.4	3013.96	1076.55
		972.909	3216.7	1328.15	599.222
		1921.54	19872.8	3650.24	4277.83
		1313.25	5170.16	8328.95	3650.42
		2517.07	3871.48	6646.52	3353.05
		1071.96	13843.7	5288.53	1849.74
		1418.06	2409.79	1557.13	7915.75
		534.04	11466.2	7686.7	5461.24
		1154.51	15949.6	2780.33	3412.78
		779.362	11502.5	1323.32	1661.82
		2604.89	4449.86	14319.3	4222
		1126.9	11461.4	5961.51	2458.85
		738.095	5465.57	6551.73	3096.41
		1524.77	2247.94	1878.14	3161.1
		2567.48	4590.57	7137.34	6670.24
		2554.56	12413.9	2306.36	3779.82
		1656.6	4836.24	4217.96	4102.25
		2707.49	2844.67	20907.3	3988.33
		1658.87	3002.39	26721.3	14296
		2934.98	5115.57	4530.78	4662.55
		761.403	4173.57	5564.15	756.174
		2353.67	1711.42	3598.26	2528.82
		2126.11	16623.9	2433.28	6013.8
		1317.24	2438.59	2980.2	5314.74
		1825.74	7583.99	4471.45	4217.98
		3985.82	3773.88	18690.8	4570.35
		778.385	3262.67	4022.81	3207.4
		5091.86	50562.5	4960.9	1988.49
		806.473	7189.93	4559.97	4646.04
		1930.06	7780.25	2195.04	3435.39
		1149.37	4997.11	2464.89	2908.43
		1479.55	12063.6	5645.7	4825.73
		1106.86	4363.06	2560.93	3802.64
		772.496	26090.6	5762.21	2425.47
		3660.23	1975.69	6613.22	1115.94
		862.39	2579.36	17601.7	3463.47
		678.001	22997.5	1122.8	7057.23
		3863.62	6521.75	16613.5	3810.66
		1153.31	21580	3783.6	3165.79
		1652.67	1874.9	913.261	7603.76
		993.185	5312.46	3219.46	3068.96
		1844.94	23677.5	1581.19	3004
		860.44	7360.47	852.285	4425.76
		509.128	2867.27	1428.77	9569.99
		893.222	4884.31	1815.48	3441.88
		4928.02	1735.29	10601.1	5608.9
		1435.56	2071.6	8861.04	3362.2
		4443.68	8574.1	3500.42	1022.73
		2174.4	2360.13	1896.3	1413.08
		920.035	10074.8	21954.1	7069.69
		1237.27	31150.4	9202.67	4414.36
		1470.39	32049.5	2503.96	4544.5
		1799.86	15955.2	4986.64	3649.19
		2036.92	18572.2	21320.2	3737.04
		1648.74	1791.2	16137.6	5074.53
		647.27	5521.58	4239.97	4442.52
		2115.36	4292.51	17307	3074.45
		3806.3	3174.79	8222.7	5488.22
		3471.41	2716.6	1140.52	2072.43
		923.983	3952.19	19988.1	3598.86
		1326.85	3356.3	2882.24	4023.19
		1015.33	4335.11	11801.6	3623.17
		1823.86	4507.54	18657.4	7033.69
		1438.82	3245.47	2200.76	4165.15
		4035.15	2724.47	17593.7	6810.84
		4386.46	1794.73	1290.02	4109.69
		1877.72	5653.57	11383.8	3586.37
		1143.16	5034.68	2183.49	2870.54
		2979.85	6589.83	12373.7	2798.98
		4987.26	17458	11032	4395.86
		1243.81	9698.41	8722.2	5415.62
		887.92	5572.46	11395.9	4682.45
		1763.86	3113.07	27450.3	10166.2
		1520.03	1852.67	5581.48	2634.43
		852.787	694.636	754.788	4111.24
		851.562	3419.27	2663.97	5357.73
		1647.49	2434.4	22938.4	862.363
		2157.52	3670.37	2036.16	3748.5
		630.297	5379.5	4024.13	4560.33
		1655.95	3034.97	4633.22	4309.18
		1765.64	7778.03	21116.3	3388.19
		952.861	13450.3	6576.85	8991.61
		2020.28	9740.29	796.604	3658.72
		2842.09	2339.52	12876.8	13454.2
		758.214	6818.69	1876.51	4522.69
		3340.5	6076.92	5840.43	4441.18
		1624.61	7147.65	6030.48	2159
		1694.97	3570.25	2563.16	9341.98
		931.988	2258.98	10182.1	1737.33
		774.766	4751.31	11034.9	1501.87
		1072.58	22359.5	2461.58	7062.45
		3939.73	541.727	9905.28	4629.73
		1060.14	12269.6	3479.51	5072.14
		622.736	6233.18	3444.65	4951.53
		2124.91	5423.97	11591.7	2595.34
		1475.3	2379.73	2442.93	3864.03
		1771.27	3787.75	15220.6	1955.58
		4509.09	9184.82	2958.79	2233.29
		2676.43	4447.03	4668.12	3082.47
		907.252	13347.1	7514.01	1789.97
		4603.25	2935.97	4700.28	2684.37
		2788.68	4065.58	4694.94	5218.37
		2992.44	14331.2	12039.6	5146.29
		2106.86	5310.02	1465.02	6912.64
		432.91	9195.73	14511.8	6632.04
		969.624	5760.07	3028.37	4758.01
		1235.82	3888.33	9802.99	2385.24
		3240.77	1923.5	8033.87	2200.16
		1025.61	3625.73	3057.59	4968.03
		2085.85	3718.32	5183.6	3608.19
		2142.9	5671.78	7511.09	4066.33
		3402.56	4055.16	4204.9	4756.36
		2276.27	4803.48	1675.43	1049.72
		1677.88	2655.49	9678.24	3533.62
		1902.63	5355.34	1095.09	5731.51
		1037.14	9954.79	8459.62	4147.54
		2991.11	1525.58	1063.79	19077.9
		566.105	2402.51	2241.43	3289.08
		591.76	5541.08	9201.91	1760.84
		1112.5	12819.2	10937.5	9578.01
		1426.53	3233.38	3232.52	3560.91
		1500.76	2308.12	7791.6	2987.22
		727.132	48967.6	27309.1	4261.22
		2557.25	2587.23	10258.2	3506.76
		2126.22	12101.8	3900.25	3447.09
		2151.41	7020.17	4336.17	3995.58
		921.259	5892.55	1794.4	4824.06
		1385.51	2472.57	31551.7	1799.77
		824.204	26348.7	5712.85	5743.23
		2192.27	2469.14	4660.47	1730.2
		1187.62	10525.4	4016.41	5439.1
		3474.73	2918.06	2380.4	4377.89
		634.572	5718.65	13389.5	2648.32
		1417.48	2207.14	38766.9	2136.5
		1692.69	5373.35	5147.99	5987.52
		4014.6	5451.62	1417.59	5521.93
		799.929	1571.08	17476.5	2109.31
		533.233	30400	9865.37	846.391
		4375.76	10403.2	20826.1	2673.11
		1996.86	4242.36	14044.6	4278.63
		582.977	3291.93	2558.28	4634.63
		2405.82	2040.93	7051.05	4485.67
		2007.86	4815.88	5652.38	3869.4
		2907.76	2906.26	3905.52	4061.46
		3614.48	1766.94	2089.12	2025.51
		1875.27	3923.45	4621.79	4005.06
		5887.84	1174.76	2841.18	712.912
		1010.09	1632.12	2671.23	4385.67
		400.628	11861.4	19961.6	2558.91
		869.579	20917.3	12182.9	10065.5
		2368.05	2552.05	3080.86	2655.22
		1091.99	3668.69	2188.33	4072.75
		3267.03	5225.56	2520.92	2483.66
		510.806	4101.68	10948.1	4357.11
		454.74	941.462	10272.3	2051.65
		3343.29	4184.22	3608.97	3309.34
		4317.06	11409.8	6207.51	2270.44
		4070.23	4953.45	2895.66	2939.62
		862.099	1692.61	14864.3	13656.9
		1533.99	2981.95	4034.89	4676.56
		1624.8	11629.2	17627.2	5231.26
		1757.69	3612.56	8082.51	3371.96
		515.707	3612.59	3064.7	2564.58
		710.066	5204.28	11687.3	4908.1
		1960.3	9510.53	6585.22	3235.99
		2448.9	10872.2	30128.6	4492.61
		2231.79	5787.77	6795.91	2236.42
		1494.58	7464.24	2686.06	4462.28
		899.349	4603.25	1758.65	3643.4
		7024.07	7117.61	4433.38	5953.48
		2295.9	3011.96	2401.93	3293.15
		2231.12	7928.09	4777.49	3097.92
		951.857	13286.5	13584.9	4400.35
		3639.64	1661.38	49149.8	718.544
		2435.79	10304.3	4903.75	3355.32
		3104.41	2406.77	29432.7	3399.53
		1492.58	5085.56	4356.93	3562.42
		3079.84	4618.56	6193.16	4095.81
		860.043	8789.53	14170.1	9946.04
		1726.8	5654.13	6331.92	3604.87
		536.651	4746.69	2352.97	4180.51
		1881.27	14664.2	9558.62	2223.86
		1859.59	3053.19	4114.74	5734.78
		4015.08	10198	7079.84	8240.46
		3171.45	4144.65	11384.5	4501.85
		1061.62	9921.28	6698.07	4493.73
		1436.94	2914.82	1616.24	3369.94
		1696.68	5147.92	2678.51	6791.76
		1559.72	10023.3	3291.62	14321.9
		1131.98	27872	2865.14	3135.65
		4313.92	3562.37	19259.5	4040.64
		1244.21	8248.15	23021.5	2198.89
		3471.28	12673.3	5493.02	2056.72
		2361.17	24266.8	3254.85	6915.1
		1303.88	3870.48	73464.8	2591.07
		1603.16	5259.93	1212.75	2415.62
		3130.17	3855.01	11380.3	3227.74
		2656.5	14679.9	7627.35	6048.77
		4218.69	6675.2	6445.82	715.797
		2124.86	2053.3	3287.6	10816.2
		2891.39	4908.58	5573.85	7930.69
		426.796	17822.9	40195.5	5555.56
		1069.81	4282.88	9561.99	533.883
		1872.58	6189.3	1123.81	3137.94
		800.445	2209.25	34401	2266.65
		1012.09	7390.25	2425.09	7742.32
		2860.99	18380.3	3464.71	2819.59
		2810.52	2556.86	11689	5268.65
		2406.39	3592.66	12010.4	3838.63
		2091.2	3273.93	5235.42	5161.36
		2623.79	2339.9	6183.02	2022.12
		1973.94	4073.51	3632.51	5709.96
		1640.6	4468.95	4144.77	2053.81
		1011.45	3136.26	12931.4	2296.31
		3180.89	9897.48	2031.83	3411.3
		1437.69	4286.55	2223.61	5734.84
		2979.61	2966.32	4055.54	4743.08
		2801.86	1187.5	10647.4	2015.3
		1890.74	22721.2	14309.4	3853.93
		1267.61	10995.9	1033.02	6619.95
		2356.52	12810.4	15812.4	3044.99
		1280.24	3415.69	7070.29	3410.79
		4046.8	11306.2	1635.89	10545.7
		1219.22	6446.11	1256.09	2950.7
		2846.06	5909.06	10711.3	10949
		1113.94	9583.73	14349.5	7547.97
		1068.02	1588.07	8996.5	3413.14
		2682.41	11402.4	6215.95	5683.59
		604.392	14949.7	3550.05	3843.16
		4016.86	3773.72	7002.01	1707.52
		2991.52	4028.54	6545.55	3324.32
		561.309	8475.08	7832.72	2921.78
		1570.43	3811.39	25632.7	6128.77
		1566.48	6667.89	1389.13	4148.18
		1078.45	18132.7	3959.8	2063.5
		1176.62	2513.52	1997.48	8543.94
		3460.53	12834.4	2959.95	2058.77
		1307.6	14093.8	7558.31	2524.64
		1543.84	9153.71	4357.59	10446.6
		883.945	2551.09	5540.44	6516.22
		1665.34	3905.2	4230.16	3668.35
		1478.33	30210.8	16787.7	2564.54
		1748.46	2076.81	842.316	9473.36
		2218.79	3229.29	2394.82	14256.8
		1499.77	16348.2	3415.59	3415.37
		3185.38	11617	13564.9	5741.72
		1812.72	3540.72	5413.98	3032.65
		1012.43	7096.47	8820.54	2305.82
		850.116	17352.8	9705.95	3877.1
		1023.43	6202.22	1256.68	3940.87
		1198.11	2811.52	11124.1	4063.25
		1532.98	5930.78	4157.31	1464.39
		4752.33	17539	7229.09	1982.51
		1917.84	2677.21	5268.96	3997.35
		2527.91	17355.1	2629.88	5813.29
		2389.22	2820.61	1840.96	4476.49
		2800.1	14022.5	3123	2091.56
		692.554	4583.53	7378.02	1975.66
		1138.32	3659.8	9496.25	4651.02
		3024.35	3136.81	1143.25	4177.08
		3122.41	15157.1	10207.1	2207
		2925.14	16194.2	1192.99	6599.88
		2148.99	1669.56	4314.07	5857.22
		1331.16	12192.2	7384.11	4965.09
		1559.94	8827.83	10485.7	2495.78
		677.778	5992.4	9557.3	10196.4
		2319.45	2852.78	2877.54	4078.76
		1931.73	8435.11	6044.77	2226.2
		835.329	8048.04	17553.4	9061.28
		2074.02	2440.21	3859.62	2735.56
		2494.15	2015.44	3500.89	4553.82
		3453.89	10511.5	6870.92	5771.58
		2428.86	10886.1	1472.06	7139.27
		928.423	2612.97	9647.59	664.573
		2187.96	4012.71	6441.05	3867.61
		529.011	9127.42	5445.91	3674.23
		1191.97	22779.2	9207.99	5014.94
		3725.28	22723.8	3599.07	4422.07
		884.924	14894.6	24478.7	3480.04
		1123.26	2658.57	1463.03	7967.3
		5513.34	3537.76	1248.36	5362.78
		1558.38	16625	12521.2	3468.98
		2066.84	5850.19	2055.49	5865.56
		1362.67	1702.62	1242.68	3186.28
		1611.61	3481.22	803.885	6090.15
		3884.42	8097.68	2706.13	6352.8
		3413.72	2790.91	1524.27	954.605
		2051.24	9182.33	8222.89	4511.79
		473.813	10006.7	2443.5	2155.57
		1289.59	16098.9	12748.1	8724.93
		2016.24	4256.65	1879.34	7207.22
		4528.44	5474.91	24350.6	2036.61
		869.055	2874.27	2708.13	4149.68
		3384.72	6930.63	2414.89	1551.54
		1288.18	9482.15	1227.6	2776.78
		885.854	16346	3034.09	4581.74
		1714.26	2950.29	6400.72	5846.05
		2278.51	42668.7	12127.2	3607.66
		778.969	3246.09	8915.46	1619.47
		4504.1	17095	3274.64	14804.4
		1846.01	2920.32	5744.83	2495.97
		1002.26	7774.14	26612	4791.59
		458.837	4713.09	62386.8	3757.61
		2064.93	44998.7	11756.4	1817.36
		3256.58	1759.26	5878.36	2505.5
		909.295	5860.76	14097	7596.09
		1037.02	3474.45	5010.79	4072.82
		1323.39	5324.92	7624.02	4395.78
		2518.16	5675.99	4673.25	2364.36
		1601.14	10461.7	4108.39	3692.83
		1688.89	11150.6	2669.5	5238.97
		672.643	4356.34	11109.5	3881.33
		4843.79	2157.52	7562.44	4285.22
		1211.83	5332.55	3591.05	3867.97
		2488.19	7810.8	19012.2	2131.28
		2617.24	20550.2	2257.04	3877.49
		1328.09	776.054	11931.4	4556.47
		1692.48	8894.26	19385.8	9678
		536.601	1598.04	6294.37	5117.63
		1891.9	695.667	4830.64	4592.88
		2293.69	17555.7	10070.9	5480.92
		841.202	2928.47	10269.4	8871.06
		1654.19	5515.96	34128	5171.53
		1683.08	8240.83	1445.73	2174.84
		2135.16	11715.1	9846.33	3631.93
		846.369	4798.47	11984.5	3166.39
		2794.5	4077.79	4852.81	7797.68
		2722.76	14526.5	1428.46	3561.72
		2202.37	4099.66	832.229	1778.88
		2719.04	4496.31	5776.65	10200.3
		1802.62	2889.63	2958.65	2055.23
		1962.19	12209.2	26123.8	3154.6
		5151.6	22709.9	2231.39	3616.74
		2509.13	5712.39	9679.1	5291.78
		1101.14	3464.32	1328	6359.79
		598.885	4471.36	2685.64	4829.04
		841.139	3811.09	3864.01	2829.2
		2150.66	5594.06	1790.86	5159.58
		4091.71	23915.2	4758.55	10199.1
		3262.05	8291.41	12981.2	4276.71
		2164.37	772.772	1918.57	3411.88
		2858.16	3044.97	10787.7	6298.24
		5435.91	21996.6	7006.29	7462.72
		2655.87	7102.81	26264.9	5996.26
		2467.32	3336.96	2992.42	7187.34
		1294.06	3924.79	10654	3440.65
		3832.68	10238.6	4351.58	2956.61
		995.301	14579.1	13649.7	5001.64
		1861.56	5323.29	21161.6	14908.2
		1215.53	5435.62	6384.24	580.228
		2698.83	2540.09	1184.93	4311.56
		715.14	10896	67521.2	4613.46
		1256.79	6390.49	17541.5	9023.19
		1417.24	3130.46	7287.56	2147.35
		2577.38	2530.62	5583.67	4432.76
		682.361	2381.27	24561.4	3454.29
		2659.9	4154.12	25101	3789.05
		1110.48	8434.37	10816.2	3920.4
		2446.1	4147.17	4950.9	7797.56
		826.288	17724.3	7031.26	6427.16
		1138.68	6604.08	6225.45	4128.61
		485.661	4054.28	8385.85	5438.97
		1812.63	1707.12	4356.27	4398.63
		2780.63	9117.65	7459.21	14973.5
		703.655	11155	20073.7	1800.76
		3340.92	4927.93	5617.5	2105.73
		1475.3	4471.37	4202.12	4187.47
		3930.91	8645.76	34230.5	10383.1
		1484.3	2056.22	4363.95	3568.55
		1983.99	1718.26	3528.48	1585.2
		497.432	3689.19	4862.36	4196.92
		1081.88	16158.4	19718	3567.57
		3590.52	11801.9	1171.76	2092.66
		1670.65	3787.68	6537.75	2427.84
		1153.81	2176.68	1071.6	4367.37
		463.952	14190	3602.24	1935.59
		3040.77	6656.89	4377.03	3639.52
		2642.19	6603.11	5470.83	3217.86
		1647.2	1095.62	10319.5	1626.93
		2670.3	2118.94	11734.8	3365.36
		1572.21	60864.7	3889.72	7540.43
		730.858	11341	2896.18	5140.4
		1857.76	3039.89	5194.43	3312.79
		1872.47	12124.9	4810.77	2346.82
		1037.38	18862.5	5003.55	3484.88
		1578.83	17538.3	14636.4	3780.66
		3694.96	10787.3	5762.24	2456.61
		678.138	5213.3	416.46	3477.97
		3567.78	11100.9	7696.86	4774.44
		2565.18	6533.34	7779.34	2888.56
		565.538	6159.76	17153.9	4685.56
		1029.4	21538.1	5050.43	996.747
		870.579	4484.09	9891.95	4638.78
		1350.13	7346.62	2101.44	4120.63
		1239.89	5815.42	14219.9	10525.7
		4049.5	6411.69	27859.6	4379.35
		3226.13	10216.4	5850.27	7262.43
		1050.83	508.324	25042.8	4471.07
		2080.72	6919.03	5341.38	3851.98
		4337.45	5957.95	2829.89	4210.42
		568.965	9688.88	6809.01	4300.27
		694.099	4478.94	11614.6	5687.34
		1991.67	15489.2	5102.55	2992.83
		2227.55	9373.32	5849.83	2625.03
		2624.12	13477.4	20521.2	2745.99
		1040.93	594.174	20787.3	1633.67
		1215.4	11192.3	1431.3	4227.28
		1136.78	3757.65	8676.09	10649.3
		2172.8	2230.33	1097.61	4929.14
		1603.04	641.514	8350.64	2972.11
		436.856	8501.81	4002.19	4220.61
		522.206	7126.14	5330.75	2969.17
		802.809	4859.44	6141.49	4604.36
		563.956	1010.7	1848.76	3032.28
		622.944	2310.66	10228.5	3015.97
		1080.41	12154.4	10216.5	4546.45
		3149.32	895.151	15525.5	3844.75
		2262.12	6834.98	16658.4	13178.7
		1855.8	18890.4	22751.4	3150.18
		2436.86	799.08	6559.19	6822.69
		563.874	2375.82	1474.65	2028.1
		1013.94	1228.34	1859.9	3165.6
		1325.85	8111.23	7507.1	3203.38
		3463	11178.7	44850.2	4074.94
		1033.02	6497.51	3843.3	2966.28
		1484.02	49872.9	13726.7	3468.8
		2406.13	4880.26	17250.5	3355.82
		1802.72	968.2	3372.42	5504.59
		1690.83	8487.43	3057.81	4811.32
		638.081	1987.23	3519.95	2908.14
		1373.38	24787.9	1889.75	4506.1
		1930	8798.17	17148.9	3607.71
		3057.04	9279.74	23890.2	6538.9
		1348.25	6098.41	7900.06	3096.56
		562.976	2504.25	2519.55	4654.73
		3773.29	7946.03	4164.77	2243.82
		1707.22	6924.46	18021.7	4414.61
		2354.79	4930.1	50637.4	6497.48
		609.76	15060.5	5189.89	1943.19
		1958.18	1705.17	8902.47	3400.44
		1914.58	11417.1	2653.91	4022.73
		4399.89	1195	5079.82	4293.06
		1303.05	901.35	13777.9	1790.17
		1458.48	1816.74	1985.6	5893.01
		2633.42	4401.69	9281.08	3005.01
		1138.74	30123.4	5045.8	3076.11
		288.369	6312.85	3968.71	8725.76
		813.142	2927.7	2499.84	1021.83
		919.435	4122.76	10144.1	7252.21
		3100.06	3746.74	4862.86	1346.03
		950.687	3795.29	3230.74	4851.78
		2003.12	9932.97	2388.39	3390.23
		1591.1	7222.45	2491.03	3125.67
		1412.82	5471.79	1439.31	7466.58
		558.842	14240.3	393.916	3033.98
		839.449	17133	7592.95	2981.07
		989.585	3528.72	1150.15	4731.6
		2495.79	13092.2	2079.08	2708.23
		2143.39	5679.76	2584.86	7327.69
		1755.28	2314.4	1473.36	3218.72
		756.742	799.465	9932.86	4254.9
		582.542	20385.4	6647.33	2693.14
		694.404	2081.09	10196.6	2936.29
		1885.52	2012.48	1106.2	2592.95
		4016.36	7042.97	3260.21	8801.99
		1694.23	11431.4	7924.97	4029.27
		1192.21	5020.49	7702.69	10065.4
		1957.55	5421.4	1527.09	8431.61
		1025.8	1334.56	2217.13	5102.78
		1548.5	4127.65	7715.6	2819.89
		2750.18	7834.82	4117.94	5372.3
		2932.95	6910.21	4675.49	6684.13
		1959.56	4537.43	8767.64	2410.42
		1782.37	6173.11	3958.87	3790.31
		1375.81	10236.9	7725.38	4015.32
		1812.82	32957.5	8268.7	4196.99
		2578.47	3083.31	2566.86	3564.17
		2024.02	16269.3	3895.31	2146.02
		4790.27	2910.3	2781.57	4543.26
		2425.21	2116.96	2238.11	3791.26
		915.572	8154.65	7484.07	1949.21
		2463.68	2914.59	11537.5	3320.75
		3337.73	10822.9	6728.61	4289.26
		1347.81	2534.26	16869	3031.65
		3153.22	3577.47	6296.01	7563.93
		3274.45	1013.65	2299.11	4477.5
		1038.75	1587.39	12540	3221.8
		2406.7	3163.6	2548.72	2527.07
		1715.34	3221.63	13281.1	1891.18
		1791.42	4933.61	5732.23	2592.21
		898.107	20781.8	1428.54	7033.7
		1863.92	12711.5	1944.07	5387.97
		1908.26	10971.2	5370.69	4291.55
		800.819	1399.27	2101.24	3809.83
		1288.99	1353.75	9457.93	557.994
		1607.94	10666.2	4011.83	4471.55
		3061.43	5249.58	2876.06	2064.75
		2147.9	10213.9	13339.1	5141.9
		2090.93	5220.01	618.58	1763.57
		1345.66	12072.2	3914.44	2690.54
		1386.09	2186.37	2051.42	5280.96
		1008.03	16498.2	2471.26	2506.23
		4553.85	3249.45	2858.79	4940.48
		1718.42	5938.66	3072.66	4574.31
		974.633	4087.13	2999.76	1973.93
		3407.3	3907.91	1982.75	3478.73
		2328.48	1547.33	2216.38	3302.99
		1137.57	5781.18	1243.11	3614.79
		963.301	8424.48	7275.41	787.323
		1965.26	7799.37	4206.76	1940.06
		2273.17	3033.53	7911.6	3591.74
		945.585	886.996	3931.99	4290.94
		1947.12	3977.26	11862.4	5447.35
		2398.88	11964	9279.02	2664.81
		2297.7	9684.11	1319.46	1175.6
		561.506	7231.69	921.061	1879.33
		1539.14	6151.66	1987.24	2845.9
		4150.64	7724.76	6187.85	5126.78
		4262.8	3672.92	1185.19	5140.03
		3163.12	2610.6	4369.82	3819.66
		3044.14	7112.82	3482	3106.02
		4979.45	10174.4	6115.35	7552.21
		734.258	7503.1	5948.88	1367.93
		3208.44	7131.09	30703.1	5505.2
		3567.25	2514.24	3456.39	2999.61
		2658.14	3539.28	1198.53	2642.7
		1608.03	34454.9	933.497	4454.61
		3367.68	11329.1	3914.95	10888.2
		1275.19	1224.04	15598.7	5815.42
		1400.5	3459.15	15401.8	4593.75
		4629.73	4096	9847.66	6535.84
		1142.55	10963	2568.66	3713.54
		2140.05	1318.12	6454.86	8463.11
		546.933	10747.7	7559.68	2150.57
		3266.66	2070.28	1245.32	2366.44
		1956.58	1322.63	2900.45	2409.53
		1546.41	11328.3	1847.2	3436.57
		2463.57	3171.51	6672.29	3899.19
		3566.19	22441.5	11562.9	2647.89
		1456.56	23208.7	6489.12	4453.24
		1148.73	2329.86	2740.61	62883.2
		1362.45	4666.22	17904.5	5926.61
		1803.83	2255.78	3453.62	2088.04
		2393.89	5339.87	14275.5	2983.39
		3155.52	11212.3	4339.29	6725.04
		905.32	2202.24	5843.85	3160.25
		3948.47	2227.07	9727.77	8865.59
		2295.73	1549.57	1141.83	5933.62
		1021.3	5035.95	7342.27	4119.55
		5102.86	8447.26	2677.7	3389.77
		3209.34	6281.66	5823.2	2003.17
		4146.01	3126.02	9869.08	2443.79
		1110.98	44858	22094.2	2588.86
		683.397	11796.9	18909.4	1865.13
		1837.72	5360.58	2121.24	12599.2
		1170.42	4230.61	5248.97	3466.12
		1003.94	3640.2	3237.32	21700
		1282.1	2545.33	1177.04	4000.89
		1009.83	8058.72	3251.88	3829.3
		1392.38	1604.33	3323.54	2438.99
		2237.45	6617.51	664.806	3093.34
		1823.86	1970.33	1877.44	3930.82
		1056.98	2406.11	6922.37	7966.44
		785.609	17235.6	28925.9	2008.25
		4555.02	7676.46	12041.3	3744.61
		2836.53	3477.97	12837.2	3866.03
		2886.13	6662.52	24565.2	2508.51
		1501.23	3069.71	2581.81	2414.12
		1790.66	2131.41	2629.7	4003.35
		783.005	6169.57	3151.21	14749.9
		3612.89	7374.05	3386.59	11011.9
		571.99	5480.43	1459.82	3098.78
		2986.98	10547	7139.98	11965.5
		5044.05	3901.3	10307.6	1728.51
		1944.25	4617.23	4032.7	3034.41
		1065.67	2664.86	4131.72	3812.85
		850.396	3977.7	14933.7	14054
		3711.29	2008.26	3869.76	4583.22
		1408.65	4639.38	3162.51	2489.58
		528.548	2593.62	9637.36	3692.19
		2574.41	22352.3	17664.1	2647.7
		888.833	5128.5	3001.17	5806.66
		478.664	2315.28	3104.54	2963.66
		2261.94	7331.11	4326.8	3068.18
		694.405	9031.44	1245.18	4610.23
		1091.94	10578.2	7101.54	23509
		2312.12	7607.57	10153.5	770.384
		3191.92	2387.66	2913.78	3600.02
		2247.79	1079.17	11335.2	4334.55
		805.667	4533.77	1080.27	4275.01
		2586.46	8098.55	18832.6	3311.87
		1726.81	2968	3999.78	4571.93
		1889.95	6624.32	8229.22	4354.79
		1276.47	3171.49	12078.5	2100.31
		1796.51	7054.67	9393.21	4427.05
		1276.98	9337.99	19051.7	4708.02
		957.518	2583.84	4293.86	4084.22
		1468.15	3322.34	2572.95	4035.14
		570.327	4026.95	3926.75	6413.4
		1926.01	10997.1	4296.76	4394.87
		1862.88	5497.08	4384.62	4407.48
		981.785	3780.98	5840.21	2416.74
		996.329	10616.8	2300	6082.43
		2313.1	7199.32	981.956	3223.63
		2038.61	2945.36	3833.5	1875.78
		416.348	17475.9	8792.71	5246.21
		756.943	7181.31	9741.38	1033.9
		2097.65	24407.3	16827.2	2013.33
		1954.26	2823.57	6900.58	9437.89
		1633.39	6681.82	13285.7	3713.11
		1550.93	2953.93	7010.85	3287.19
		2505.52	3987.02	17191.8	3939.04
		1280.28	1928.09	3588.22	5687.06
		1393.24	3154.81	17010.2	1761.42
		1077.83	7594.22	3909.89	4089.25
		626.379	2123.41	6328.83	4706.86
		2873.63	17029.9	2468.35	3161.29
		846.831	615.61	2823.83	1560.25
		682.47	11202.6	1718.07	5106.46
		1320.96	5636.54	9265.23	4777.42
		1724.81	6617.86	7838.64	7631.49
		986.376	5425.29	3528.99	1832.98
		1491.3	6228.73	13857	4312.45
		1192.13	9903.14	6721.92	4459.59
		1124.65	5076.34	5589.21	3104.61
		2440.28	7626.57	13402.2	4196
		993.082	3427.66	1292.58	4091.18
		2086.35	3946.79	9088.44	3171.08
		1688.24	7177.42	2222.84	1930.51
		820.289	2211.8	4115.92	5265.47
		1088.46	3508.17	3200.32	2780.57
		1042.54	71077.9	5507.8	3711.44
		537.754	13695.4	2395.93	3442.91
		740.335	14904.6	13257	5004.27
		1122.3	4742.41	34434.4	6685.47
		2155.49	5974.28	8181.67	3282.99
		1390.1	16730.8	1463.26	5186.14
		1357.27	6099.28	2174.91	4456.63
		1276.51	2972.53	12990.4	3109.17
		1548.86	6853.67	7373.3	14452
		2667.46	1544.8	2195.1	2092.09
		2857.17	13833.2	6657.49	7926.87
		2342.02	18651.2	934.696	4702.36
		3313.83	2234.18	6503.95	1796.81
		601.19	8253.91	4035.07	3576.9
		2302.9	2294.78	16668.4	4435.1
		1854.99	9869.58	2571.33	3428.8
		1026.82	8311.9	4337.37	2440.06
		2704.91	8151.85	1785.35	4103.19
		1217.96	6999.55	5296.12	3887.94
		2538.86	34541.7	2098.98	5020.14
		877.895	3150.53	13449.1	4791.97
		1050.93	2246.59	8218.49	4110.9
		848.096	3524.76	2857.45	3958
		2452.94	2728.21	1563.96	3549.57
		759.257	3609.34	4736.07	14693.2
		1726.63	9908.89	3190.02	4330.52
		1849.28	3823.61	5949.65	4165.35
		763.791	3124.92	35855.4	2347.5
		1333.13	2397.66	19415.5	4925.3
		466.675	6036.04	5276.18	3587.09
		1169.65	2639.73	3656.53	2228.46
		1952.94	21731.7	1684.96	5729.66
		992.379	3905.34	10725.1	4295.67
		812.035	1146.06	6888.79	2765.4
		1184.94	15057.5	2764.99	10699.1
		1781.57	12319.3	8944.83	5319.1
		1870.5	1892.03	24688	5411.16
		2001.55	15193.8	4331.06	6673.36
		908.776	2109.43	3696.09	2330.86
		1144.41	15568.1	9094.8	1485.69
		2057.66	5604.45	6357.57	3225.85
		896.574	8995.58	6730.73	1953.96
		1516.9	6272.89	2109.91	2382.8
		994.645	9521.87	3894.69	4033.9
		1944.3	20938.9	7109.84	3548.05
		1228.92	33886.4	2678.2	10380
		2280.22	3011.44	2613.49	1949.3
		4472.99	2499.3	2839.56	4314.62
		882.865	1528.86	18161.4	3632.1
		2249.69	1710.46	75448.9	4124.34
		1062.47	3730.29	6617.35	4671.11
		4167.68	3545.58	5350.36	1778.34
		1578.56	2189.06	1931.92	2362.62
		5745	5150	7568.5	3341.57
		2650.63	10998.8	38159.8	2263.4
		2500.27	8279.79	22658.5	2431.97
		2812.84	3255.84	11927.4	4542.33
		1126.67	5544.7	12540.7	8776.1
		4380.18	12942.5	3628.57	6855.18
		1718.77	2957.37	8458.03	3335.91
		1097.97	12460.9	24421.9	3318.12
		5555.81	4707.19	8665.66	2730.08
		716.236	8348.66	2884.68	4139.35
		2643.82	2414.69	15740.9	3453.52
		684.977	4667.34	1651.03	716.021
		452.146	7161.33	2727.59	2945.91
		2148.16	2403.06	1641.2	1697.5
		628.789	5256.68	24938.3	8333.15
		1454.64	8564.86	7528.55	4519.01
		1078.39	3126.56	3328.36	10453.4
		905.842	7230.98	8013.27	637.865
		3327.45	1028.25	2947.37	5077.57
		743.814	11640.6	5073.67	4332.2
		877.463	5330.01	7896.81	2767.55
		2374.79	11828	3792.06	2735.26
		2041.43	17306.5	2118.77	5470.26
		676.77	8843.19	2705.97	1653.34
		683.739	4401.96	17605.8	2975.42
		655.888	4641.54	3067.92	3245.73
		1680.36	8577	31600.2	3201.83
		1724.94	6651.68	14539	4501.52
		1659.98	4899.29	2512.73	18364.6
		1370.13	15211.8	1734.85	4165.94
		776.822	6467.07	22856.1	3426.09
		1410.32	18117.5	10272.4	1852.19
		4206.47	5250.14	3311	2108.07
		4206.33	2713.05	12091	2441.98
		1012.66	4579.45	6411.27	1784.08
		1360.16	10547.5	11276.9	7953.91
		2870.93	14065	7749.1	3929.97
		2119.89	2886.59	21066.8	11727.8
		3018	3334.52	21579.2	2638.94
		1240.87	19913.2	2574	3828.55
		1210.55	7585.73	3363.87	4139.48
		1983.43	13202.2	5212.04	2361.65
		2724.82	66562.3	13668.6	3339.15
		2883.22	10178.5	10780.1	9000.43
		1494.81	7460.37	2278.57	2945.19
		3289.55	9571.11	4309.18	3381.2
		910.313	1986.21	6256.44	4867.59
		1397.12	3976.14	1446.43	3971.76
		1650.05	2570.76	7571.71	3318.5
		797.181	6971.99	3327.68	2466.54
		3475.34	2588.95	9339.5	10370.5
		2919.71	15287.8	3575.99	19302
		913.332	13964	10207.3	2060.21
		2817.62	11082.9	15121.7	3704.49
		747.695	7919.16	48804.7	4078.97
		1384.89	3834	3753.52	4499.71
		1049.38	2762.82	4404.1	2856.08
		1271.91	6148.32	41497.3	3931.85
		1353.84	24946.1	3192.95	1864.06
		3573.09	17270.6	15636.7	4116.53
		1646.69	10626.8	1816.12	3814.01
		2273.42	11289.2	23593.9	3375.55
		917.183	9795.29	8911.44	4962.47
		1723.03	12108.6	7723.56	3473.25
		4578.47	15343.6	746.248	3152.12
		1755.7	4229.17	3690.91	3944.96
		3668.06	7504.57	1718.52	577.753
		2401.29	2288.47	5343.23	1739.37
		1611.32	7061.56	1316.26	4493.87
		3162.84	8249.73	3234.01	3984.99
		713.92	3728.76	12338.7	1141.75
		3183.28	5392.79	18780.7	3360.81
		2317.6	14753.8	3085.44	3219.07
		2132.41	3648.78	15219.8	3068.43
		899.966	19623.8	5540.24	8383.01
		3893.62	12997.5	856.828	5037.52
		582.35	12417.2	15186.3	1993.25
		1380.7	12824.3	8398.13	4848.25
		1597.03	13401.5	7215.46	2132.15
		1671.28	21154	2775.76	3214.18
		1226.36	1282.15	2367.74	12873
		2774.22	7697.63	2869.97	1206.28
		1432.9	8143.01	6415.27	4135.11
		796.482	6111.35	9986.78	4283.15
		3360.46	3312.2	4603.63	5479.39
		1474.67	2643.18	2332.4	4457.33
		3858.93	3636.66	1883.44	3186.58
		1087.86	14619.8	5668.1	3791.57
		1290.88	9233.89	10365.2	4172.53
		3935.6	6680.66	6907.12	2958.17
		2855.05	3799.68	4826.91	3032.03
		445.973	4476.11	743.778	10547.3
		1984.23	4420.39	3202.67	3411.61
		2452.93	12855.1	1352.39	3804.38
		1578.18	8186.27	6075.8	6295.35
		1331.83	15823.9	8295.17	8305.4
		474.927	12641.5	7788.61	3717.94
		5483.66	9997.25	5567.12	1424.31
		1351.72	13561.5	5114.92	2786.12
		1817.52	12550.1	1958.85	5057.7
		2385.47	2282.07	7508.82	13389.1
		897.138	34952.3	7198.47	7877.93
		2439.2	5397	8925.41	3828.72
		1393.86	2660.05	1500.61	3617.11
		1848.3	9538.14	7045.44	2781.51
		1835.92	2073.04	2766.5	6001.78
		1442.52	2231.91	1312.82	2083
		3732.49	2852.1	1439.73	3126.67
		1944.14	6792.79	15111.1	5363.98
		2194.13	7249.15	31241.8	4167.51
		1318.74	5011.5	6288.97	6825.24
		2163.95	5366.77	8842.08	4082.45
		2223.83	3458.93	680.692	3847.05
		1263.33	7093.6	9671.75	8812.85
		1778.12	5234.81	72629	3979.29
		2859.37	3286.53	12397.1	2487.98
		1474.87	2260.81	5527.66	658.578
		836.87	1672.22	5313.1	2220.86
		868.715	20914.6	11411.7	5014.58
		2621.93	1893.77	907.509	2385.04
		2317.14	4069.1	6586.1	3736.11
		4346.71	6293.13	3425.13	2922.47
		1120.46	8377.79	1049.98	2241.7
		1418.69	3579.76	3309.65	4352.6
		888.157	6636.03	13790	2452.91
		785.362	12344.9	20558	3480.05
		1990.23	7120.79	23140.5	3975.93
		1205.49	8388.53	9561.45	5283.97
		3208.22	10617.6	2955.19	4657.38
		4797.18	44337.1	2073.57	5874.12
		918.917	4517.53	1923.38	4915.34
		1253.87	6580.31	9637.72	4122.88
		441.428	7082.09	16021.9	3625.76
		2412.14	24651.3	10066.4	5488.13
		3222.64	3455.21	11765	1670.52
		1468.47	1649.88	8981.47	1977.03
		1846.28	6608.8	5266.14	4573.84
		1388.87	22822	11389.2	12748.6
		1838.68	16136.1	3053.22	4523.65
		1679.89	4266.55	12387.5	2921.65
		1582.67	37363.7	4139.84	4463.62
		2580.24	4126.18	6246.19	4863.92
		1010.84	2232.13	52737.1	1978.8
		1549.7	2487.14	2020.33	4368.66
		2744.41	4944.34	23030.2	4743.18
		1487.56	1226.79	28559.7	4032.11
		3491.39	4187.68	26170.9	10126.7
		1376.27	14936.3	14712.4	6371.03
		1131.44	6442.17	8571.89	10159.3
		1236.07	4130.06	8842.03	4545.9
		1744.12	12466.9	1739.62	3072.18
		3031.75	4416.37	2893.84	3701.81
		2356.36	18949	22516.3	3260.54
		1366.01	1237.23	11046.9	4845.94
		3378.59	4194.04	9350.35	3319.21
		958.116	10199.7	3651.17	4576.87
		1993.09	8823.97	6019.82	6830.85
		1455.87	13139.8	15937.5	4208.22
		770.849	3252.33	16356.4	8985.37
		1051.2	6925.43	4705.36	2539.48
		612.902	2206.17	2444.97	4082.72
		1498.76	9636.43	5200.45	4856.52
		935.515	19348.6	6761.11	5212.74
		2572.39	8065.04	3158.82	5724.03
		629.717	21735.5	6584.59	3178.61
		3787.26	14450.6	3120.47	1094.12
		1821.69	1469.58	5223.81	3562.58
		1290.13	21463.7	8973.81	19195.5
		1874.66	7810.97	6539.81	8253.75
		1298.57	5575.7	33785.7	3791.75
		3730.69	9884.19	14491	1906.33
		2224.59	6882.28	2553.18	3335.19
		2329.99	19258.5	19532.5	13083.6
		899.218	5768.35	4671.59	5793.1
		1806.44	3257.33	8350.93	2089.61
		449.958	5192.94	1554.62	7949.94
		2035.48	29723.4	1447.81	2465.72
		2169.34	2362.51	32898.9	2989.38
		1006.37	9417.39	10480.2	4041.57
		1759.17	8635.28	6651.66	4702.13
		1785.34	2587.43	11713.7	1088.71
		2478.38	4592.8	1893.12	4732.17
		800.039	5613.15	1960.56	3749.73
		2018.5	10325.8	9397.24	5369.11
		2095.91	10925.3	2544.47	2191.04
		1947.76	28778	3513.74	4762.71
		1535.57	6767.5	8931.89	3463.18
		431.762	4590.89	18362.4	2546.6
		1095.13	9067.9	3630.13	2946.36
		1782.05	2118.3	2117.71	1610.23
		3205.91	6418.06	19620.5	1540.31
		3821.87	6277.36	4277.68	2857.07
		2305.82	3283.28	5479.04	1844.7
		1059.99	8717.06	15601.1	3330.94
		635.092	19805.2	3946.33	5819.22
		1387.46	64080.4	2343.01	652.181
		590.004	2981.88	4353.32	6763.93
		2377.36	2793.27	9814.23	4431.77
		1597.71	10457.1	17246.8	1688.56
		1576.02	14584.7	20416.9	6124.24
		2180.03	8504.72	6860.51	2986.28
		4717.8	16116.1	4051.6	4890.69
		1469.05	16793.3	12154	8871.53
		1967.63	15020	7464.85	3384.74
		1782.92	16647	9429.31	4434.49
		1098.56	2415.97	7991.4	5495.64
		1531.84	12212.6	12952.9	6538.23
		812.904	5070.88	1886.87	2022.58
		939.024	5372.42	15423	10233.7
		1294.91	2238.75	5756.39	2957.03
		2262.9	5089.18	819.273	3880.57
		1129.72	2281.48	3140.45	1966.71
		761.846	19491	9751.95	3387.78
		4287.22	6013.21	8357.5	4152.14
		1310.36	1263.84	4304.71	2077.84
		1358.46	37331.1	32430.7	8431.35
		1963.72	5678.19	4471.08	5985.58
		5615.76	10028.4	1479.98	2193.92
		4276.34	3819.38	5584.98	4748.78
		1702.59	8897.31	20601.3	3090.65
		964.811	4532.91	5211.14	2292.62
		1017.16	23367.9	7028.77	4679.19
		1170.18	7968.23	11602	2769.4
		1433.05	19038.6	13321.5	9808.76
		999.956	8318.03	3207.45	5160.79
		2045.82	6795.93	21419.6	3261.82
		1201.7	2206.21	34938.3	3388.66
		2515.96	13318	3240.63	14243.3
		4162.8	807.866	3832.31	3854.51
		1301.69	1504.35	10591.5	6767.91
		2795.4	2387.41	12133.7	6361.92
		3029.63	42544.9	22289.5	2784.36
		1172.25	3611.42	2411.05	4812.09
		2887.1	2732.51	16409.9	2629.57
		1479.36	2568.37	10335.1	3680.72
		1478.24	14138.2	7936.04	3820.49
		2974.62	4187.31	2810.1	5897.95
		3185.39	6446.63	6607.76	2097.5
		560.863	4549.82	15414.1	4376.78
		1394.15	4718.6	6003.91	2349.35
		1316.22	3983.91	9287.09	1046.9
		787.743	10552.7	1240.88	12143.8
		1940.32	1316.93	3737.02	2950.66
		1547.15	4605.46	5815.01	6315.03
		607.944	5096.93	6952.4	7824.06
		1487.62	9999.05	1731.27	3750.68
		1147.49	7194.99	630.803	3800.23
		1494.83	10630.4	4411.48	2922.62
		2102.36	5298.73	10657.9	4347.06
		3419.32	7747.01	2505.2	2497.06
		632.06	6238.14	5144.11	10451.7
		820.937	3737.32	6827.11	5021.76
		768.139	14440.5	60081.9	3601.36
		2560.74	2043.34	30152.2	4427.51
		382.851	3135.87	11720	4676.32
		1827.05	7373.43	7683.99	56931.2
		3194.11	10030.8	3425.72	17185
		2009.36	4513.77	1154.5	3965.68
		1950.18	11247.3	21791.7	3898.79
		680.632	2334.95	4995.38	4831.96
		1610.31	2695.11	2221.15	2941.37
		1426.41	2975.05	4001.33	4266.6
		1452.82	5453.86	6960.67	5134.57
		1797.16	5326.87	14807.2	4088.66
		1487.71	3520.01	3150.09	4451.9
		1525.99	12421.8	18423.9	5251.15
		1581.9	3375.17	9515.82	3286.6
		4351.01	2849.19	6896.44	5453.19
		1677.02	2765.28	4235.39	3911.31
		1847.33	5711.18	19031.7	2868.71
		1349.88	7438.83	4298.87	3359.15
		1548.29	6081.09	2623.93	12014.6
		777.799	3332.97	6168.84	4217.93
		754.798	3731.22	3719.47	4107.83
		1894.19	8832.97	4146.8	4725.13
		2926.19	10347.5	18896.9	3719.17
		2164.16	2255.31	11130.5	3244.32
		3577.63	5678.33	5774.51	873.932
		1542.64	5723.26	43974.9	3252.78
		2661.95	4722.85	20628.6	594.736
		819.258	1656.77	6041.69	3080.8
		2112.59	10592.4	23490.9	3229.31
		1387.06	12351.5	9458.78	3182.86
		1810.51	4415.91	7126.48	3072.15
		3003.17	5880.89	4531.64	3426.22
		1052.75	7545.81	4600.97	7194.24
		727.343	16798.4	46889.3	2159.45
		2331.27	3162.14	825.234	4227.63
		666.987	9865.8	5507.7	4162.8
		488.945	1304.91	4938.15	2414.26
		1260.94	4469.68	9295.43	3611.96
		1847.01	2362.42	11599.2	4197.65
		1421.27	8464.54	2745.04	4246.35
		1500.02	11214	15422	2624.38
		2722.51	6337.31	4296.23	15635.8
		1219.02	2949.75	1865.25	5152.94
		875.961	7852.53	4831.73	1069.03
		994.983	5212.86	5188.7	3766.98
		1273.21	2510.99	17825	4281.55
		1501.53	16863.8	4479.27	6086.41
		728.482	19673.2	4337.93	4674.88
		2714.19	4650.79	3912.73	2831.7
		1424.49	20094.1	3405.3	1696.89
		2065.75	4724.1	3127.44	5239.5
		1890.09	6115.99	1416.65	3347.89
		3628.42	2772.61	4990.82	963.156
		1485.77	6374.19	11551.4	3723.38
		3358.41	3946.43	1691.63	12846.8
		1255.83	15084.6	13412.1	5813.75
		630.476	1936.76	6772.13	2287.64
		2274.69	5908.43	2885.8	4445.73
		2635.41	7043.02	9899.95	3420.2
		2640.64	4703.37	1692.51	4116.81
		5008.22	7751.42	13335.3	2723.79
		3416.08	11959.4	2598.49	3946.55
		2141.43	3681.98	12698.3	7131.42
		1340.23	4789.38	5286.68	4510.01
		923.771	4944.84	7048.57	2883.01
		728.172	5503.43	6217.47	3194.04
		1313.33	23515.6	4044.51	2528.38
		427.455	5209.59	18631.1	3470.89
		1884.21	4207.38	13950.9	1291.8
		3053.39	1819.16	3767.54	9040.58
		457.377	12515.3	1519.09	5218.04
		1542.88	8146.77	2466.63	6848.52
		1257.07	3472.88	6415.31	8200.73
		3291.28	10548.9	73319.5	3536.09
		415.538	6779.84	2983.96	3586.78
		750.773	10035.9	9976.91	4644.65
		1382.67	3627.48	12101	3530.95
		971.249	7734.69	3612.48	2262.44
		2064.58	26561.8	8529.7	2190.04
		1577.38	6810.05	12469.5	5033.31
		1088.95	5632.09	12336.5	4300.33
		2018.53	22230.3	1109.17	3247.96
		3061.55	6829.57	9012.62	5614.48
		1989.76	30797.4	6590.26	3180.01
		1592.69	5238.47	954.542	1051.66
		3769.96	2459.43	2591.04	2398.46
		2119.96	12662.6	1431.37	3467.35
		1289.59	6725.69	11565.4	3353.98
		4128.83	3932.14	5292.78	4653.04
		1358.75	9867.52	7234.22	13366.8
		5152.39	4522.55	12704	6732.83
		3158.3	8731.59	15707.1	8690.81
		2366.66	2909.24	2639.56	3894.92
		3745.16	2758.88	8056.31	3544.18
		736.789	5730.13	6490.52	3718.72
		2230.81	7522.97	2530.19	4950.15
		1353.15	8239.42	12696.3	3259.03
		2525.28	6647.88	15387.3	6598.41
		515.408	1933.26	9884.19	2800.43
		2923.74	17068.7	2765.67	6381.78
		3168.48	12354.4	5666.9	2474.16
		973.295	1531.45	11844.5	3677.4
		585.591	2897.12	19667.7	3902.3
		1174.74	6048.37	11184.7	5040.82
		899.014	10049.2	13233.6	3228.79
		489.988	3209.87	13005.7	3964.5
		1850.81	3482.83	9329.02	2502.28
		2195.7	11294.1	6982.45	4694.02
		783.404	12815.5	4555.36	3452.54
		3525.22	16703.3	8905.07	2434.2
		2387.82	10000.8	1337.5	2931.84
		1312.68	13487.7	4340.36	4490.91
		898.227	14894.5	8302.93	4181.47
		692.66	19976.5	10343.4	3519.18
		3964.22	8213.02	3129.54	4662.04
		1963.18	3331.85	1380.44	4752.78
		1119.18	11151.6	4599.42	2991.65
		1229.3	2436.64	6286.31	1714.77
		660.202	5800.07	3120.73	2323.26
		1790.02	72830.9	8469.34	5301.55
		1574.52	3403.8	8976.95	6413.89
		1810.39	12364.4	5799.8	4740.21
		2115.37	12567.1	2736.66	9521.67
		1865.99	9207	10842.2	7805.52
		1630.9	2732.4	6581.19	2266.8
		1911.33	2661.51	44880.4	3928.92
		1782.57	7319.52	37823.6	3920.14
		2105.55	3210.41	4217.01	3673.1
		3953.7	7528.28	1785.28	4922.13
		3540.17	9043.43	11331	3103.68
		2914.04	7156.63	11924.8	2762.89
		1052.28	4055.07	1309.36	4313.37
		2400.73	11159.8	1100.35	1898.94
		550.976	49323.9	4848.5	5256.22
		1622.25	19476.1	3725.38	1416.99
		1153.65	17559.4	12517.8	2078.13
		1352.1	2880.83	29515	8076.82
		3450.85	4612.78	712.91	3814.39
		3337.81	10681.6	3378.11	1249.56
		1728.98	32221	2722.47	10889.3
		643.084	4868.1	16008	4985.24
		1148.42	7249.75	7759.82	14758.2
		712.255	3001.68	26289.4	4099.97
		848.863	7304.55	10725.5	4953.67
		1934.9	2835.36	2715.18	2524.42
		524.169	8670.59	4908.99	1240.13
		2466.41	9556.53	13786.2	5001.66
		995.446	24251.5	2710.89	6450.83
		779.021	2457.64	7434.55	3077.76
		2055.61	9100.26	5076.27	7181.2
		2981.1	5231.18	24579.3	3948.52
		867.052	2692.02	7188.34	2537.67
		2243.43	7065.72	2984.18	4988.34
		5171.14	14113.4	8834.45	2325.79
		663.271	2384.64	9705.91	4344.85
		4877.05	3990.89	1114.92	3935.99
		889.647	8297.15	2365.44	2936.16
		4948.93	4900.9	2826.75	3723.4
		1219.23	11272.9	14506.5	3175.29
		1482.4	1181.08	11034.2	5434.81
		1783.52	7188.82	40631.6	4847.52
		2257.09	6327.31	3812.52	2757.33
		1815.5	519.676	1396.44	3540.37
		1105.64	4296.77	14880.7	2142.75
		618.083	3849.68	4643.8	3386.64
		1494.81	10487.1	6149.31	16240.5
		1292.37	40744.9	6464.68	3776.07
		864.245	23251.2	5269.59	3141.06
		1729.79	15028.5	16529	3973.64
		851.981	2283.69	3157.54	4225.95
		1881.64	4969.47	4186.07	3944.27
		1977.15	2567.08	15729.5	2152.16
		584.953	3572.12	2544	12920.5
		1741.06	2796.74	3728.14	1925.08
		1452.03	31916.9	16866.1	5865.7
		4217.64	1964.12	3614.78	2721.87
		1308.79	11612.1	998.225	2830.74
		2280.33	1385.42	1438.79	3482.53
		2721.16	13679.6	3623.26	19145.2
		1233.22	4334.92	2018.4	2206.6
		1192.89	20403.4	2763.45	4229.96
		939.919	20077.1	2995.38	4331.93
		2791.88	7306.49	3841.64	1548.51
		2439.61	4627.77	5507.59	3827.32
		1536.52	11136.8	1588.18	2461.23
		1237.04	2081.87	2836.79	9381.62
		660.685	14103	10412.7	4388.82
		884.164	11070.5	853.509	1909.97
		1853	5718.51	1896.71	1892.18
		1659.01	4264.56	14073.2	4364.4
		3389.23	12659.3	53998.5	1060.28
		2624.32	10936.7	7408.37	3139.95
		3409.81	8273.4	74369.6	498.586
		2169.39	8437.36	32675	2060.32
		563.629	1722.04	4935.8	7491.48
		2876.14	5686.44	12431.1	3554.64
		2032.8	10074	8972.94	3219.4
		4196.83	4182.09	12545.8	4914
		2329.54	1683.65	18176.5	5684.39
		1702.08	6308.16	4194.79	2588.63
		4190.35	468.567	8998.62	15382.8
		1851.78	6438.5	8258.5	3419.18
		1933.98	7518.85	1790.94	4217.59
		3597.09	3385.58	2027.16	3969.48
		2775.1	6538.53	8315.91	3628.05
		2819.09	2205.84	22987.5	3532.65
		1765.93	3841.84	2166.1	2013.65
		696.708	20431.4	19095.3	4929.64
		1299.99	8175.01	9193.31	4757.08
		566.131	606.685	1688.25	2656.3
		1605.16	10111.3	3002.2	6977.31
		4039.84	11018.3	3800.33	2020.46
		4907.74	2460.11	2795.64	1717.58
		1332.96	65804.3	4341.33	2396.55
		459.453	5481.64	6151.75	6242.48
		4034.48	8846.96	12809	156.197
		1009.15	5809.37	28327.7	6314.34
		3058.28	5985.56	6974.34	857.065
		1677.16	2549.89	6950.15	3471.82
		492.864	5871.42	17109.2	3959.08
		2647.05	5745.15	2366.88	1869.92
		1602.79	14278.4	3641.58	2577.58
		1308.73	4041.53	3367.11	4327.16
		891.71	1546.76	16122.1	21167
		1833.62	6450.98	21572.4	1515.8
		2375.43	2594.19	1696.39	3505.84
		2588.58	4669.04	18485.2	2306.93
		2476.38	1456.13	3835	7105.49
		1079.46	5611.4	12707.4	5469.9
		3766.75	14530.1	816.976	1523.3
		977.842	5963.64	7678.95	1954.95
		1427.44	2803.04	12668.6	2772.31
		934.679	3351.91	6946.78	3573.52
		3619.56	4695.83	8724.5	3554.51
		2085.5	3809.87	8344.67	2410.89
		1387.08	6784.14	28955.8	3189.98
		1551.45	3192.94	7513.71	4555.29
		748.036	12846.8	11484.6	3698.04
		1571.35	3330.88	3307.87	4861.15
		1534.64	13785.2	9176.85	2101.52
		3278.63	6324.19	3279.33	4383.62
		1289.97	5281.52	5538.18	19031.7
		501.184	24264	2453.37	3393.01
		2731.33	13957.3	3621.93	3986.51
		1938.63	3859.32	13092.3	1239.71
		2535.99	4560.66	2954.84	3067.74
		1774.54	2576.82	7296.72	1265.04
		1294.82	15375.6	4264.93	4529.34
		573.803	21723.4	3852.76	1284.56
		1177.29	2273.59	10698.8	19692.3
		929.507	5803.99	3351.98	2226.82
		2447.34	2661.11	25037.6	5323.53
		1342.88	4071.51	6593.96	5314.52
		2774.58	9890.08	10420.8	4611.72
		2327.66	14682.3	6501.65	3401.49
		1123.15	4776.97	9789.83	3845.78
		426.053	7761.45	10148.9	8206.47
		4193.1	1256.16	4084.13	4507.16
		982.188	5244.72	5143.96	5137.41
		1646.9	2474.99	9856.35	2488.66
		3702.93	17689.6	10314.8	3940.27
		1769.22	4762.55	13131	3705.61
		957.828	2472.68	5323.47	7608.35
		2537.81	2639.14	20297.5	3072.57
		1383.47	4346.77	1372.62	2997.09
		817.054	23332.8	4571.62	3516.33
		1604.05	38593.2	2568.35	4197.18
		653.893	1275.12	1891.96	8414.35
		1187.2	6133.68	4049.69	5088.85
		1127.41	35465.9	9278.64	3260.3
		1079.82	10612.3	662.646	3168.97
		1826.42	9577.1	2716.82	2022.35
		2811.94	3254.52	26280	4990.58
		2124.7	5492.36	18275.9	2380.1
		587.883	980.982	9052.75	3607.08
		3279.69	2533.41	3474.62	9955.35
		1254.57	13591.8	2315.22	5490.6
		1366.89	15328.3	5382.56	1242.67
		857.092	2484.31	4183.52	8700.64
		499.171	9989.68	2441.49	1672.98
		388.978	16064.2	3307.65	2890.7
		1450.94	22165.6	8593.76	1838.79
		3657.91	5749.63	4680.48	2126.36
		1756.45	2771.58	2314.13	3902.57
		386.68	5575.28	7094.69	4063.12
		1414.71	9488.94	16144.8	16069.2
		772.995	5515.26	9601.42	2459.66
		2803.87	19277.9	10877.8	4650.91
		2891.41	2180.51	5785.73	5382.36
		962.534	11659	27302	20182.4
		1393.75	12444.8	2159.86	2358.12
		1190.12	1202.7	3950.72	3688.15
		2117.62	3337.42	10644.3	5281.96
		1398.8	9102.31	2691.59	4203.84
		2107.17	6553.04	29936.3	12983.8
		1969.01	6344.97	7798.28	7244.77
		2072.42	7363.57	3069.12	5319.79
		1690.15	24764.1	5018.33	8863.03
		3951.45	1889.52	4303.23	4048.06
		836.841	10581.3	1825.81	4687.86
		1032.58	6896.44	10523.2	3949.75
		788.379	15178.3	8410.93	5530.61
		601.759	3683.19	5026.41	1083.88
		1998.97	4417.62	2773.95	2767.4
		4730.27	1160.69	2116.98	2640.65
		1586.31	2909.73	2764.74	3683.37
		3113.59	42359.7	1637.95	4017.36
		936.471	8415.63	5337.62	3688.01
		1704.95	1413.84	1843.14	3782.02
		1706.82	20962.9	2712.27	1744.35
		1608.82	2458.15	7413.29	2304.66
		1320.09	3478.6	1793.03	15929.4
		2994.97	10868.7	1289.88	4686.19
		1257.48	1551.31	3569.14	4142.72
		622.435	6380.67	4337.96	4001.16
		3550.5	3083.24	5371.53	1837.86
		3240.43	5472.52	2537.12	3316.42
		3422.55	7049.99	7817.28	3879.71
		1235.97	25593.8	4947.02	10899.9
		1542.77	15269.4	9686.71	3782.83
		379.068	10047.8	13353.5	4885.13
		1106.4	3366.57	27329.5	4458.83
		1421.17	27248	8734.15	3431.71
		2217.36	23778.5	8456.15	2185.96
		4278.72	2780.59	3901.49	2516.14
		589.169	5790.81	3903.04	7938.3
		1505.57	9045.54	13570.3	5076.56
		542.66	7189.98	6215.47	3023.91
		712.877	5646.06	6373.91	5932.46
		2897.72	5702.23	4346.34	2682.12
		1472.43	12861.4	16184.1	2825.16
		986.437	10121.9	7113.19	2219.32
		980.054	3974.82	1231.6	2902.75
		1090.8	39877.1	6109.45	3665.27
		2083.87	5692.8	29249.5	4554.51
		842.02	9961.99	2963.82	1147.81
		3459.79	5664.61	9872.37	1796.29
		1282.17	9354.67	1665.01	4481.24
		2015.96	2466.75	2852.37	2912.37
		2601.24	15553.3	6150.84	4002.3
		1625.24	8868.48	7624.3	2419.47
		3745.37	3357.3	1983.95	1831.57
		4772.65	1420.83	10986.6	2184.27
		854.795	8596.98	1438.16	5304.43
		841.762	2287.07	10674.7	1914.75
		1752.99	11769.2	7268.6	4171.45
		1109.46	6428.17	3074.62	1977.13
		2342.41	3561.77	11436.9	4226.53
		2715.78	20204.4	3627.51	2563.87
		2834.7	10772.2	9060.08	2546.3
		3507.51	5893.27	2063.7	3201.09
		536.903	3922.62	5240.61	2066.42
		2279.95	3556.86	4787.59	1477.83
		5579.34	9152.97	9301.32	3737.42
		2280.29	7938.53	2875.44	1864.13
		2547.04	12492.1	9444.4	5377.18
		1268.75	18056.2	937.704	3849.59
		1553.56	1704.81	26667.1	5641.93
		978.281	5160.44	7226.45	5122.6
		557.05	2191.64	3346.12	4913.46
		3354.53	5695.98	6181.52	5779.01
		1714.59	2126.16	10602.5	1382.12
		944.982	4332.38	1793.61	3815.16
		783.204	12110.1	2089.31	3742.99
		1450.58	5242.96	9253.64	5102.58
		1491.68	7188.38	4995.22	4227.1
		1124.52	7533.48	8180.79	4582
		2724.2	2470.27	5512.73	4528.65
		3075.48	2487.65	7633.19	1662.85
		2960.67	2802.5	5732.31	3584.03
		821.511	4551.39	15524.5	4012.42
		1334.82	3222.8	3494.08	4072.5
		1952.78	16344.8	2659.37	10453.2
		2165.7	16582.7	4671.2	10640.8
		2200.55	2026.4	21872	4061.96
		2465.41	4022.43	5229.51	3522.81
		2460.6	14597.1	7565.93	2021.57
		949.321	4645	3028.97	2383.17
		1800.25	4704.59	3792.43	1628.37
		3106.78	3868.42	6515.66	1729.28
		1561.18	38517	3647.62	5847.51
		3448.85	3682.52	5947.29	14484.9
		2213.93	6248.69	7242.52	5945.38
		865.53	2355.52	13391.4	1535
		2485.81	4954.52	3681.94	3598.25
		853.678	2449.3	6931.21	4899.86
		671.855	2591.61	11610.5	4627.18
		1792.36	11320.5	5120.33	1946.91
		381.933	16318.7	6089.09	632.73
		515.421	2805.6	9672.44	1747.94
		535.794	27573.7	10194.6	3980.24
		2379.13	5080.25	4178	3295.71
		3569.28	2812.54	3039.64	8443.09
		892.215	2744.46	44889.2	1138.89
		1371.11	4405.86	9862.48	4216.85
		2169.05	7098.83	3426.82	1857.71
		497.354	1817.85	7938.59	6092.66
		527.368	6104.16	5781.09	4050.04
		4049.71	4207.11	4899.27	1544.3
		2206.32	1411.29	4263.19	8933.65
		547.271	3547.45	2670.46	3525.25
		1608.6	14852.5	1080.24	6739.43
		1577.46	10831.4	15615.7	6148.72
		1539.67	11300.4	17219.4	2379.31
		1412.43	14634.6	11888.6	5711.15
		3733.23	12655.8	13257.5	3670.6
		2017.91	5608.92	4945.41	3933.62
		1634.73	9211.74	9024.65	4729.1
		2371.84	11504.5	5660.33	27091.2
		1357.83	3696.38	4802.01	5325.08
		1013.39	7350.37	3521.71	1543.03
		1059.2	7820.64	3526.93	3949.74
		1164.53	23269.5	3620.59	6300.47
		2281.32	2156.73	5766.76	3683.53
		1568.17	10689	2038.8	6097.56
		2591.15	550.646	1905.54	7671.16
		716.176	5031.57	4264.46	17108.5
		1945.27	1513.99	17163.3	2497.76
		2319.01	8148.7	2926.32	12351.5
		1104.19	9257.67	2796.38	3989.54
		1685.68	5747.1	2861.15	1805.67
		3412.6	26251.5	5143.17	4699.81
		598.062	1850.51	9415.1	4732.88
		2358.74	18151.3	4877.31	4044.67
		1038.89	7406.77	5676.57	1671.84
		1472.07	6739.92	2729.7	2415.63
		4896.08	3409.96	2146.46	3266.41
		4903.18	13165	7567.37	3220.7
		2112.72	3509.05	3862.12	27211.5
		1348.19	6640.72	12241.1	4371.86
		1580.11	8113.13	2114.16	3462.44
		1610.89	9604.84	3863.31	774.426
		1814.12	2276.95	9773.6	2367.71
		1929.72	3861.92	6727.93	5134.54
		2320.63	5155.74	2746.07	4889.01
		1056.63	10820.6	6695.85	4106.84
		2014.69	1126.21	1909.12	4318.38
		1382.06	4069.62	5598.05	3926.63
		795.526	9834.5	10163.4	5089.82
		1225.11	10256.6	17915.4	2975.5
		2229.84	3459.94	2893.81	3058.33
		5126.01	2318.36	5630.94	2523.61
		4684.83	8513.29	4341.35	1843.97
		932.63	23180.4	6937.64	18426.5
		1279.37	17971.8	2558.81	3198.11
		1913.85	2231.72	9734.81	4365.73
		706.841	6423.76	1731.15	4496.62
		2291.45	1559.36	3647.77	15592
		1103.14	2683.37	21462.5	8823.32
		935.977	12570.2	8778.86	3216.87
		1321.75	1630.16	13937	3588.84
		3691.14	7636.91	1489.43	2094.95
		746.344	16372.2	9869.11	3963.11
		2484.1	3249.1	1953.16	2980.36
		1709.79	9739.65	13807.7	2518.46
		855.925	15392	8248.73	1556.14
		2632.12	5610.92	8431.8	7164.94
		5457.9	9783.73	21663.7	9799.45
		1239.61	4975.1	2935.77	3849.88
		1568.93	8876.6	22088.5	2238.88
		1915.52	5355.89	38158.4	1637.65
		1616.22	2735.31	2582.49	6957.92
		666.884	8821.16	1170.9	2156.63
		2377.12	3017.82	7740.69	2071.86
		2191.89	1767.55	3460.31	5704.81
		447.93	2817.84	20626.2	6278.4
		2993.32	23136.3	7994.34	4065.46
		2223.43	3291.82	2734.39	4292.83
		1700.94	10969.8	12245.3	2402.85
		972.909	3275.51	7280.22	3537.91
		1921.54	3525.26	3290.33	8592.51
		1313.25	9551.34	12651.2	7947.21
		2517.07	18819.1	1601.19	4778.11
		3071.96	3153.37	48899.3	2558.32
		1418.06	1934.88	14044.3	6166.64
		534.04	2714	2170.21	1082.4
		1154.51	2160.06	2690.7	3287.17
		779.362	18009.9	13734.7	4009.58
		2604.89	1181.72	28974.5	3405.47
		1126.9	5629.25	2816	4844.15
		738.095	9482.93	2913.27	4322.45
		1524.77	3639.3	1639.94	2862.64
		2567.48	12046.7	3966.13	16701.7
		2554.56	1427.79	5843.15	7713.99
		1656.6	6885.36	6020.95	4921.61
		2707.49	5105.48	4426.65	2896.94
		1658.87	18106.8	4778.41	2947.28
		2934.98	9895.91	2618.98	3084.13
		761.403	5713.14	15158.1	2274.52
		2353.67	19071.8	4705.01	1613.44
		2126.11	15820.6	4573.86	2371.31
		1317.24	4061.84	5274.99	4459.59
		1825.74	44301.8	2658.21	4558.37
		3985.82	10945.8	3001.34	6124.73
		778.385	1987.23	8071.61	4491.03
		5091.86	23857.4	17884.5	4891.78
		2806.47	19106	4714.75	3317.95
		2730.06	2251.27	1473.11	38778.7
		3149.37	16262.3	2903.74	5648.83
		1479.55	15033.5	5819.41	7286.67
		1106.86	1682.79	4030.44	4757.03
		772.496	6216.66	4767.88	2853.87
		3660.23	24874.2	7645.09	3988.07
		862.39	6017.3	5620.08	3882.91
		678.001	6835.78	4472.06	12883
		3863.62	5228.56	5591.75	14100.4
		1153.31	6130.84	9398.49	4036.69
		1652.67	2039.47	2306.31	3756.63
		993.185	3390.28	13490.1	3063.8
		1844.94	11650.5	2490.5	4695.69
		860.44	1487.36	5823.58	4538.94
		509.128	3516.68	8614.84	3028.73
		893.222	1167.79	6308.74	1174.06
		4928.02	13240	16199.3	7658.39
		1435.56	6278.36	8539.76	4008.72
		4443.68	10253.8	7193.26	4918.3
		2174.4	9587.16	32818.5	4303.65
		920.035	4769.06	5594.11	4173.57
		1237.27	4105.04	6032.38	3437.62
		1470.39	12723	3438.56	3768.47
		1799.86	5166.32	6448.81	2336.66
		2036.92	6080.36	2752.93	2904.72
		1648.74	2832.17	3607.92	2309.69
		647.27	10057.8	8382.1	1583.64
		2115.36	4800.62	5422.1	3947.71
		3806.3	4339.44	3314.1	3814.22
		3471.41	4130.35	8778.59	11587.4
		923.983	2936.81	5444.37	1036.68
		1326.85	6141.46	23275.5	9412.75
		1015.33	9845.07	2757.5	6232.85
		1823.86	5059.16	2681.24	4498.87
		1438.82	7795.65	5687.6	3083.54
		4035.15	6288.05	8035.98	4382.53
		1542.88	5691.06	9580.18	4847.01
		1257.07	4651.48	5434.64	10292.4
		3291.28	2413.06	1295.22	2961.37
		415.538	2022.43	7737.93	7157.19
		750.773	2962.27	4163.75	1307.56
		1382.67	11912.6	15694.5	2088.26
		971.249	2610.56	12517.5	1341.65
		2064.58	7288.7	3212.7	2067.17
		1577.38	2717.28	13030.8	4065.73
		1088.95	6890.92	1548.02	2637.73
		2018.53	4093.27	1263.76	3731.79
		3061.55	3714.37	32123.5	2070.16
		1989.76	14583.2	23059	13742.8
		1592.69	9253.5	30189.3	3952.21
		3769.96	7943.3	5521.02	2935.37
		2119.96	16652.4	13002.2	3160.85
		1289.59	6351.12	4753.48	3711.52
		4128.83	12386.4	1013.64	2585.6
		1358.75	7693.97	12009.1	7208.85
		5152.39	3745.21	4877.09	3335.68
		3158.3	10030.8	3961.35	1683.25
		2366.66	5396.86	1133.15	3676.37
		3745.16	5356.09	15771.2	2227.97
		736.789	3151.26	5794.34	7531.91
		2230.81	3357.32	1525.54	4949.64
		1353.15	1755.97	3916.79	3322.58
		2525.28	26397.1	4308.91	9005.19
		515.408	5790.27	17605.8	2202.47
		2923.74	5672.22	3122.06	4063.92
		3168.48	12146.2	9806.21	11062.4
		973.295	9155.33	5173.37	3801.32
		585.591	4171.28	905.477	3230.37
		1174.74	1527.17	5260.77	2862.41
		899.014	10387	1866.36	5152.81
		489.988	6564.28	3623.01	2095.46
		1850.81	9174.72	16606.8	7948.97
		2195.7	13120.5	2244.29	2537.55
		783.404	7539.55	7507.14	7125.14
		3525.22	1200.24	2735.48	4575.46
		2387.82	4173.59	4529.23	2308.51
		1312.68	12726	13502.1	4697.61
		898.227	3713.91	4197.08	3787.95
		692.66	2983.62	19562.3	4165.55
		3964.22	4638.35	874.876	5412.88
		1963.18	6842.01	2931.12	4500.03
		1469.21	10768.4	6736.73	6542.94
		1811.22	1487.09	16565.7	6338.36
		1121.41	5226.12	5252.21	4389.01
		3776.08	6564.81	13899.6	4640.89
		2549.8	2916	3706.1	7339.1
		819.307	9072.07	1777.63	4209.52
		1209.65	3116.38	4739.8	3353.95
		1153.53	2375.3	5268.67	7296.42
		1763.78	3756.5	16893.8	2961.26
		2384.98	17975.9	3337.8	12244.5
		913.913	4016.56	16254.6	4628.54
		1589.06	2941.3	5811.71	2992.17
		1823.35	5229.86	8910.02	3071.41
		605.164	8805.31	8873.21	2280.45
		2343.21	9943.8	2897.63	7311.97
		4881.68	2737.39	6305.19	3578.1
		3908.11	10360.5	8564.94	4097.05
		5724.37	14974.8	4328.71	3159.25
		2510.58	3970.13	3753.27	3689.8
		2591.71	3290.34	2742.55	2162.1
		1475.31	2893.05	3274.3	3578.33
		1509.8	7656.25	16044.6	3703.61
		1653.88	10697.4	9906.77	4245.84
		1629.48	4443.43	2562.33	4129.02
		1717.85	4182.77	5449.02	2515.74
		1280.96	9127.12	4373.78	3862.76
		2259.38	2288.12	5143.93	1722.13
		1908.88	5646.58	11744.1	2730.93
		1466.47	7479.6	1310.62	3546.53
		4046.81	6869.3	5734.64	4358.78
		1217.84	7331.6	2517.05	4765.09
		2957.4	14893.5	2655.56	4121.18
		898.472	3552.27	10616.5	4386.36
		1238.04	5166.44	2171.85	3254.6
		2288.78	6246	21524	3033.43
		2949.53	4257.25	3892.79	5490.82
		894.274	2202.68	5127.9	5337.57
		1810.51	3810.97	2051.31	3443.95
		2300.66	3620.1	6819.97	3629.42
		1286	6485.05	4689.25	5087.64
		2460.96	2482.61	28249.7	2886.85
		2103.16	2674.92	1155.23	2349.18
		1410.57	11084	30183.6	3859.35
		3181.35	5053.35	11127.9	3876.55
		3512.8	10410.9	12355.4	10932.7
		1592.85	11178.2	2099.29	3008.01
[truncated: 4,952 more rows]

## Sheet: Figure 7C
Figure 7C	velocity of KIF21B-FL-GFP and the deletion mutants		FL-GFP			FL-ΔrCC			MD-CCΔrCC
			seed	lattice		seed	lattice		seed	lattice
			0.243422	0.589292		1.24991	0.678603		0.562491	0.708332
			0.34722	0.500009		0.484385	0.484385		0.500009	0.645837
			0.227271	0.600015		0.174998	0.583321		0.666645	0.699977
			0.333334	0.68749		0.343752	0.359375		0.791633	0.562491
			0.166666	0.450003		0.750026	0.184208		0.875011	0.583321
			0.374999	0.437511		0.312506	0.812515		0.68749	0.708332
			0.390617	0.624996		0.208331	0.458337		0.500009	0.799969
			0.100001	0.174998		0.357144	0.53123		0.500009	0.571433
			0.285719	0.54165		0.250001	0.437511		0.450003	0.624996
			0.214289	0.416673		0.374999	0.53123		0.68749	0.624996
			0.125	0.562491		0.374999	0.562491		0.68749	0.624996
			0.218749	0.250001		0.125	0.583321		0.624996	0.54165
			0.160714	0.374999		0.68749	0.849988		0.52502	0.624996
			0.163464	0.437511		0.125	0.900019		0.562491	0.624996
			0.178572	0.500009		0.468764	0.64283		0.593732	0.660722
			0.281256	0.562491		0.374999	0.68749		0.468764	0.659084
			0.174998	0.68749		0.374999	0.486103		0.416673	0.583321
			0.156249	0.374999		0.395823	0.527759		0.624996	0.597248
			0.0624999	0.68749		0.343752	0.53123		0.450003	0.580354
			0.0937503	0.479162		0.142857	0.571433		0.708332	0.589292
			0.218749	0.0833331		0.0795449	0.500009		0.562491	0.637484
			0.250001	0.500009		0.125	0.548373		0.437511	0.624996
			0.159092	0.812515		0.147056	0.529158		1.12503	0.550012
			0.274999	0.1875		0.54165	0.520823		0.750026	0.468764
			0.214289	0.1875		0.1875	0.492189		0.593732	0.500009
			0.0978259	0.250001		0.204542	0.589292		0.83331	0.104168
			0.265626	0.291661		0.424987	0.607123		0.593732	0.500009
			0.200003	0.437511		0.224996	0.54165		0.312506	0.875011
			0.109375	0.54165		0.374999	0.450003		0.875011	0.558806
			0.200003	0.53123		0.197914	0.593732		0.750026	0.640621
			0.125	0.416673		0.32142	0.624996		0.624996	0.585916
			0.13889	0.500009		0.374999	0.593732		0.53123	0.633326
			0.111113	0.562491		0.416673	0.750026		0.474985	0.589292
			0.125	0.52502		0.224996	0.500009		0.500009	0.678603
			0.203121	1.04163		0.285719	0.578148		1.37511	0.696394
			0.145835	0.333334		0.0520837	0.64283		0.68749	0.875011
			0.19643	0.750026		0.437511	0.515625		0.68749	0.732126
			0.171877	0.624996		0.424987	0.472238		0.750026	0.578148
			0.250001	0.624996		0.400001	0.53123		0.624996	0.53123
			0.125	0.624996		0.32142	0.45313		0.656269	0.624996
			0.208331	0.812515		0.464301	0.437511		0.374999	0.550012
			0.250001	0.464301		0.53123	0.515625		0.791633	0.500009
			0.285719	0.562491		0.339283	0.562491		0.500009	0.500009
			0.0909078	0.437511		0.178572	0.562491		0.593732	0.500009
			0.162498	0.552645		0.250001	0.750026		0.666645	1.49989
			0.250001	0.432704		0.357144	0.562491		0.624996	0.500009
			0.170454	0.491649		0.468764	0.562491		0.500009	0.400001
			0.229171	0.500009		0.250001	0.571433		0.624996	0.550012
			0.125	0.156249		0.281256	0.750026		0.624996	0.474985
			0.174998	0.437511		0.267856	0.624996		0.474985	0.624996
			0.156249	0.48126		0.224996	0.454553		0.562491	0.824966
			0.174998	0.465921		0.171877	0.54165		0.437511	0.656269
			0.0714289	0.511374		0.349997	0.437511		0.750026	0.638901
			0.218749	0.537495		0.937455	0.812515		0.812515	0.500009
			0.125	0.490001		0.312506	0.468764		0.875011	0.614559
			0.0781238	0.550012		0.406243	0.374999		0.458337	0.607123
			0.0568183	0.528828		0.299998	0.624996		0.468764	0.562491
			0.250001	0.406243		0.250001	0.656269		0.562491	0.624996
			0.224996	0.513394		0.1875	0.500009		0.416673	0.553587
			0.181815	0.410702		0.250001	0.750026		0.39286	0.53123
			0.166666	0.580896		0.274999	0.656269		0.39286	0.526775
			0.250001	0.875011		0.156249	0.593732		0.624996	0.578148
			0.166666	0.572917		0.468764	0.624996		0.520823	0.593732
			0.208331	0.464301		0.343752	0.785757		1	0.616653
			0.113638	0.520823		0.166666	0.545472		1	0.546875
			0.229171	0.312506		0.416673	0.662494		1.49989	0.602279
			0.0909078	0.424987		0.424987	0.555573		0.812515	0.535715
			0.104168	0.479162		0.624996	0.624996		0.750026	0.875011
			0.0468749	0.600015		0.23438	0.765592		0.624996	0.53123
			0.049999	0.520823		0.53123	0.426141		0.656269	0.53123
			0.166666	0.374999		0.349997	0.437511		0.550012	1.37511
			0.250001	0.374999		0.0892868	0.54165		0.500009	0.812515
			0.208331	0.474985		0.666645	1		0.550012	0.437511
			0.102271	0.224996		0.312506	0.312506		0.624996	0.604186
			0.166666	0.437511		0.343752	0.750026		0.416673	0.708332
			0.270835	0.54412		0.285719	0.583321		0.562491	0.607123
			0.170454	0.573542		0.750026	0.437511		0.624996	0.589292
			0.374999	0.468764		0.437511	0.416673		0.750026	0.604186
			0.281256	0.437511		0.333334	0.624996		0.446436	0.750026
			0.1875	0.500009		0.285719	0.333334		0.68749	0.593732
			0.149998	0.500009		0.32142	0.624996		0.656269	0.624996
			0.166666	0.750026		0.0937503	0.416673		0.500009	0.624996
			0.0833331	1		0.162498	0.374999		0.500009	0.656269
			0.0357134	0.437511		0.162498	0.54165		0.500009	0.666645
			0.142857	0.52502		0.136366	0.699977		0.656269	0.578148
			0.291661	0.437511		1	0.696394		0.437511	0.624996
			0.250001	0.250001		0.53123	0.609384		0.200003	0.750026
			0.281256	0.0357134		0.656269	0.624996		0.458337	0.562491
			0.250001	0.343752		0.500009	0.458337		0.135419	0.812515
			0.156249	0.270835		0.468764	0.291661		0.500009	0.437511
			0.125	0.406243		0.500009	0.624996		0.750026	0.624996
			0.374999	0.68749		0.100001	0.53123		0.500009	0.624996
			0.374999	0.520823		0.23438	0.500009		0.958387	0.500009
			0.0874999	0.637484		0.54165	0.708332		0.468764	0.781274
			0.312506	0.53123		0.374999	0.550012		0.312506	0.607123
			0.218749	0.291661		0.406243	0.675031		0.624996	0.660722
			0.145835	0.0937503		0.468764	0.624996		1.12503	0.624996
			0.166666	0.1875		0.374999	0.64283		0.550012	0.875011
			0.624996	0.208331		0.1875	0.624996		0.875011	0.489573
			0.166666	0.500009		0.277774	0.722245		0.624996	0.500009
			0.156249	0.562491		0.374999	0.568202		0.750026	0.562491
			0.100001	0.539073		0.303573	0.699977		0.574989	0.52502
			0.312506	0.53123		0.374999	0.637484		0.656269	0.593732
			0.312506	0.54165		0.593732	0.656269		0.656269	0.604186
			0.1875	0.585215		0.200003	0.340915		0.312506	0.659084
			0.218749	0.484385		0.208331	0.214289		0.656269	0.624996
			0.0624999	0.645837		0.324992	0.583321		0.875011	0.500009
			0.1875	0.699977		0.0874999	0.546875		0.666645	0.624996
			0.125	0.468764		0.1875	0.281256		0.624996	0.636366
			0.149998	0.424987		0.261363	0.635428		0.718736	0.727305
			0.312506	0.500009		0.125	0.562491		0.791633	0.500009
			0.125	0.416673		0.22222	0.562491		0.52502	0.68749
			0.218749	0.517874		0.174998	0.437511		0.656269	0.708332
			0.208331	0.437511		0.291661	0.437511		0.468764	0.718736
			0.218749	0.19643		0.250001	0.718736		1	0.708332
			0.312506	0.291661		0.362492	0.875011		0.83331	0.875011
			0.166666	0.458337		0.374999	0.374999		0.562491	0.583321
			0.312506	0.250001		0.53123	0.468764		0.750026	0.458337
			0.125	0.354167		0.218749	0.54165		0.593732	0.450003
			0.250001	0.281256		0.374999	0.468764		0.416673	0.53123
			0.1875	0.374999		0.390617	0.464301		0.624996	0.437511
			0.208331	0.791633		0.163464	0.604186		0.916687	0.416673
			0.200003	0.624996		0.319438	0.54165		0.68749	0.574989
			0.156249	0.208331		0.250001	0.666645		0.583321	0.500009
			0.1875	0.500009		0.343752	0.546875		0.624996	0.750026
			0.1875	0.374999		0.312506	0.68749		0.750026	0.437511
			0.374999	0.54165		0.500009	0.458337		0.666645	0.849988
			0.250001	0.221153		0.238636	0.83331		0.562491	0.750026
			0.208331	0.0541675		0.223213	0.583321		0.562491	0.624996
			0.250001	0.1875		0.1875	0.416673		0.437511	0.520823
			0.166666	0.52502		0.118749	0.468764		0.437511	0.624996
			0.333334			0.281256	0.725031		0.374999	0.520823
			0.1875			0.281256	0.583321		0.500009	0.464301
			0.1875			0.267856			0.374999	0.666645
			0.281256			0.265626			0.750026	0.624996
			0.500009			0.166666			0.500009	0.812515
			0.333334			0.500009			0.666645	0.875011
			0.149998			0.29687			0.450003	1
			0.250001			0.357144			0.812515	0.624996
			0.0892868			0.303573			0.500009	0.609384
			0.125			0.250001			0.583321	0.553587
			0.125			0.194446			0.750026	0.54165
			0.250001			0.194446			0.624996	0.500009
			0.156249			0.374999			0.666645	0.635428
			0.208331			0.52502			0.54165	0.666645
			0.281256			0.29687			1.12503	0.624996
			0.200003			0.354167			1	0.500009
			0.193184			0.156249			0.666645	0.875011
			0.303573			0.22222			0.53123	0.624996
			0.291661			0.274999			0.750026	0.562491
			0.354167			0.229171			0.500009	0.517874
			0.229171			0.236114			0.500009	0.571433
			0.208331			0.215905			0.708332	0.593732
			0.147729			0.333334			0.937455	0.640621
			0.214289			0.333334			0.583321	0.671887
			0.265626			0.624996			0.500009	0.583321
			0.174998			0.400001			0.624996	0.515625
			0.1875			0.624996			0.562491	0.583321
			0.125			0.458337			0.666645	0.519225
			0.169645			0.750026			0.424987	0.486103
			0.23438			0.086538			0.666645	0.477286
			0.312506			0.374999			0.500009	0.52502
			0.201927			0.218749			0.666645	0.568202
			0.1875			0.416673			0.500009	0.593732
			0.156249			0.339283			0.666645	0.4625
			0.145835			0.52502			0.374999	0.555573
			0.156249			0.299998			0.437511	0.537495
			0.218749			0.291661			0.500009	0.500009
			0.29687			0.312506			0.624996	0.437511
			0.250001			0.333334			0.500009	0.537495
			0.333334			0.374999			0.500009	0.500009
			0.1875			0.291661			0.53123	0.571433
			0.166666			0.416673			0.474985	0.343752
			0.224996			0.250001			0.53123	0.472238
			0.163464			0.333334			0.482159	0.546875
			0.32142			0.750026			0.750026	0.437511
			0.250001			0.299998			0.53123	0.578148
			0.270835			0.281256			0.607123	0.515625
			0.265626			0.181815			0.607123	0.458337
			0.312506			0.200003			0.53123	0.468764
			0.212496			0.400001			0.68749	0.750026
			0.203121			0.0892868			0.604186	0.812515
			0.281256			0.218749			0.571433	0.562491
			0.174998			0.374999			0.468764	0.609384
			0.291661			0.291661			0.593732	0.624996
			0.291661			0.312506			0.553587	0.68749
			0.250001			0.416673			0.450003	0.624996
			0.312506			0.624996			0.64283	0.437511
			0.171877			0.374999			0.729134	0.458337
			0.250001			0.324992			0.562491	0.624996
			0.19643			0.437511			0.708332	1
			0.343752			0.458337			0.708332	0.750026
			0.299998			0.250001			0.68749	0.437511
			0.1875			0.291661			0.450003	0.624996
			0.218749			0.274999			0.54165	1.24991
			0.149998						0.550012	0.458337
			0.229171						0.482159	0.750026
			0.312506						0.666645	0.562491
			0.312506						0.500009	0.750026
			0.274999						0.500009	0.624996
			0.312506						0.53123	0.583321
			0.374999						1	0.500009
			0.312506						0.875011	0.500009
			0.218749						0.562491	0.250001
			0.500009						0.875011	0.520823
			0.250001						0.484385	0.553587
			0.437511						0.468764	0.699977
			0.250001						0.295456	0.54165
			0.1875						0.500009	0.53123
			0.291661						0.562491	0.569433
			0.0874999						0.397732	0.45313
			0.1875						0.53123	0.550012
			0.166666						0.444434	0.500009
			0.166666						0.464301	0.500009
			0.0714289						0.624996	0.522712
			0.250001						0.799969	0.458337
			0.312506						0.562491	0.312506
			0.312506						0.562491	0.649971
			0.374999						0.450003	0.590918
			0.250001						0.593732	0.437511
			0.291661						0.583321	0.750026
			0.218749						0.660722	0.624996
			0.166666						0.64283	0.68749
			0.333334						0.699977	0.500009
			0.291661						0.593732	0.791633
			0.291661						0.458337	0.52502
			0.250001						0.750026	0.562491
			0.208331						0.562491	0.458337
			0.208331						0.53123	0.750026
			0.291661						0.45313	0.562491
			0.333334						0.125	1
			0.333334						0.624996	0.562491
			0.250001						0.645837	0.406243
			0.218749						0.649971	0.1875
			0.166666						0.666645	0.474985
			0.333334						0.708332	0.583321
			0.250001						0.624996	0.500009
			0.500009						0.468764	0.553587
			0.107142						0.624996	0.750026
			0.100001						0.607123	0.750026
			0.218749						0.729134	0.624996
			0.166666						0.68749	0.812515
			0.312506						0.624996	0.562491
			0.208331						0.574989	0.875011
			0.100001						0.562491	0.574989
			0.125						0.666645	0.513901
			0.166666						0.624996	0.624996
			0.250001						0.500009	0.593732
			0.125						0.349997	0.624996
			0.250001						0.624996	0.593732
			0.166666						0.645837	0.68749
			0.156249						0.600015	0.624996
			0.107142						0.666645	0.64283
			0.250001						0.535715	0.718736
			0.312506						0.54165	0.616046
			0.208331						0.520823	0.624996
			0.1875						0.550012	0.570336
			0.174998						0.562491	0.519743
			0.312506						0.604186	0.580896
			0.208331						0.624996	0.534703
			0.0750007						0.68749	0.555573
			0.374999						0.600015	0.666645
			0.374999						0.624996	0.551481
			0.149998						0.600015	0.656269
			0.166666						0.600015	0.510408
			0.104168						0.583321	0.580896
			0.156249						0.54165	0.339996
			0.125						0.649971	0.670455
			0.250001						0.520823	0.574989
			0.156249						0.374999	0.609384
			0.374999						0.624996	0.53123
			0.224996						0.656269	0.750026
			0.160714						0.500009	1.12503
			0.281256						0.750026	0.593732
			0.160714						0.607123	0.624996
			0.312506						0.45313	0.562491
			0.218749						0.437511	0.624996
			0.333334						0.500009	0.517874
			0.500009						0.750026	0.510408
			0.200003						0.875011	0.562491
			0.1875						0.374999	0.522712
			0.125						0.458337	0.590918
			0.250001						0.624996	0.750026
			0.208331						0.68749	0.750026
			0.250001						0.267856	0.551481
			0.312506						0.535715	0.750026
			0.281256						0.52502	0.64421
			0.312506						0.482159	0.539458
			0.250001						0.474985	0.444434
			0.125						0.424987	0.555573
			0.218749						0.343752	0.486103
			0.140623						0.421885	0.477286
			0.166666						0.458337	0.565473
			0.107142						0.500009	0.551124
			0.166666						0.437511	0.577367
									0.593732	0.576929
									0.218749	0.200003
									0.474985	0.458337
									0.291661	0.442714
									0.374999	0.32142
									0.571433	0.527184
									0.583321	0.54165
									0.22222	0.562491
									0.562491	0.535715
									0.359375	0.422616
									0.468764	0.205355
									0.374999	0.250001
									0.166666	0.428577
									0.274999	0.583321
									0.23214	0.500009
									0.22222	0.562491
									0.156249	0.437511
									0.624996	0.53123
									0.464301	0.624996
									0.54165	0.656269
									0.583321	0.511722
									0.388886	0.125
									0.54165	0.171877
									0.416673	0.0227276
									0.624996	0.513901
									0.550012	0.482159
									0.593732	0.54165
									0.437511	0.416673
									0.468764	0.500009
									0.45313	0.464301
									0.708332	0.54165
									0.250001	0.53123
									0.517874	0.500009
									0.656269	0.624996
									0.750026	0.291661
									0.520823	0.468764
									0.583321	0.424987
									0.54165	0.424987
									0.624996	0.500009
									0.535715	1.12503
									0.750026	0.656269
									0.500009	0.812515
									0.500009	0.546875
									0.607123	0.510408
									0.812515	0.562491
									0.583321	0.479162
									0.250001	0.53123
									0.550012	0.468764
									0.437511	1.12503
									0.750026	0.562491
									0.149998	0.68749
									0.68749	0.605785
									0.750026	0.583321
									0.416673	0.52502
									0.374999	0.583321
									0.166666	0.68749
									0.19643	0.500009
									0.624996	0.489573
									0.781274	0.596158
									0.708332	0.406243
									0.468764	0.566176
									0.624996	0.595588
									0.708332	0.578931
									0.374999	0.609384
									0.115383	0.537495
									0.624996	0.633326
									0.875011	0.648445
									0.218749	0.468764
									0.416673	0.208331
									0.656269	0.535715
									0.624996	0.42
									0.666645	0.489146
									0.52502	0.576929
									0.624996	0.586518
									0.520823	0.512498
									0.437511	0.474985
									0.500009	0.437511
									0.416673	0.424987
									0.550012	0.53123
									0.574989	0.337502
									0.500009	0.500009
									0.500009	0.291661
									0.406243	0.343752
									0.500009	0.500009
									0.812515	0.718736
									0.52502	0.699977
									0.593732	0.666645
									0.53123	0.636366
									0.750026	0.605785
									0.68749	0.614559
									0.624996	0.604186
									0.500009	0.54165
									0.562491	0.52502
									0.666645	0.537495
									0.750026	0.50696
									0.708332	0.546875
									0.53123	0.562491
									0.500009	0.658331
									0.624996	0.624996
									0.583321	0.569433
									0.666645	0.535715
									0.333334	0.466669
									0.424987	0.535715
									0.583321	0.656269
									0.437511	0.574989
									0.54165	0.547623
									0.458337	0.574989
									0.250001	0.633326
									0.583321	0.604186
									0.624996	0.555573
									0.468764	0.568202
									0.468764	0.677077
									0.562491	0.589292
									0.312506	0.550012
									0.624996	0.538049
									0.270835	0.619039
									0.281256	0.638132
									0.406243	0.607929
									0.312506	0.624996
									0.583321	0.554353
									0.437511	0.465921
									0.500009	0.500009
									0.458337	0.556798
									0.416673	0.421885
									0.624996	0.408652
									0.416673	1.24991
									0.500009	0.500009
									0.583321	0.593732
									0.437511	0.604186
									0.500009	0.750026
									0.666645	0.725031
									0.500009	0.593732
									0.424987	0.512498
									0.343752	0.562491
									1.62489	0.54165
									0.583321	0.511374
									0.270835	0.590918
									0.593732	0.548064
									0.468764	0.517874

## Sheet: Figure 7F
Figure 7G	Quantification of MT growth rate	Control	FL-DrCC	MD-DrCC
		3.43377	2.72064	2.02381
		4.79571	3.1132	1.80556
		3.84307	2.61623	1.89763
		4.59529	3.08819	1.9231
		3.94928	3.00002	2.49999
		4.34672	2.04542	2.069
		4.1206	2.81251	2.09306
		4.55219	1.76134	1.8367
		4.3637	1.99467	2.15756
		4.05067	1.96871	2.49159
		4.20949	2.01925	2.39362
		3.92041	3.12505	2.05358
		4.15219	3.26926	3.06814
		5.40758	3.21425	3.47826
		3.48059	3.04689	3.11176
		4.40005	1.589	3.26385
		4.14313	2.39583	2.41384
		3.27044	2.46095	2.27484
		3.72923	1.6406	2.63887
		3.24523	2.37248	3.32145
		4.60105	2.79415	2.97947
		3.77457	3.85419	3.94395
		3.23467	2.77495	4.7198
		3.97289	3.92854	2.49999
		3.55533	3.83339	2.56576
		3.61273	3.40913	3.625
		3.71651	3.55775	2.66272
		4.85754	2.93921	3.2279
		4.64476	3.14997	2.18185
		4.25488	2.60079	3.61451
		3.74999	2.40053	2.78632
		4.08744	2.1094	3.61767
		2.78788	2.41254	2.81251
		3.98665	2.42858	3.00002
		2.74847	2.41069	2.63515
		2.97007	2.21774	2.49999
		4.54878	2.6786	2.01385
		2.98507	3.66958	2.98952
		3.93408	3.45592	2.98909
		2.74684	3.48216	2.65623
		4.19762	3.33339	2.37808
		3.23746	2.37248	2.13359
		3.77539	2.42645	2.72723
		4.43778	1.69358	3.1386
		3.10982	2.44562	2.45833
		4.36773	2.33608	3.39624
		4.34218	2.61361	3.14729
		3.80678	2.6786	3.02414
		4.70565	3.46149	2.87789
		4.45406	2.39998	2.70001
		3.27044	3.2955	2.27117
		3.72923	2.74147	3.44383
		3.24523	3.80857	2.72173
		4.60105	2.66302	3.00002
		3.77457	2.81026	2.41671
		3.23467	4.20004	3.88894
		3.97289	3.625	2.60671
		3.55533	3.71093	3.03875
		3.61273	3.3674	2.07789
		3.71651	3.1915	3.08039
		4.85754	2.6374	2.3026
		4.64476	2.77942	3.43745
		4.25488	1.94905	3.39707
		3.74999	2.53675	2.84486
		4.08744	3.49718	2.17109
		4.75799	3.10977	3.42854
		3.98665	3.44383	3.39707
		3.91591	3.14785	2.85942
		3.80431	3.84411	3.3929
		4.39882	2.54467	2.87384
		3.72173	2.27726	2.45692
			2.76635	2.48763
			3.22016	3.12505
			2.97413	2.4432
			2.70488	2.72263
			2.84094	3.3929
			2.1094	3.49999
			2.6578	2.97552
			2.73214	1.91328

## Sheet: Figure 7G
Figure 7F
	KIF21B at plus end	MT	number of event	%
	stay	pausing	51	38.6364
		growth	28	21.2121
	detach	catastrophe	33	25
		growth	20	15.1515
		n	132
	FL-ΔrCC at plus end
	stay	pausing	46	9.18164
		growth	125	24.9501
	detach	catastrophe	30	5.98802
		growth	300	59.8802
		n	501
	MD-CCΔrCC at plus end
	stay	pausing	22	3.40031
		growth	110	17.0015
	detach	catastrophe	40	6.18238
		growth	475	73.4158
		n	647

## Sheet: Figure 7H
Figure 7H
MT pausing induced
by single events
of kinesin arrival
	total pause event observed	pause events by single kinesin		%
FL	51	36	0.705882	70.5882
FL-ΔrCC	46	8	0.173913	17.3913
MD-CCΔrCC	22	3	0.136364	13.6364

## Sheet: Figure 7I
Figure 7I	FL	FL-ΔrCC	MD-CCΔrCC
Duration of MT pausing	16.942	5.567	6.331
induced by single events	14.728	8.48	9.836
of kinesin arrival	15.248	8.186	5.449
	19.684	13.682
	11.904	6.734
	15.422	13.223
	22.244	12.392
	28.034	13.14
	25.562
	22.402
	18.72
	24.904
	22.706
	9.796
	19.266
	14.02
	19.7
	25.38
	27.504
	24.122
	18.6
	21.002
	15.28
	21.078
	12.064
	20.486
	26.118
	26.79
	21.202
	19.292
	37.73
	22.324
	20.058
	18.054
	20.356
	35.484
