# Supplementary material for: Kinesin-4 KIF21B is a potent microtubule pausing factor
Source: eLife. 2017 Mar 14;6:e24746. doi: 10.7554/eLife.24746 (PMC5383399; doi:10.7554/eLife.24746)
Supplement: Figure 7—figure supplements 1—source data 1. — DOI: http://dx.doi.org/10.7554/eLife.24746.038 [file elife-24746-fig5.xlsx]

## Sheet: Figure 7 - Figure Supplement 1B
GMPCCP seeds	10 nM		20 nM		50 nM		100 nM
	At seed	At tip/lattice	At seed	At tip/lattice	At seed	At tip/lattice	At seed	At tip/lattice
	87.8034	7.7491	104.2	5.30778	198.922	6.80093	313.394	7.40591
	65.6509	4.26902	122.131	5.93262	205.278	5.88535	278.069	6.27011
	61.4423	4.24583	114.278	5.41167	254.58	6.7535	298.105	8.25414
	71.7448	4.36982	105.13	5.44952	196.825	8.36771	291.75	8.17792
	69.061	4.23944	139.152	4.80344	205.367	6.77995	247.669	7.78743
	57.3694	4.30396	79.6816	4.4081	233.447	6.42796	261.029	7.50001
	67.8723	4.08808	87.3183	4.67899	201.337	6.73055	201.32	7.31967
	83.0769	4.00114	107.385	5.88014		7.96117	331.38	6.19814
	68.7701	4.28327	95.1839	4.76071		5.96301		6.56445
	70.195	4.0236	109.286	4.67741		6.1648		6.10127
	67.7093
	74.0653
Taxol seeds	10 nM		20 nM		50 nM		100 nM
	At seed	At tip/lattice	At seed	At tip/lattice	At seed	At tip/lattice	At seed	At tip/lattice
	3.15028	4.7825	4.02322	4.71158	3.07451	3.14312	6.63978	5.29157
	3.30321	3.87327	3.606	3.73698	3.32791	5.10822	8.49044	5.84909
	3.21016	4.06076	3.62649	3.33642	3.12177	5.56676	4.7833	5.24559
	3.11915	2.97634	4.1249	3.31061	3.35434	3.47234	5.57091	4.6568
	3.14341	3.29983	3.55466	3.50678	4.06096	4.91536	5.07146	4.55869
	3.54055	3.18105	3.54499	4.92627	3.89835	5.27352	5.84531	5.03147
	3.29243	3.36481	3.49568	4.09859	4.73892	5.53598	4.85061	4.34147
	4.09483	3.22093	4.05254	3.56382	6.25168	0.472869	5.06875	5.17254
	3.57849	3.30239	3.85122	4.20571	5.51885	4.92364	5.27692	4.97037
		3.05506	3.74522	4.11454	6.29064	5.29489	5.02354	4.5433
